# Supplementary material for: Crystal structure and luminescence properties of 2-[(2′,6′-dimeth­oxy-2,3′-bipyridin-6-yl)­oxy]-9-(pyridin-2-yl)-9H-carbazole
Source: Acta Crystallogr E Crystallogr Commun. 2019 Oct 22;75(Pt 11):1646–9. doi: 10.1107/S2056989019013549 (PMC6829735; doi:10.1107/S2056989019013549)
Supplement: Supplementary file 1 [file e-75-01646-sup1.cif]

##############################################################################
#                                                                            #
# This CIF contains the data in a paper accepted for publication in          #
# Acta Crystallographica Section E. It conforms to the requirements of       #
# Notes for Authors for Acta Crystallographica Section E, and has been       #
# peer reviewed under the auspices of the IUCr Commission on Journals.       #
#                                                                            #
# Full details of the Crystallographic Information File format               #
# are given in the paper "The Crystallographic Information File (CIF):       #
# a New Standard Archive File for Crystallography" by S. R. Hall, F. H.      #
# Allen and I. D. Brown [Acta Cryst. (1991), A47, 655-685].                  #
#                                                                            #
# The current version of the core CIF dictionary is obtainable from          #
# ftp://ftp.iucr.org/pub/cif_core.dic.                                       #
#                                                                            #
# Software is freely available for graphical display of the structure(s)     #
# in this CIF. For information consult the CIF software page                 #
# http://www.iucr.org/resources/cif/software.                                #
#                                                                            #
# This file may be used for bona fide research purposes within the           #
# scientific community so long as proper attribution is given to the journal # 
# article from which it was obtained.                                        #
#                                                                            #
##############################################################################
data_I
_audit_creation_method     'SHELXL-2014/7'
_chemical_name_systematic
;\
2-[(2',6'-Dimethoxy-2,3'-bipyridin-6-yl)oxy]-9-(pyridin-2-yl)-9<i>H</i>-\
carbazole
;
_chemical_name_common     ?
_chemical_formula_moiety     'C29 H22 N4 O3'
_chemical_formula_sum     'C29 H22 N4 O3'
_chemical_formula_iupac     'C29 H22 N4 O3'
_chemical_formula_weight     474.50
_chemical_melting_point     ?
_chemical_absolute_configuration     unk
_space_group_crystal_system     monoclinic
_space_group_name_H-M_alt     'I a'
_space_group_name_Hall     'I -2ya'
loop_
    _space_group_symop_operation_xyz
    'x, y, z'
    'x+1/2, -y, z'
    'x+1/2, y+1/2, z+1/2'
    'x+1, -y+1/2, z+1/2'
_cell_length_a     9.69790(10)
_cell_length_b     23.6702(3)
_cell_length_c     9.9229(2)
_cell_angle_alpha     90
_cell_angle_beta     92.9125(5)
_cell_angle_gamma     90
_cell_volume     2274.87(6)
_cell_formula_units_Z     4
_cell_measurement_reflns_used     6053
_cell_measurement_theta_min     2.23
_cell_measurement_theta_max     28.32
_cell_measurement_temperature     173(2)
_exptl_crystal_description     Block
_exptl_crystal_colour     colourless
_exptl_crystal_size_max     0.525
_exptl_crystal_size_mid     0.456
_exptl_crystal_size_min     0.123
_exptl_crystal_density_diffrn     1.385
_exptl_crystal_density_meas     ?
_exptl_crystal_density_method     ?
_exptl_crystal_F_000     992
_exptl_absorpt_coefficient_mu     0.092
_exptl_absorpt_correction_type     multi-scan
_exptl_absorpt_process_details
;
(SADABS; Bruker, 2014)
;
_exptl_absorpt_correction_T_min     0.7100
_exptl_absorpt_correction_T_max     0.7457
_diffrn_ambient_temperature     173(2)
_diffrn_source     ?
_diffrn_radiation_type     MoK\a
_diffrn_radiation_wavelength     0.71073
_diffrn_measurement_device_type     'Bruker APEXII CCD'
_diffrn_measurement_method     '\f and \w scans'
_diffrn_detector_area_resol_mean     ?
_diffrn_reflns_number     10918
_diffrn_reflns_av_R_equivalents     0.0199
_diffrn_reflns_av_unetI/netI     0.0256
_diffrn_reflns_theta_min     1.721
_diffrn_reflns_theta_max     28.376
_diffrn_reflns_theta_full     25.242
_diffrn_measured_fraction_theta_max     0.999
_diffrn_measured_fraction_theta_full     1.000
_diffrn_reflns_limit_h_min     -12
_diffrn_reflns_limit_h_max     12
_diffrn_reflns_limit_k_min     -31
_diffrn_reflns_limit_k_max     31
_diffrn_reflns_limit_l_min     -13
_diffrn_reflns_limit_l_max     12
_refine_special_details     ?
_reflns_number_total     5179
_reflns_number_gt     4943
_reflns_threshold_expression     'I > 2\s(I)'
_refine_ls_structure_factor_coef     Fsqd
_refine_ls_matrix_type     full
_refine_ls_R_factor_all     0.0354
_refine_ls_R_factor_gt     0.0336
_refine_ls_wR_factor_gt     0.0823
_refine_ls_wR_factor_ref     0.0835
_refine_ls_goodness_of_fit_ref     1.063
_refine_ls_restrained_S_all     1.063
_refine_ls_number_reflns     5179
_refine_ls_number_parameters     328
_refine_ls_number_restraints     2
_refine_ls_hydrogen_treatment     constr
_refine_ls_weighting_scheme     calc
_refine_ls_weighting_details
              'w=1/[\s^2^(Fo^2^)+(0.0404P)^2^+0.7038P] where P=(Fo^2^+2Fc^2^)/3'
_atom_sites_solution_hydrogens     geom
_atom_sites_solution_primary     direct
_atom_sites_solution_secondary     difmap
_refine_ls_shift/su_max     0.000
_refine_ls_shift/su_mean     0.000
_refine_diff_density_max     0.210
_refine_diff_density_min     -0.189
_refine_ls_extinction_method
;
SHELXL2014 (Sheldrick, 2015)
;
_refine_ls_extinction_coef     0.0062(6)
_refine_ls_extinction_expression
                                  'Fc^*^=kFc[1+0.001xFc^2^\l^3^/sin(2\q)]^-1/4^'
loop_
    _atom_type_symbol
    _atom_type_description
    _atom_type_scat_dispersion_real
    _atom_type_scat_dispersion_imag
    _atom_type_scat_source
    'C' 'C' 0.0033 0.0016
                         'International Tables Vol C Tables 4.2.6.8 and 6.1.1.4'
    'H' 'H' 0.0000 0.0000
                         'International Tables Vol C Tables 4.2.6.8 and 6.1.1.4'
    'N' 'N' 0.0061 0.0033
                         'International Tables Vol C Tables 4.2.6.8 and 6.1.1.4'
    'O' 'O' 0.0106 0.0060
                         'International Tables Vol C Tables 4.2.6.8 and 6.1.1.4'
_computing_data_collection
;
APEX2 (Bruker, 2014)
;
_computing_cell_refinement
;
SAINT (Bruker, 2014)
;
_computing_data_reduction
;
SAINT (Bruker, 2014)
;
_computing_structure_solution
;
SHELXS97 (Sheldrick, 2008)
;
_computing_structure_refinement
;
SHELXL2014 (Sheldrick, 2015)
;
_computing_molecular_graphics
;
DIAMOND (Brandenburg, 2010)
;
_computing_publication_material
;
SHELXTL (Sheldrick, 2008) and publCIF (Westrip, 2010)
;
loop_
    _atom_site_type_symbol
    _atom_site_label
    _atom_site_fract_x
    _atom_site_fract_y
    _atom_site_fract_z
    _atom_site_U_iso_or_equiv
    _atom_site_adp_type
    _atom_site_calc_flag
    _atom_site_occupancy
    _atom_site_disorder_assembly
    _atom_site_disorder_group
    O O1 0.16676(16) 0.24337(6) 0.28067(15) 0.0285(3) Uani d 1 . .
    O O2 -0.27313(17) 0.33138(6) 0.70330(18) 0.0382(4) Uani d 1 . .
    O O3 -0.43670(17) 0.15756(6) 0.82051(17) 0.0358(4) Uani d 1 . .
    N N1 0.3339(2) 0.06572(7) 0.02064(19) 0.0287(4) Uani d 1 . .
    N N2 0.30895(18) 0.04679(7) 0.24867(18) 0.0270(4) Uani d 1 . .
    N N3 -0.00057(17) 0.25161(7) 0.43700(18) 0.0244(3) Uani d 1 . .
    N N4 -0.35398(18) 0.24417(7) 0.75714(19) 0.0273(4) Uani d 1 . .
    C C1 0.3152(3) 0.05001(10) -0.1083(2) 0.0344(5) Uani d 1 . .
    H H1 0.3516 0.0737 -0.1752 0.041 Uiso calc 1 . .
    C C2 0.2465(3) 0.00167(10) -0.1504(2) 0.0360(5) Uani d 1 . .
    H H2 0.2399 -0.0086 -0.2431 0.043 Uiso calc 1 . .
    C C3 0.1874(3) -0.03137(10) -0.0545(3) 0.0379(5) Uani d 1 . .
    H H3 0.1378 -0.0646 -0.0801 0.045 Uiso calc 1 . .
    C C4 0.2016(3) -0.01536(9) 0.0794(2) 0.0353(5) Uani d 1 . .
    H H4 0.1594 -0.0365 0.1475 0.042 Uiso calc 1 . .
    C C5 0.2793(2) 0.03247(8) 0.1115(2) 0.0246(4) Uani d 1 . .
    C C6 0.3774(2) 0.01129(8) 0.3428(2) 0.0261(4) Uani d 1 . .
    C C7 0.4216(2) -0.04424(9) 0.3285(2) 0.0305(4) Uani d 1 . .
    H H7 0.4050 -0.0642 0.2462 0.037 Uiso calc 1 . .
    C C8 0.4904(2) -0.06934(9) 0.4381(2) 0.0331(5) Uani d 1 . .
    H H8 0.5208 -0.1073 0.4311 0.040 Uiso calc 1 . .
    C C9 0.5164(3) -0.04006(10) 0.5592(2) 0.0356(5) Uani d 1 . .
    H H9 0.5633 -0.0584 0.6333 0.043 Uiso calc 1 . .
    C C10 0.4742(2) 0.01540(9) 0.5717(2) 0.0319(5) Uani d 1 . .
    H H10 0.4937 0.0355 0.6534 0.038 Uiso calc 1 . .
    C C11 0.4030(2) 0.04161(8) 0.4635(2) 0.0253(4) Uani d 1 . .
    C C12 0.3469(2) 0.09767(8) 0.44159(19) 0.0231(4) Uani d 1 . .
    C C13 0.3371(2) 0.14504(8) 0.5239(2) 0.0259(4) Uani d 1 . .
    H H13 0.3741 0.1443 0.6144 0.031 Uiso calc 1 . .
    C C14 0.2730(2) 0.19313(8) 0.4724(2) 0.0263(4) Uani d 1 . .
    H H14 0.2648 0.2256 0.5277 0.032 Uiso calc 1 . .
    C C15 0.2203(2) 0.19380(8) 0.3386(2) 0.0243(4) Uani d 1 . .
    C C16 0.2283(2) 0.14802(8) 0.2536(2) 0.0240(4) Uani d 1 . .
    H H16 0.1920 0.1493 0.1629 0.029 Uiso calc 1 . .
    C C17 0.2923(2) 0.09974(8) 0.3073(2) 0.0232(4) Uani d 1 . .
    C C18 0.0820(2) 0.27662(8) 0.3548(2) 0.0239(4) Uani d 1 . .
    C C19 0.0883(2) 0.33456(9) 0.3325(2) 0.0309(5) Uani d 1 . .
    H H19 0.1491 0.3506 0.2708 0.037 Uiso calc 1 . .
    C C20 0.0015(2) 0.36732(9) 0.4049(2) 0.0347(5) Uani d 1 . .
    H H20 0.0019 0.4072 0.3941 0.042 Uiso calc 1 . .
    C C21 -0.0865(2) 0.34265(9) 0.4935(2) 0.0299(5) Uani d 1 . .
    H H21 -0.1461 0.3653 0.5440 0.036 Uiso calc 1 . .
    C C22 -0.0865(2) 0.28402(8) 0.5075(2) 0.0238(4) Uani d 1 . .
    C C23 -0.1789(2) 0.25192(8) 0.5941(2) 0.0251(4) Uani d 1 . .
    C C24 -0.2697(2) 0.27479(8) 0.6851(2) 0.0261(4) Uani d 1 . .
    C C25 -0.3517(2) 0.18857(9) 0.7446(2) 0.0301(4) Uani d 1 . .
    C C26 -0.2677(3) 0.16054(10) 0.6591(3) 0.0431(6) Uani d 1 . .
    H H26 -0.2689 0.1205 0.6519 0.052 Uiso calc 1 . .
    C C27 -0.1815(3) 0.19309(9) 0.5844(3) 0.0374(5) Uani d 1 . .
    H H27 -0.1222 0.1749 0.5245 0.045 Uiso calc 1 . .
    C C28 -0.3786(3) 0.35291(10) 0.7870(3) 0.0458(6) Uani d 1 . .
    H H28A -0.3613 0.3930 0.8061 0.069 Uiso calc 1 . .
    H H28B -0.3770 0.3317 0.8719 0.069 Uiso calc 1 . .
    H H28C -0.4693 0.3486 0.7398 0.069 Uiso calc 1 . .
    C C29 -0.5206(3) 0.18868(10) 0.9090(3) 0.0366(5) Uani d 1 . .
    H H29A -0.5724 0.1623 0.9634 0.055 Uiso calc 1 . .
    H H29B -0.5854 0.2125 0.8555 0.055 Uiso calc 1 . .
    H H29C -0.4616 0.2125 0.9686 0.055 Uiso calc 1 . .
loop_
    _atom_site_aniso_label
    _atom_site_aniso_U_11
    _atom_site_aniso_U_22
    _atom_site_aniso_U_33
    _atom_site_aniso_U_12
    _atom_site_aniso_U_13
    _atom_site_aniso_U_23
    O1 0.0366(8) 0.0230(7) 0.0266(7) 0.0077(6) 0.0087(6) 0.0039(6)
    O2 0.0429(9) 0.0230(7) 0.0510(10) -0.0008(6) 0.0243(8) -0.0039(7)
    O3 0.0361(8) 0.0275(8) 0.0446(10) -0.0009(6) 0.0100(8) 0.0102(7)
    N1 0.0347(9) 0.0247(8) 0.0272(9) -0.0012(7) 0.0062(7) -0.0023(7)
    N2 0.0367(10) 0.0195(8) 0.0249(9) 0.0020(7) 0.0032(7) -0.0003(6)
    N3 0.0248(8) 0.0212(8) 0.0275(8) 0.0015(6) 0.0032(7) 0.0005(6)
    N4 0.0247(9) 0.0268(8) 0.0306(9) 0.0009(7) 0.0032(7) 0.0034(7)
    C1 0.0435(13) 0.0330(11) 0.0272(11) 0.0016(10) 0.0085(9) -0.0003(9)
    C2 0.0410(13) 0.0362(12) 0.0303(11) 0.0063(10) -0.0024(10) -0.0106(9)
    C3 0.0409(13) 0.0272(11) 0.0448(14) -0.0027(9) -0.0062(11) -0.0101(9)
    C4 0.0420(13) 0.0277(11) 0.0364(12) -0.0074(9) 0.0034(10) -0.0005(9)
    C5 0.0278(10) 0.0206(9) 0.0254(10) 0.0023(7) 0.0025(8) -0.0029(7)
    C6 0.0282(10) 0.0245(9) 0.0262(10) 0.0008(8) 0.0072(8) 0.0032(7)
    C7 0.0367(11) 0.0240(9) 0.0314(11) 0.0010(8) 0.0094(9) -0.0002(8)
    C8 0.0342(11) 0.0248(10) 0.0413(12) 0.0050(8) 0.0116(9) 0.0054(9)
    C9 0.0386(12) 0.0349(11) 0.0337(12) 0.0095(9) 0.0047(10) 0.0104(9)
    C10 0.0346(11) 0.0351(11) 0.0265(10) 0.0070(9) 0.0055(9) 0.0045(8)
    C11 0.0247(10) 0.0254(9) 0.0264(10) 0.0022(7) 0.0078(8) 0.0023(8)
    C12 0.0227(9) 0.0248(9) 0.0222(9) 0.0009(7) 0.0048(7) 0.0019(7)
    C13 0.0276(9) 0.0288(10) 0.0215(9) 0.0012(8) 0.0034(7) -0.0012(8)
    C14 0.0291(10) 0.0236(9) 0.0268(10) 0.0007(8) 0.0064(8) -0.0039(8)
    C15 0.0238(9) 0.0217(9) 0.0283(10) 0.0009(7) 0.0088(8) 0.0019(7)
    C16 0.0249(9) 0.0243(9) 0.0231(9) -0.0010(7) 0.0043(7) 0.0006(7)
    C17 0.0248(9) 0.0220(9) 0.0233(9) -0.0024(7) 0.0058(8) -0.0015(7)
    C18 0.0256(9) 0.0227(9) 0.0235(9) 0.0039(8) 0.0016(8) -0.0004(7)
    C19 0.0330(11) 0.0242(10) 0.0364(12) 0.0018(8) 0.0099(9) 0.0067(8)
    C20 0.0398(12) 0.0203(9) 0.0448(13) 0.0048(9) 0.0109(10) 0.0036(9)
    C21 0.0297(10) 0.0243(10) 0.0364(12) 0.0059(8) 0.0096(9) -0.0003(8)
    C22 0.0223(9) 0.0221(9) 0.0269(10) 0.0016(7) -0.0002(8) 0.0006(7)
    C23 0.0226(9) 0.0228(9) 0.0300(10) 0.0025(7) 0.0018(8) 0.0030(8)
    C24 0.0246(9) 0.0242(9) 0.0294(10) 0.0011(7) 0.0014(8) 0.0016(8)
    C25 0.0270(10) 0.0275(10) 0.0359(11) -0.0003(8) 0.0025(9) 0.0070(9)
    C26 0.0481(15) 0.0218(10) 0.0613(17) 0.0015(10) 0.0208(13) 0.0050(10)
    C27 0.0407(12) 0.0241(10) 0.0489(14) 0.0037(9) 0.0182(11) 0.0004(9)
    C28 0.0540(15) 0.0298(11) 0.0565(16) 0.0028(11) 0.0298(13) -0.0055(11)
    C29 0.0359(12) 0.0377(12) 0.0370(12) -0.0085(10) 0.0090(10) 0.0034(10)
_geom_special_details
;
 All esds (except the esd in the dihedral angle between two l.s. planes)
 are estimated using the full covariance matrix.  The cell esds are taken
 into account individually in the estimation of esds in distances, angles
 and torsion angles; correlations between esds in cell parameters are only
 used when they are defined by crystal symmetry.  An approximate (isotropic)
 treatment of cell esds is used for estimating esds involving l.s. planes.
;
loop_
    _geom_bond_atom_site_label_1
    _geom_bond_atom_site_label_2
    _geom_bond_site_symmetry_2
    _geom_bond_distance
    _geom_bond_publ_flag
    O1 C18 . 1.378(2) ?
    O1 C15 . 1.395(2) ?
    O2 C24 . 1.352(2) ?
    O2 C28 . 1.443(3) ?
    O3 C25 . 1.360(3) ?
    O3 C29 . 1.431(3) ?
    N1 C5 . 1.327(3) ?
    N1 C1 . 1.335(3) ?
    N2 C17 . 1.395(2) ?
    N2 C6 . 1.399(3) ?
    N2 C5 . 1.417(3) ?
    N3 C18 . 1.312(3) ?
    N3 C22 . 1.353(3) ?
    N4 C25 . 1.322(3) ?
    N4 C24 . 1.328(3) ?
    C1 C2 . 1.379(3) ?
    C1 H1 . 0.9500 ?
    C2 C3 . 1.379(4) ?
    C2 H2 . 0.9500 ?
    C3 C4 . 1.382(3) ?
    C3 H3 . 0.9500 ?
    C4 C5 . 1.388(3) ?
    C4 H4 . 0.9500 ?
    C6 C7 . 1.392(3) ?
    C6 C11 . 1.407(3) ?
    C7 C8 . 1.380(3) ?
    C7 H7 . 0.9500 ?
    C8 C9 . 1.399(3) ?
    C8 H8 . 0.9500 ?
    C9 C10 . 1.382(3) ?
    C9 H9 . 0.9500 ?
    C10 C11 . 1.393(3) ?
    C10 H10 . 0.9500 ?
    C11 C12 . 1.446(3) ?
    C12 C13 . 1.393(3) ?
    C12 C17 . 1.409(3) ?
    C13 C14 . 1.383(3) ?
    C13 H13 . 0.9500 ?
    C14 C15 . 1.398(3) ?
    C14 H14 . 0.9500 ?
    C15 C16 . 1.378(3) ?
    C16 C17 . 1.393(3) ?
    C16 H16 . 0.9500 ?
    C18 C19 . 1.391(3) ?
    C19 C20 . 1.373(3) ?
    C19 H19 . 0.9500 ?
    C20 C21 . 1.386(3) ?
    C20 H20 . 0.9500 ?
    C21 C22 . 1.395(3) ?
    C21 H21 . 0.9500 ?
    C22 C23 . 1.482(3) ?
    C23 C27 . 1.396(3) ?
    C23 C24 . 1.402(3) ?
    C25 C26 . 1.377(3) ?
    C26 C27 . 1.380(3) ?
    C26 H26 . 0.9500 ?
    C27 H27 . 0.9500 ?
    C28 H28A . 0.9800 ?
    C28 H28B . 0.9800 ?
    C28 H28C . 0.9800 ?
    C29 H29A . 0.9800 ?
    C29 H29B . 0.9800 ?
    C29 H29C . 0.9800 ?
loop_
    _geom_angle_atom_site_label_1
    _geom_angle_atom_site_label_2
    _geom_angle_atom_site_label_3
    _geom_angle_site_symmetry_1
    _geom_angle_site_symmetry_3
    _geom_angle
    _geom_angle_publ_flag
    C18 O1 C15 . . 118.70(15) ?
    C24 O2 C28 . . 116.72(17) ?
    C25 O3 C29 . . 116.20(17) ?
    C5 N1 C1 . . 116.50(19) ?
    C17 N2 C6 . . 108.79(16) ?
    C17 N2 C5 . . 126.41(16) ?
    C6 N2 C5 . . 124.30(16) ?
    C18 N3 C22 . . 118.47(17) ?
    C25 N4 C24 . . 118.63(19) ?
    N1 C1 C2 . . 124.2(2) ?
    N1 C1 H1 . . 117.9 ?
    C2 C1 H1 . . 117.9 ?
    C3 C2 C1 . . 118.2(2) ?
    C3 C2 H2 . . 120.9 ?
    C1 C2 H2 . . 120.9 ?
    C2 C3 C4 . . 118.9(2) ?
    C2 C3 H3 . . 120.5 ?
    C4 C3 H3 . . 120.5 ?
    C3 C4 C5 . . 118.1(2) ?
    C3 C4 H4 . . 120.9 ?
    C5 C4 H4 . . 120.9 ?
    N1 C5 C4 . . 123.9(2) ?
    N1 C5 N2 . . 116.24(18) ?
    C4 C5 N2 . . 119.80(19) ?
    C7 C6 N2 . . 129.6(2) ?
    C7 C6 C11 . . 121.8(2) ?
    N2 C6 C11 . . 108.61(17) ?
    C8 C7 C6 . . 117.7(2) ?
    C8 C7 H7 . . 121.1 ?
    C6 C7 H7 . . 121.1 ?
    C7 C8 C9 . . 121.5(2) ?
    C7 C8 H8 . . 119.3 ?
    C9 C8 H8 . . 119.3 ?
    C10 C9 C8 . . 120.4(2) ?
    C10 C9 H9 . . 119.8 ?
    C8 C9 H9 . . 119.8 ?
    C9 C10 C11 . . 119.4(2) ?
    C9 C10 H10 . . 120.3 ?
    C11 C10 H10 . . 120.3 ?
    C10 C11 C6 . . 119.22(19) ?
    C10 C11 C12 . . 133.8(2) ?
    C6 C11 C12 . . 106.95(17) ?
    C13 C12 C17 . . 119.52(18) ?
    C13 C12 C11 . . 133.37(18) ?
    C17 C12 C11 . . 107.10(17) ?
    C14 C13 C12 . . 119.24(19) ?
    C14 C13 H13 . . 120.4 ?
    C12 C13 H13 . . 120.4 ?
    C13 C14 C15 . . 119.76(18) ?
    C13 C14 H14 . . 120.1 ?
    C15 C14 H14 . . 120.1 ?
    C16 C15 O1 . . 116.16(18) ?
    C16 C15 C14 . . 122.88(18) ?
    O1 C15 C14 . . 120.73(17) ?
    C15 C16 C17 . . 116.67(18) ?
    C15 C16 H16 . . 121.7 ?
    C17 C16 H16 . . 121.7 ?
    C16 C17 N2 . . 129.49(18) ?
    C16 C17 C12 . . 121.93(18) ?
    N2 C17 C12 . . 108.51(16) ?
    N3 C18 O1 . . 118.27(17) ?
    N3 C18 C19 . . 125.21(19) ?
    O1 C18 C19 . . 116.49(19) ?
    C20 C19 C18 . . 116.1(2) ?
    C20 C19 H19 . . 121.9 ?
    C18 C19 H19 . . 121.9 ?
    C19 C20 C21 . . 120.5(2) ?
    C19 C20 H20 . . 119.7 ?
    C21 C20 H20 . . 119.7 ?
    C20 C21 C22 . . 119.04(19) ?
    C20 C21 H21 . . 120.5 ?
    C22 C21 H21 . . 120.5 ?
    N3 C22 C21 . . 120.63(19) ?
    N3 C22 C23 . . 114.54(16) ?
    C21 C22 C23 . . 124.80(18) ?
    C27 C23 C24 . . 114.82(19) ?
    C27 C23 C22 . . 118.74(19) ?
    C24 C23 C22 . . 126.41(18) ?
    N4 C24 O2 . . 116.67(18) ?
    N4 C24 C23 . . 124.05(18) ?
    O2 C24 C23 . . 119.27(18) ?
    N4 C25 O3 . . 118.2(2) ?
    N4 C25 C26 . . 123.4(2) ?
    O3 C25 C26 . . 118.41(19) ?
    C25 C26 C27 . . 117.1(2) ?
    C25 C26 H26 . . 121.4 ?
    C27 C26 H26 . . 121.4 ?
    C26 C27 C23 . . 121.9(2) ?
    C26 C27 H27 . . 119.0 ?
    C23 C27 H27 . . 119.0 ?
    O2 C28 H28A . . 109.5 ?
    O2 C28 H28B . . 109.5 ?
    H28A C28 H28B . . 109.5 ?
    O2 C28 H28C . . 109.5 ?
    H28A C28 H28C . . 109.5 ?
    H28B C28 H28C . . 109.5 ?
    O3 C29 H29A . . 109.5 ?
    O3 C29 H29B . . 109.5 ?
    H29A C29 H29B . . 109.5 ?
    O3 C29 H29C . . 109.5 ?
    H29A C29 H29C . . 109.5 ?
    H29B C29 H29C . . 109.5 ?
loop_
    _geom_torsion_atom_site_label_1
    _geom_torsion_atom_site_label_2
    _geom_torsion_atom_site_label_3
    _geom_torsion_atom_site_label_4
    _geom_torsion_site_symmetry_1
    _geom_torsion_site_symmetry_2
    _geom_torsion_site_symmetry_3
    _geom_torsion_site_symmetry_4
    _geom_torsion
    _geom_torsion_publ_flag
    C5 N1 C1 C2 . . . . -1.4(3) ?
    N1 C1 C2 C3 . . . . 3.2(4) ?
    C1 C2 C3 C4 . . . . -1.1(4) ?
    C2 C3 C4 C5 . . . . -2.3(4) ?
    C1 N1 C5 C4 . . . . -2.4(3) ?
    C1 N1 C5 N2 . . . . 175.06(19) ?
    C3 C4 C5 N1 . . . . 4.3(3) ?
    C3 C4 C5 N2 . . . . -173.1(2) ?
    C17 N2 C5 N1 . . . . 51.1(3) ?
    C6 N2 C5 N1 . . . . -119.9(2) ?
    C17 N2 C5 C4 . . . . -131.3(2) ?
    C6 N2 C5 C4 . . . . 57.7(3) ?
    C17 N2 C6 C7 . . . . -177.0(2) ?
    C5 N2 C6 C7 . . . . -4.6(3) ?
    C17 N2 C6 C11 . . . . 0.8(2) ?
    C5 N2 C6 C11 . . . . 173.16(18) ?
    N2 C6 C7 C8 . . . . 178.5(2) ?
    C11 C6 C7 C8 . . . . 1.0(3) ?
    C6 C7 C8 C9 . . . . -0.6(3) ?
    C7 C8 C9 C10 . . . . -0.5(4) ?
    C8 C9 C10 C11 . . . . 1.3(4) ?
    C9 C10 C11 C6 . . . . -1.0(3) ?
    C9 C10 C11 C12 . . . . -179.1(2) ?
    C7 C6 C11 C10 . . . . -0.2(3) ?
    N2 C6 C11 C10 . . . . -178.16(18) ?
    C7 C6 C11 C12 . . . . 178.39(19) ?
    N2 C6 C11 C12 . . . . 0.4(2) ?
    C10 C11 C12 C13 . . . . -4.2(4) ?
    C6 C11 C12 C13 . . . . 177.6(2) ?
    C10 C11 C12 C17 . . . . 176.8(2) ?
    C6 C11 C12 C17 . . . . -1.4(2) ?
    C17 C12 C13 C14 . . . . 0.4(3) ?
    C11 C12 C13 C14 . . . . -178.5(2) ?
    C12 C13 C14 C15 . . . . -0.6(3) ?
    C18 O1 C15 C16 . . . . 141.73(19) ?
    C18 O1 C15 C14 . . . . -43.6(3) ?
    C13 C14 C15 C16 . . . . 0.3(3) ?
    C13 C14 C15 O1 . . . . -174.02(18) ?
    O1 C15 C16 C17 . . . . 174.71(16) ?
    C14 C15 C16 C17 . . . . 0.1(3) ?
    C15 C16 C17 N2 . . . . 176.29(19) ?
    C15 C16 C17 C12 . . . . -0.3(3) ?
    C6 N2 C17 C16 . . . . -178.7(2) ?
    C5 N2 C17 C16 . . . . 9.2(3) ?
    C6 N2 C17 C12 . . . . -1.7(2) ?
    C5 N2 C17 C12 . . . . -173.88(18) ?
    C13 C12 C17 C16 . . . . 0.0(3) ?
    C11 C12 C17 C16 . . . . 179.17(18) ?
    C13 C12 C17 N2 . . . . -177.21(18) ?
    C11 C12 C17 N2 . . . . 2.0(2) ?
    C22 N3 C18 O1 . . . . -178.41(17) ?
    C22 N3 C18 C19 . . . . -0.6(3) ?
    C15 O1 C18 N3 . . . . -34.5(3) ?
    C15 O1 C18 C19 . . . . 147.49(19) ?
    N3 C18 C19 C20 . . . . 0.9(3) ?
    O1 C18 C19 C20 . . . . 178.79(19) ?
    C18 C19 C20 C21 . . . . -0.4(4) ?
    C19 C20 C21 C22 . . . . -0.4(4) ?
    C18 N3 C22 C21 . . . . -0.3(3) ?
    C18 N3 C22 C23 . . . . 178.03(17) ?
    C20 C21 C22 N3 . . . . 0.8(3) ?
    C20 C21 C22 C23 . . . . -177.4(2) ?
    N3 C22 C23 C27 . . . . -7.2(3) ?
    C21 C22 C23 C27 . . . . 171.1(2) ?
    N3 C22 C23 C24 . . . . 174.66(18) ?
    C21 C22 C23 C24 . . . . -7.0(3) ?
    C25 N4 C24 O2 . . . . -178.53(19) ?
    C25 N4 C24 C23 . . . . 1.0(3) ?
    C28 O2 C24 N4 . . . . -6.9(3) ?
    C28 O2 C24 C23 . . . . 173.6(2) ?
    C27 C23 C24 N4 . . . . -0.6(3) ?
    C22 C23 C24 N4 . . . . 177.60(19) ?
    C27 C23 C24 O2 . . . . 178.9(2) ?
    C22 C23 C24 O2 . . . . -2.9(3) ?
    C24 N4 C25 O3 . . . . 178.91(18) ?
    C24 N4 C25 C26 . . . . -1.0(4) ?
    C29 O3 C25 N4 . . . . -0.6(3) ?
    C29 O3 C25 C26 . . . . 179.2(2) ?
    N4 C25 C26 C27 . . . . 0.5(4) ?
    O3 C25 C26 C27 . . . . -179.4(2) ?
    C25 C26 C27 C23 . . . . -0.1(4) ?
    C24 C23 C27 C26 . . . . 0.1(4) ?
    C22 C23 C27 C26 . . . . -178.2(2) ?
loop_
    _geom_hbond_atom_site_label_D
    _geom_hbond_atom_site_label_H
    _geom_hbond_atom_site_label_A
    _geom_hbond_site_symmetry_A
    _geom_hbond_distance_DH
    _geom_hbond_distance_HA
    _geom_hbond_distance_DA
    _geom_hbond_angle_DHA
    _geom_hbond_publ_flag
    C3 H3 O3 2_554 0.95 2.50 3.429(3) 165 y
    C21 H21 O2 . 0.95 2.20 2.839(3) 123 y
    C27 H27 N3 . 0.95 2.35 2.720(3) 102 y
    C29 H29A N1 1_456 0.98 2.54 3.442(3) 154 y
    C8 H8 Cg1 2_555 0.95 2.76 3.426(2) 128 y
    C28 H28C Cg1 4_355 0.98 2.89 3.485(3) 120 y
_shelx_space_group_comment
;
The symmetry employed for this shelxl refinement is uniquely defined
by the following loop, which should always be used as a source of
symmetry information in preference to the above space-group names.
They are only intended as comments.
;
_shelx_estimated_absorpt_T_min     0.953
_shelx_estimated_absorpt_T_max     0.989
_shelx_hkl_file
;
   0   0  -2  195.83    4.24
   0   0   2  194.98    4.21
   0   0   2  198.20    4.24
   0   0  -2  197.20    4.13
   0   0  -4   54.55    1.08
   0   0   4   52.28    1.06
   0   0   6    9.96    0.27
   0   0  -6    9.95    0.32
   0   0  -8    8.76    0.33
   0   0   8    8.34    0.27
   0   0  10    3.32    0.18
   0   0 -10    3.24    0.22
   0   0 -12   10.29    0.45
   0  -1   1   35.44    0.67
   0  -1  -1   30.91    0.73
   0  -1  -1   34.17    0.67
   0  -1   1   35.30    0.66
   0   1   1   31.11    0.75
   0   1   1   34.53    0.67
   0   1  -1   33.56    0.67
   0   1  -1   34.65    0.66
   0   1  -1   35.88    0.66
   0  -1  -3   52.32    1.03
   0  -1   3   51.44    1.01
   0   1  -3   50.06    1.04
   0   1   3   51.06    1.01
   0   1   3   51.06    1.05
   0   1  -3   52.43    1.02
   0  -1   5   17.90    0.41
   0   1  -5   17.34    0.45
   0   1   5   18.21    0.41
   0  -1   7    5.66    0.20
   0  -1  -7    5.99    0.25
   0   1   7    5.72    0.20
   0   1  -7    5.66    0.24
   0  -1  -9   12.00    0.43
   0  -1   9   12.14    0.36
   0   1   9   11.76    0.36
   0   1  -9   12.01    0.34
   0   1  -9   12.28    0.43
   0  -1 -11    2.02    0.22
   0   1 -11    1.64    0.19
   0  -1 -13    0.55    0.15
   0   1 -13    0.43    0.13
   0  -2   0   27.86    0.71
   0   2   0   31.97    0.70
   0   2   0   31.87    0.71
   0  -2   2   82.73    1.98
   0  -2  -2   84.97    1.90
   0   2  -2   90.03    1.68
   0   2   2   90.43    1.71
   0   2   2   92.84    1.72
   0   2   2   84.07    1.92
   0  -2   4   41.87    0.87
   0  -2  -4   42.19    0.88
   0   2   4   42.91    0.89
   0   2   4   43.45    0.86
   0   2  -4   43.84    0.88
   0   2  -4   43.20    0.85
   0   2   4   42.23    0.91
   0   2  -4   41.97    0.90
   0  -2   6    3.00    0.13
   0   2   6    3.25    0.13
   0   2  -6    3.20    0.16
   0   2  -6    3.03    0.12
   0  -2   8    3.91    0.18
   0  -2  -8    3.96    0.22
   0   2   8    4.29    0.17
   0   2  -8    4.14    0.16
   0   2  -8    4.54    0.22
   0  -2 -10    3.13    0.22
   0  -2  10    3.06    0.18
   0   2 -10    2.83    0.20
   0  -2 -12    1.93    0.23
   0   2 -12    2.01    0.22
   0  -3  -1   25.60    0.51
   0   3  -1   25.34    0.49
   0   3   1   25.12    0.51
   0   3   1   25.34    0.51
   0   3  -1   24.80    0.50
   0  -3   3   38.48    0.77
   0  -3  -3   38.90    0.79
   0  -3  -3   39.23    0.75
   0   3   3   37.27    0.79
   0   3   3   39.18    0.76
   0   3  -3   37.73    0.75
   0   3  -3   38.83    0.80
   0   3   3   36.30    0.80
   0  -3   5   17.76    0.42
   0   3   5   18.38    0.41
   0   3  -5   18.05    0.43
   0   3  -5   18.10    0.40
   0   3  -5   18.10    0.46
   0   3   5   18.20    0.47
   0  -3   7    0.59    0.07
   0   3  -7    0.56    0.06
   0   3   7    0.50    0.06
   0   3  -7    0.40    0.08
   0  -3   9    3.22    0.17
   0  -3  -9    3.24    0.21
   0   3   9    3.61    0.16
   0   3  -9    3.02    0.20
   0  -3  11    2.30    0.16
   0  -3 -11    2.33    0.24
   0   3 -11    2.58    0.24
   0  -3 -13    3.74    0.29
   0   3 -13    3.67    0.27
   0  -4   0  141.13    3.09
   0   4   0  140.72    3.10
   0   4   0  145.35    3.06
   0  -4   2   11.86    0.27
   0  -4  -2   12.29    0.25
   0  -4  -2   11.99    0.28
   0   4  -2   11.81    0.24
   0   4  -2   11.95    0.27
   0   4   2   11.72    0.28
   0   4   2   11.71    0.28
   0   4  -2   11.90    0.25
   0  -4   4   26.95    0.57
   0   4   4   26.67    0.55
   0   4   4   26.88    0.61
   0   4   4   25.69    0.59
   0   4  -4   26.49    0.59
   0   4  -4   26.37    0.54
   0  -4   6   14.75    0.38
   0   4  -6   14.42    0.41
   0   4   6   14.56    0.43
   0   4  -6   14.69    0.34
   0   4   6   14.61    0.35
   0   4   6   14.32    0.40
   0  -4   8   12.02    0.36
   0   4   8   11.87    0.33
   0   4  -8   11.71    0.31
   0   4  -8   12.27    0.40
   0  -4  10    8.66    0.31
   0  -4 -10    8.03    0.36
   0   4 -10    8.13    0.35
   0  -4 -12    3.58    0.27
   0   4 -12    3.56    0.25
   0  -5  -1   43.13    0.85
   0   5   1   42.34    0.86
   0   5  -1   43.77    0.84
   0   5  -1   43.73    0.85
   0   5  -1   43.83    0.85
   0   5   1   42.29    0.85
   0  -5  -3   25.19    0.55
   0  -5  -3   25.51    0.51
   0  -5   3   24.64    0.53
   0   5   3   25.86    0.56
   0   5   3   24.62    0.55
   0   5  -3   25.70    0.49
   0   5  -3   24.20    0.50
   0   5  -3   25.03    0.55
   0  -5   5   15.13    0.37
   0   5  -5   14.47    0.33
   0   5   5   14.79    0.41
   0   5   5   14.63    0.39
   0   5  -5   14.69    0.39
   0   5   5   14.73    0.34
   0   5  -5   14.49    0.36
   0  -5   7    1.05    0.10
   0   5   7    1.23    0.08
   0   5  -7    1.08    0.12
   0   5  -7    1.16    0.07
   0   5   7    1.05    0.12
   0  -5   9    0.18    0.06
   0   5  -9    0.24    0.08
   0  -5 -11    2.99    0.24
   0  -5  11    3.63    0.21
   0   5 -11    3.24    0.23
   0  -5 -13    1.47    0.21
   0   5 -13    1.29    0.19
   0  -6   0  107.50    2.33
   0   6   0  107.05    2.49
   0   6   0  106.43    2.38
   0  -6  -2   16.19    0.36
   0   6  -2   16.57    0.36
   0   6   2   15.84    0.37
   0   6  -2   16.44    0.33
   0   6   2   15.72    0.37
   0  -6   4   30.65    0.67
   0   6  -4   31.01    0.62
   0   6  -4   30.94    0.63
   0   6  -4   31.65    0.68
   0   6   4   30.40    0.69
   0   6   4   32.68    0.71
   0  -6   6   31.28    0.71
   0   6  -6   31.89    0.66
   0   6  -6   31.62    0.73
   0   6   6   30.67    0.76
   0   6  -6   31.46    0.65
   0  -6   8   12.11    0.37
   0   6   8   11.88    0.42
   0   6  -8   12.01    0.32
   0   6  -8   12.63    0.40
   0  -6  10    0.13    0.06
   0   6 -10    0.05    0.07
   0  -6 -12    5.51    0.34
   0  -6  12    5.63    0.30
   0   6 -12    6.08    0.32
   0  -7  -1   10.11    0.24
   0   7   1   10.11    0.24
   0   7   1   10.02    0.25
   0   7  -1    9.84    0.24
   0   7  -1   10.07    0.22
   0  -7   3   16.26    0.38
   0   7   3   16.44    0.40
   0   7   3   16.26    0.40
   0   7  -3   16.77    0.39
   0   7  -3   16.10    0.34
   0  -7   5    2.21    0.11
   0   7   5    2.29    0.14
   0   7   5    2.13    0.12
   0   7  -5    2.29    0.08
   0   7  -5    2.15    0.12
   0   7  -5    2.26    0.08
   0  -7   7   35.05    0.82
   0   7   7   35.73    0.85
   0   7  -7   36.27    0.75
   0   7   7   36.42    0.89
   0   7  -7   36.33    0.75
   0   7  -7   35.11    0.83
   0  -7   9    2.49    0.16
   0   7   9    2.38    0.19
   0   7  -9    2.71    0.18
   0  -7  11    0.46    0.10
   0   7 -11    0.82    0.13
   0  -8   0    1.50    0.06
   0   8   0    1.46    0.07
   0   8   0    1.45    0.06
   0  -8  -2   17.43    0.39
   0   8   2   16.63    0.40
   0   8  -2   16.90    0.38
   0   8  -2   16.41    0.36
   0   8   2   16.94    0.39
   0  -8   4   22.44    0.51
   0   8   4   21.79    0.53
   0   8  -4   21.89    0.46
   0   8   4   22.44    0.54
   0   8  -4   21.63    0.51
   0   8  -4   22.41    0.43
   0  -8   6   10.82    0.32
   0   8   6   10.38    0.33
   0   8  -6   10.76    0.33
   0   8   6   10.78    0.36
   0   8  -6   10.51    0.25
   0   8  -6   10.86    0.26
   0  -8   8    1.74    0.13
   0   8   8    2.43    0.18
   0   8  -8    1.90    0.14
   0   8   8    1.93    0.15
   0  -8  10    1.82    0.17
   0   8 -10    1.56    0.16
   0   8  10    1.66    0.20
   0  -8 -12    2.81    0.29
   0  -8  12    3.15    0.22
   0   8 -12    3.07    0.22
   0  -9  -1    0.15    0.03
   0   9  -1    0.16    0.03
   0   9   1    0.24    0.04
   0   9   1    0.09    0.02
   0   9  -1    0.28    0.03
   0  -9   3   11.09    0.29
   0   9  -3   11.65    0.26
   0   9  -3   11.41    0.30
   0   9   3   11.44    0.31
   0   9   3   11.49    0.32
   0  -9   5   12.06    0.33
   0   9   5   12.24    0.37
   0   9   5   11.60    0.35
   0   9  -5   11.69    0.27
   0   9  -5   12.13    0.25
   0   9  -5   12.30    0.34
   0  -9   7    7.29    0.26
   0   9   7    7.10    0.28
   0   9  -7    6.83    0.19
   0   9   7    7.11    0.30
   0   9  -7    7.00    0.26
   0  -9   9    7.06    0.28
   0   9  -9    6.05    0.27
   0   9   9    6.26    0.32
   0  -9  11    1.09    0.15
   0   9 -11    0.88    0.13
   0 -10   0  201.72    4.61
   0  10   0  204.69    4.61
   0  10   0  199.34    4.54
   0  10   2   19.50    0.47
   0  10   2   20.25    0.46
   0  10  -2   19.50    0.42
   0  10  -2   19.49    0.45
   0 -10   4   33.05    0.71
   0  10   4   31.71    0.73
   0  10   4   31.54    0.75
   0  10  -4   32.88    0.71
   0  10  -4   32.08    0.66
   0 -10   6    8.04    0.27
   0  10  -6    8.24    0.21
   0  10  -6    8.91    0.28
   0  10   6    8.04    0.29
   0  10   6    8.09    0.31
   0 -10   8   11.22    0.37
   0  10   8   11.96    0.41
   0  10  -8   11.34    0.37
   0  10   8   10.93    0.42
   0 -10  10    0.16    0.07
   0  10 -10    0.19    0.07
   0  10  10    0.27    0.10
   0 -10  12    0.36    0.11
   0  10 -12    0.52    0.11
   0 -11  -1   27.24    0.58
   0  11  -1   27.15    0.57
   0  11  -1   26.96    0.59
   0  11   1   26.74    0.59
   0  11   1   27.14    0.60
   0 -11   3   31.70    0.70
   0  11  -3   32.75    0.66
   0  11   3   31.36    0.73
   0  11   3   32.08    0.72
   0  11  -3   32.78    0.67
   0  11  -3   32.73    0.70
   0 -11   5    4.31    0.17
   0  11   5    4.13    0.20
   0  11   5    4.13    0.18
   0  11  -5    4.29    0.17
   0  11  -5    3.92    0.12
   0 -11   7    4.46    0.20
   0  11   7    4.55    0.22
   0  11  -7    4.14    0.20
   0  11   7    4.54    0.24
   0 -11   9    0.51    0.10
   0  11  -9    0.30    0.08
   0  11   9    0.31    0.10
   0  11   9    0.30    0.09
   0 -11  11    1.36    0.17
   0  11 -11    1.30    0.17
   0  11  11    1.49    0.21
   0 -12   0   30.34    0.64
   0  12   0   30.97    0.67
   0  12   0   29.91    0.64
   0  12   2   32.40    0.72
   0  12  -2   33.24    0.71
   0  12  -2   33.17    0.68
   0  12   2   32.50    0.73
   0 -12   4    3.39    0.14
   0  12  -4    3.26    0.14
   0  12  -4    3.07    0.11
   0  12   4    3.35    0.16
   0  12   4    3.17    0.15
   0 -12   6    1.72    0.12
   0  12   6    2.21    0.16
   0  12  -6    2.19    0.09
   0  12  -6    2.12    0.13
   0  12   6    2.41    0.15
   0 -12   8    3.43    0.19
   0  12   8    3.57    0.23
   0  12  -8    3.46    0.19
   0  12   8    3.54    0.21
   0 -12  10    0.09    0.07
   0  12  10    0.11    0.08
   0  12 -10    0.10    0.07
   0 -12  12    2.24    0.22
   0  12 -12    2.18    0.21
   0  13  -1   30.51    0.66
   0  13   1   30.06    0.67
   0  13  -1   29.90    0.64
   0  13   1   29.57    0.66
   0 -13   3    2.48    0.12
   0  13  -3    2.54    0.10
   0  13   3    2.47    0.13
   0  13   3    2.70    0.13
   0  13  -3    2.54    0.12
   0 -13   5   38.48    0.86
   0  13  -5   37.81    0.85
   0  13  -5   37.74    0.78
   0  13   5   38.73    0.89
   0  13   5   38.61    0.91
   0 -13   7   13.22    0.41
   0  13   7   13.12    0.45
   0  13   7   13.04    0.43
   0  13  -7   12.44    0.39
   0 -13   9   11.06    0.40
   0  13   9   10.54    0.44
   0  13  -9   10.71    0.38
   0  13   9   11.56    0.43
   0 -13  11    0.74    0.14
   0  13  11    0.43    0.13
   0  13 -11    0.41    0.10
   0  14   0   22.62    0.53
   0  14   0   22.86    0.52
   0  14   2    5.84    0.21
   0  14  -2    5.39    0.19
   0  14  -2    5.82    0.17
   0  14   2    5.77    0.20
   0 -14   4    3.02    0.14
   0  14  -4    3.02    0.14
   0  14   4    3.07    0.17
   0  14  -4    3.20    0.12
   0  14   4    3.01    0.16
   0 -14   6   34.37    0.82
   0  14  -6   34.96    0.81
   0  14  -6   35.25    0.80
   0  14   6   34.85    0.85
   0  14   6   35.45    0.88
   0 -14   8    6.86    0.29
   0  14   8    6.94    0.33
   0  14   8    6.89    0.31
   0  14  -8    6.90    0.28
   0 -14  10    0.19    0.08
   0  14 -10    0.28    0.09
   0  14  10    0.11    0.09
   0  15   1    6.86    0.23
   0  15  -1    6.50    0.22
   0  15  -1    6.63    0.20
   0  15   1    6.71    0.21
   0 -15   3    4.99    0.19
   0  15  -3    4.93    0.16
   0  15  -3    4.95    0.19
   0  15   3    4.97    0.21
   0  15   3    4.72    0.19
   0 -15   5    0.49    0.08
   0  15  -5    0.53    0.06
   0  15   5    0.52    0.08
   0  15  -5    0.40    0.07
   0  15   5    0.50    0.09
   0 -15   7    5.32    0.24
   0  15   7    5.72    0.27
   0  15   7    5.36    0.28
   0  15  -7    5.51    0.23
   0 -15   9    4.22    0.24
   0  15   9    4.59    0.29
   0  15  -9    4.06    0.22
   0 -15  11    2.09    0.22
   0  15 -11    2.19    0.21
   0  15  11    2.39    0.27
   0  16   0    1.04    0.08
   0  16   0    1.10    0.08
   0  16   2    2.80    0.14
   0  16  -2    2.98    0.14
   0  16  -2    2.98    0.12
   0 -16   4   -0.02    0.03
   0  16  -4    0.07    0.04
   0  16   4    0.00    0.04
   0  16   4    0.04    0.04
   0  16  -4    0.02    0.02
   0 -16   6   18.21    0.52
   0  16   6   20.04    0.56
   0  16   6   18.65    0.57
   0  16  -6   18.73    0.51
   0 -16   8    1.16    0.15
   0  16   8    1.32    0.17
   0  16  -8    1.10    0.13
   0  16   8    1.02    0.15
   0 -16  10    0.47    0.11
   0  16 -10    0.50    0.10
   0  16  10    0.34    0.12
   0  17  -1    3.03    0.15
   0  17  -1    3.40    0.14
   0  17   1    3.37    0.15
   0  17   1    3.41    0.16
   0 -17   3    0.80    0.09
   0  17  -3    0.97    0.07
   0  17   3    0.67    0.09
   0  17   3    1.13    0.11
   0  17  -3    0.86    0.09
   0 -17   5    1.84    0.13
   0  17   5    1.68    0.17
   0  17   5    1.83    0.14
   0  17  -5    1.94    0.13
   0 -17   7    4.18    0.22
   0  17   7    4.14    0.24
   0  17  -7    4.04    0.20
   0  17   7    4.46    0.26
   0 -17   9    0.84    0.14
   0  17  -9    0.90    0.13
   0  17   9    0.78    0.15
   0 -17  11    0.45    0.12
   0  17  11    0.37    0.14
   0  17 -11    0.38    0.10
   0  18   0    2.91    0.15
   0  18   0    2.67    0.13
   0  18  -2    6.46    0.20
   0  18  -2    6.62    0.24
   0  18   2    6.04    0.23
   0  18   2    6.32    0.25
   0 -18   4    1.00    0.11
   0  18  -4    0.90    0.07
   0  18  -4    0.88    0.10
   0  18   4    0.86    0.12
   0  18   4    0.60    0.09
   0 -18   6   46.98    1.07
   0  18   6   43.99    1.12
   0  18  -6   46.02    1.04
   0  18   6   46.50    1.09
   0 -18   8    0.45    0.10
   0  18  -8    0.18    0.07
   0  18   8    0.30    0.10
   0 -18  10    0.05    0.06
   0  18 -10    0.12    0.07
   0  18  10    0.17    0.10
   0  19   1    0.16    0.05
   0  19  -1    0.11    0.04
   0  19   1    0.22    0.05
   0  19  -1    0.07    0.03
   0 -19   3    0.69    0.09
   0  19  -3    0.85    0.07
   0  19  -3    1.01    0.11
   0  19   3    0.78    0.11
   0  19   3    0.58    0.08
   0 -19   5   17.11    0.50
   0  19   5   17.53    0.55
   0  19  -5   17.35    0.49
   0  19   5   17.51    0.52
   0 -19   7    3.10    0.20
   0  19  -7    3.16    0.19
   0  19   7    2.99    0.22
   0  19   7    3.08    0.21
   0 -19   9    0.72    0.13
   0  19  -9    0.96    0.14
   0  19   9    0.54    0.13
   0  20   0   35.12    0.79
   0  20   0   35.42    0.83
   0 -20   2   12.77    0.37
   0  20   2   12.73    0.38
   0  20  -2   13.24    0.35
   0  20   2   12.61    0.40
   0 -20   4   11.27    0.36
   0  20   4   11.95    0.42
   0  20   4   11.69    0.39
   0  20  -4   11.96    0.38
   0 -20   6    7.87    0.31
   0  20   6    8.15    0.36
   0  20  -6    7.72    0.30
   0  20   6    8.01    0.33
   0 -20   8    0.15    0.09
   0  20   8    0.11    0.09
   0  20  -8    0.08    0.06
   0 -20  10    1.08    0.17
   0  20 -10    1.12    0.15
   0  20  10    0.98    0.18
   0  21   1   17.29    0.47
   0  21  -1   16.71    0.48
   0  21  -1   17.56    0.45
   0  21   1   17.89    0.50
   0 -21   3    4.98    0.21
   0  21   3    5.33    0.23
   0  21  -3    5.25    0.23
   0  21   3    4.79    0.24
   0 -21   5   19.18    0.55
   0  21   5   19.55    0.60
   0  21  -5   18.49    0.54
   0  21   5   20.54    0.58
   0 -21   7    3.11    0.21
   0  21  -7    2.99    0.19
   0  21   7    3.29    0.24
   0 -21   9    0.24    0.09
   0  21   9    0.20    0.10
   0  21  -9    0.17    0.07
   0  22   0    0.91    0.11
   0  22   0    0.86    0.09
   0 -22   2    3.71    0.18
   0  22   2    4.00    0.21
   0  22  -2    3.80    0.20
   0  22   2    3.86    0.19
   0 -22   4    0.90    0.11
   0  22   4    0.86    0.13
   0  22  -4    0.74    0.10
   0  22   4    0.96    0.13
   0 -22   6    4.72    0.24
   0  22   6    4.69    0.26
   0  22   6    4.26    0.27
   0  22  -6    4.55    0.23
   0 -22   8    0.41    0.11
   0  22  -8    0.39    0.10
   0  22   8    0.22    0.10
   0 -23   1    1.54    0.11
   0  23   1    1.42    0.15
   0  23  -1    1.67    0.18
   0  23   1    1.51    0.12
   0  23  -1    1.45    0.15
   0 -23   3    5.24    0.23
   0  23  -3    5.32    0.24
   0  23   3    5.11    0.24
   0  23   3    5.46    0.27
   0 -23   5    0.43    0.09
   0  23   5    0.39    0.10
   0  23  -5    0.47    0.09
   0  23   5    0.57    0.11
   0 -23   7    0.02    0.06
   0  23   7    0.02    0.07
   0  23  -7    0.04    0.06
   0  23  -9    0.36    0.10
   0  23   9    0.55    0.15
   0  24   0    0.07    0.04
   0  24   0    0.15    0.07
   0 -24   2    0.90    0.11
   0  24  -2    0.80    0.11
   0  24   2    0.71    0.10
   0  24   2    0.71    0.12
   0 -24   4    1.16    0.14
   0  24  -4    0.99    0.12
   0  24   4    1.11    0.15
   0  24   4    0.98    0.13
   0 -24   6    0.46    0.10
   0  24  -6    0.39    0.10
   0  24   6    0.33    0.10
   0 -24   8    1.19    0.17
   0  24   8    1.09    0.19
   0  24  -8    1.00    0.14
   0 -25   1    1.25    0.13
   0  25  -1    1.15    0.14
   0  25   1    1.38    0.14
   0  25   1    1.29    0.15
   0 -25   3    0.07    0.05
   0  25  -3    0.11    0.06
   0  25   3    0.11    0.07
   0  25   3    0.10    0.06
   0 -25   5    0.04    0.05
   0  25   5    0.05    0.07
   0  25  -5    0.06    0.06
   0 -25   7    1.61    0.18
   0  25  -7    1.61    0.17
   0  25   7    1.41    0.20
   0 -26   0    1.75    0.12
   0  26   0    1.57    0.16
   0 -26   2    0.35    0.08
   0  26   2    0.18    0.08
   0  26  -2    0.14    0.07
   0  26   2    0.28    0.07
   0 -26   4    0.09    0.06
   0  26   4    0.09    0.06
   0  26   4    0.14    0.08
   0  26  -4    0.20    0.08
   0 -26   6    2.82    0.21
   0  26  -6    3.01    0.20
   0  26   6    2.08    0.24
   0 -27   1    0.31    0.08
   0  27   1    0.43    0.10
   0  27  -1    0.38    0.09
   0 -27   3    0.42    0.09
   0  27   3    0.50    0.10
   0  27  -3    0.45    0.10
   0  27   3    0.37    0.10
   0 -27   5   -0.04    0.04
   0  27   5    0.01    0.07
   0  27  -5   -0.03    0.05
   0 -28   0    0.28    0.07
   0  28   0    0.30    0.09
   0 -28   2    0.97    0.12
   0  28   2    0.97    0.16
   0  28  -2    0.94    0.14
   0 -28   4    2.58    0.19
   0  28  -4    2.66    0.20
   0  28   4    2.13    0.23
   0  28  -6    1.93    0.20
   0  28   6    2.18    0.25
   0 -29   1    0.88    0.12
   0  29   1    1.10    0.16
   0  29  -1    0.89    0.14
   0 -29   3    0.60    0.11
   0  29   3    0.55    0.13
   0  29  -3    0.42    0.11
   0 -29   5    0.37    0.10
   0  29   5    0.42    0.12
   0  29  -5    0.37    0.10
   0 -30   2    0.51    0.10
   0  30   2    0.56    0.13
   0  30  -2    0.51    0.12
   0 -30   4    3.12    0.22
   0  30   4    2.87    0.29
   0  30  -4    3.51    0.24
   0  31  -1    3.45    0.24
   0  31   1    3.14    0.24
  -1   0 -13    0.05    0.08
  -1   0 -11    0.00    0.06
   1   0   9    0.01    0.04
  -1   0  -9    0.02    0.04
  -1   0  -9   -0.05    0.04
   1   0   7    0.04    0.03
  -1   0  -7   -0.04    0.02
   1   0   5   -0.02    0.01
   1   0   5    0.01    0.02
   1   0   3    0.01    0.01
  -1   0  -3    0.06    0.02
   1   0   3    0.01    0.01
   1   0   1   -1.47    0.00
   1   0   1   -1.40    0.01
  -1   0  -1   -1.46    0.01
  -1   0  -1   -1.41    0.01
   1   0   1   -1.46    0.01
  -1   0   1   -0.26    0.00
   1   0  -1   -0.25    0.01
   1   0  -1   -0.25    0.00
  -1   0   3    0.02    0.01
  -1   0   5   -0.02    0.01
   1   0  -5   -0.05    0.02
  -1   0   7    0.01    0.02
   1   0  -7    0.00    0.03
   1   0  -9   -0.08    0.05
  -1   0   9    0.05    0.04
   1   0 -11   -0.02    0.07
   1   0 -11    0.05    0.06
   1   0 -13   -0.05    0.07
  -1  -1 -12    0.09    0.09
  -1   1 -12    0.18    0.09
  -1  -1 -10    2.96    0.21
  -1  -1 -10    2.75    0.16
   1  -1  10    2.44    0.16
  -1   1 -10    2.82    0.20
   1   1  10    2.74    0.17
  -1  -1  -8    0.71    0.11
   1  -1   8    1.14    0.11
  -1   1  -8    0.74    0.09
   1   1   8    1.02    0.11
  -1   1  -8    1.32    0.14
   1  -1   6    9.02    0.27
  -1   1  -6    8.97    0.26
   1   1   6    8.96    0.28
  -1   1  -6    9.07    0.29
   1   1   6    9.67    0.27
   1  -1   4   41.54    0.85
   1  -1   4   41.21    0.86
  -1  -1  -4   42.04    0.85
   1   1   4   41.93    0.86
  -1   1  -4   41.13    0.87
   1   1   4   41.17    0.86
  -1   1  -4   41.59    0.85
  -1   1  -4   41.30    0.84
   1   1   4   40.36    0.88
   1  -1   2  356.65    7.18
   1  -1   2  356.02    7.43
  -1  -1  -2  344.47    7.27
  -1   1  -2  351.14    7.43
  -1   1  -2  356.05    7.16
   1   1   2  349.20    7.33
   1   1   2  346.53    7.36
  -1   1  -2  340.26    7.21
   1   1   2  358.21    7.45
   1  -1   0   12.65    0.25
   1  -1   0   12.03    0.25
   1  -1   0   12.54    0.26
  -1   1   0   11.90    0.25
   1   1   0   12.39    0.24
  -1   1   0   10.65    0.25
  -1   1   0   12.48    0.24
   1   1  -2   67.80    1.31
  -1   1   2   68.33    1.33
   1   1  -2   66.34    1.33
   1  -1  -4    3.55    0.13
  -1  -1   4    3.60    0.11
  -1   1   4    3.51    0.10
   1   1  -4    3.56    0.15
  -1  -1   6    4.10    0.14
   1   1  -6    3.74    0.18
  -1   1   6    3.85    0.13
   1  -1  -8    3.66    0.21
  -1  -1   8    3.50    0.16
  -1   1   8    3.69    0.15
   1   1  -8    4.17    0.22
  -1  -1  10    2.44    0.15
   1  -1 -10    2.44    0.20
   1   1 -10    2.79    0.17
   1   1 -10    2.79    0.21
   1  -1 -12    3.33    0.21
   1  -1 -12    3.03    0.25
   1   1 -12    2.78    0.23
  -1  -2 -13    0.89    0.17
  -1   2 -13    0.71    0.15
   1  -2  11    0.94    0.13
  -1  -2 -11    0.67    0.13
  -1   2 -11    1.14    0.15
   1  -2   9    0.50    0.09
  -1  -2  -9    0.52    0.10
  -1   2  -9    0.53    0.10
   1   2   9    0.59    0.09
  -1   2  -9    0.48    0.08
   1  -2   7    3.31    0.16
   1   2   7    3.23    0.15
  -1   2  -7    3.17    0.17
  -1   2  -7    3.22    0.14
   1  -2   5   30.61    0.68
  -1   2  -5   31.48    0.66
   1   2   5   30.76    0.67
  -1   2  -5   29.82    0.66
   1   2   5   30.91    0.71
  -1   2  -5   31.21    0.70
   1   2   5   30.45    0.68
  -1  -2  -3   15.62    0.37
   1  -2   3   16.25    0.37
   1  -2   3   16.55    0.36
  -1   2  -3   16.73    0.35
   1   2   3   16.10    0.38
  -1   2  -3   16.67    0.38
   1   2   3   17.06    0.37
  -1   2  -3   16.66    0.37
   1   2   3   16.40    0.37
   1  -2   1   44.32    0.84
  -1  -2  -1   45.26    0.86
   1  -2   1   43.11    0.85
   1  -2   1   41.61    0.86
  -1   2  -1   43.76    0.84
  -1   2  -1   40.49    0.88
  -1   2  -1   43.44    0.85
   1   2   1   45.25    0.84
   1   2   1   42.83    0.85
   1  -2  -1   63.08    1.58
  -1   2   1   63.16    1.29
   1   2  -1   62.29    1.43
  -1   2   1   68.98    1.26
   1   2  -1   67.75    1.27
  -1   2   1   63.19    1.48
   1  -2  -3   12.52    0.30
   1   2  -3   12.85    0.28
  -1   2   3   12.67    0.26
  -1   2   3   12.15    0.32
   1   2  -3   12.08    0.31
  -1  -2   5   36.44    0.75
  -1   2   5   35.46    0.82
   1   2  -5   36.12    0.81
  -1   2   5   35.69    0.73
   1   2  -5   35.46    0.75
  -1  -2   7    3.66    0.15
   1   2  -7    3.50    0.19
   1   2  -7    4.07    0.16
  -1   2   7    3.53    0.14
  -1  -2   9    8.02    0.28
   1  -2  -9    8.68    0.36
   1   2  -9    8.19    0.34
   1   2  -9    8.41    0.28
  -1   2   9    8.21    0.26
   1  -2 -11    2.72    0.18
   1  -2 -11    2.72    0.26
   1   2 -11    2.84    0.26
   1  -2 -13    0.79    0.16
   1   2 -13    0.72    0.15
  -1  -3 -12    0.38    0.12
  -1   3 -12    0.39    0.11
   1  -3  10    1.03    0.13
  -1  -3 -10    1.00    0.15
  -1   3 -10    1.03    0.14
   1  -3   8    3.33    0.17
  -1   3  -8    3.11    0.18
  -1   3  -8    3.48    0.15
   1   3   8    3.27    0.16
   1  -3   6    6.38    0.22
   1   3   6    6.46    0.23
  -1   3  -6    6.55    0.23
   1   3   6    6.47    0.21
   1   3   6    6.74    0.25
  -1   3  -6    6.34    0.20
   1  -3   4    1.16    0.07
  -1  -3  -4    1.17    0.08
   1   3   4    1.14    0.06
  -1   3  -4    1.18    0.06
  -1   3  -4    1.49    0.08
  -1   3  -4    1.10    0.06
   1   3   4    1.00    0.07
   1   3   4    1.29    0.08
   1  -3   2   79.04    1.53
  -1  -3  -2   80.18    1.54
   1   3   2   79.48    1.53
  -1   3  -2   72.13    1.62
   1   3   2   80.41    1.54
  -1   3  -2   79.66    1.53
  -1   3  -2   77.91    1.53
   1  -3   0  212.10    4.12
  -1  -3   0  200.73    4.37
   1  -3   0  206.69    4.26
   1  -3   0  209.65    4.35
   1   3   0  199.26    4.39
  -1   3   0  200.44    4.20
   1   3   0  199.42    4.22
  -1   3   0  208.94    4.32
  -1   3   0  202.83    4.20
  -1   3   2    4.25    0.14
   1   3  -2    4.20    0.13
   1   3  -2    4.31    0.11
  -1  -3   4   18.49    0.41
   1   3  -4   18.61    0.41
  -1   3   4   18.27    0.46
  -1   3   4   18.86    0.39
   1   3  -4   18.48    0.38
   1   3  -4   19.09    0.46
  -1  -3   6   17.96    0.43
   1   3  -6   17.56    0.42
   1   3  -6   18.02    0.39
  -1   3   6   17.57    0.49
  -1   3   6   17.82    0.40
   1   3  -6   18.23    0.49
  -1  -3   8    0.45    0.07
  -1   3   8    0.65    0.07
   1   3  -8    0.56    0.10
   1   3  -8    0.48    0.07
   1  -3 -10    0.80    0.14
  -1  -3  10    0.77    0.10
   1   3 -10    0.67    0.10
   1   3 -10    0.75    0.12
   1  -3 -12    5.71    0.34
   1  -3 -12    5.23    0.27
   1   3 -12    5.31    0.31
  -1  -4 -13    1.27    0.21
  -1   4 -13    1.16    0.17
  -1  -4 -11    1.17    0.17
   1  -4  11    1.50    0.16
  -1   4 -11    1.60    0.18
   1  -4   9    0.73    0.10
  -1   4  -9    0.78    0.11
   1   4   9    0.89    0.10
  -1   4  -9    0.80    0.09
   1  -4   7   16.71    0.45
   1   4   7   16.74    0.42
   1   4   7   16.63    0.46
  -1   4  -7   17.20    0.47
  -1   4  -7   16.84    0.42
   1   4   7   15.35    0.47
   1  -4   5   16.85    0.42
  -1   4  -5   16.68    0.42
   1   4   5   16.86    0.44
   1   4   5   16.52    0.42
   1   4   5   17.51    0.40
  -1   4  -5   16.85    0.39
  -1   4  -5   16.29    0.39
  -1  -4  -3    2.41    0.10
   1  -4   3    2.39    0.10
  -1   4  -3    2.25    0.09
   1   4   3    2.22    0.09
  -1   4  -3    2.36    0.09
   1   4   3    2.32    0.10
  -1   4  -3    2.21    0.07
  -1  -4  -1   48.14    0.99
   1  -4   1   51.17    0.99
   1  -4   1   47.05    1.12
  -1   4  -1   51.97    0.98
   1   4   1   50.35    0.99
  -1   4  -1   51.47    0.99
   1   4   1   52.31    0.99
   1  -4  -1   49.01    0.93
   1  -4  -1   46.67    0.95
   1   4  -1   48.95    0.95
   1   4  -1   48.94    0.95
  -1   4   1   49.17    0.96
  -1   4   1   49.09    0.96
   1  -4  -3   10.18    0.26
   1   4  -3   10.51    0.27
  -1   4   3   10.25    0.21
  -1   4   3   10.23    0.28
   1   4  -3   10.40    0.23
  -1   4   3   10.09    0.27
   1   4  -3   10.09    0.20
  -1  -4   5   56.97    1.16
  -1   4   5   57.64    1.13
   1   4  -5   56.00    1.21
  -1   4   5   59.41    1.24
   1   4  -5   57.23    1.15
   1   4  -5   56.96    1.11
  -1  -4   7    4.60    0.18
   1   4  -7    4.90    0.22
   1   4  -7    4.61    0.14
   1   4  -7    4.55    0.17
  -1   4   7    4.83    0.15
  -1   4   7    4.67    0.23
  -1  -4   9    9.95    0.32
   1   4  -9   10.47    0.38
   1   4  -9   10.07    0.31
   1  -4 -11    3.12    0.24
  -1  -4  11    3.64    0.20
   1   4 -11    4.03    0.25
   1  -4 -13    1.27    0.17
   1  -4 -13    0.98    0.17
   1   4 -13    1.51    0.21
  -1  -5 -12    0.17    0.10
   1  -5  12    0.30    0.10
  -1   5 -12    0.21    0.09
   1  -5  10    3.78    0.21
  -1   5 -10    3.68    0.22
   1  -5   8   13.81    0.41
  -1   5  -8   14.56    0.37
   1   5   8   13.64    0.45
   1   5   8   14.10    0.38
  -1   5  -8   13.71    0.42
   1   5   8   13.61    0.43
   1  -5   6    0.20    0.05
   1   5   6    0.23    0.05
  -1   5  -6    0.26    0.06
  -1   5  -6    0.13    0.03
   1   5   6    0.19    0.05
   1   5   6    0.15    0.04
   1  -5   4   11.93    0.31
  -1   5  -4   12.03    0.28
  -1   5  -4   11.68    0.29
   1   5   4   11.46    0.32
   1   5   4   11.83    0.31
  -1   5  -4   12.24    0.31
  -1  -5  -2   33.99    0.70
   1  -5   2   32.75    0.69
   1   5   2   34.21    0.70
   1   5   2   33.92    0.70
  -1   5  -2   33.82    0.68
  -1   5  -2   33.70    0.68
   1  -5   0   72.83    1.54
   1  -5   0   77.71    1.47
   1  -5   0   79.26    1.47
  -1  -5   0   81.71    1.50
  -1   5   0   77.13    1.48
  -1   5   0   79.23    1.49
  -1   5   0   70.92    1.61
   1   5   0   78.91    1.49
   1   5   0   70.69    1.55
   1  -5  -2   11.88    0.28
   1   5  -2   12.05    0.25
   1   5  -2   11.56    0.28
  -1   5   2   11.72    0.28
  -1   5   2   12.07    0.29
  -1  -5   4    9.59    0.24
   1   5  -4    9.54    0.27
   1   5  -4    9.49    0.20
  -1   5   4    9.49    0.29
   1   5  -4    9.28    0.23
  -1  -5   6    6.09    0.20
   1   5  -6    6.01    0.23
  -1   5   6    6.37    0.25
   1   5  -6    6.02    0.15
   1   5  -6    5.97    0.18
  -1   5   6    6.10    0.17
  -1  -5   8    3.09    0.15
  -1   5   8    3.00    0.20
   1   5  -8    3.09    0.14
  -1   5   8    2.96    0.12
   1   5  -8    3.28    0.19
  -1  -5  10    0.33    0.08
   1   5 -10    0.49    0.10
   1  -5 -12    5.44    0.34
   1  -5 -12    5.16    0.27
   1   5 -12    4.94    0.30
   1  -6  11    0.74    0.13
  -1  -6 -11    0.77    0.15
  -1   6 -11    0.76    0.13
   1  -6   9    5.69    0.26
  -1   6  -9    6.38    0.27
   1   6   9    6.21    0.30
   1  -6   7    7.42    0.27
  -1   6  -7    7.78    0.27
  -1   6  -7    7.81    0.23
   1   6   7    7.73    0.28
   1   6   7    8.03    0.31
   1  -6   5   13.73    0.37
   1   6   5   13.57    0.37
   1   6   5   14.12    0.39
  -1   6  -5   13.77    0.33
  -1   6  -5   13.37    0.33
  -1   6  -5   13.86    0.36
  -1  -6  -3    1.18    0.08
   1  -6   3    1.14    0.07
  -1   6  -3    1.22    0.06
   1   6   3    1.15    0.07
   1   6   3    1.09    0.07
  -1   6  -3    1.17    0.06
   1  -6   1   74.90    1.41
  -1  -6  -1   76.51    1.42
   1  -6   1   71.11    1.54
  -1   6  -1   70.89    1.52
   1   6   1   73.36    1.43
  -1   6  -1   69.07    1.48
   1   6   1   74.10    1.41
  -1   6  -1   68.35    1.49
   1  -6  -1   33.62    0.66
   1  -6  -1   33.15    0.64
  -1   6   1   32.36    0.67
   1   6  -1   33.25    0.67
   1   6  -1   32.51    0.67
  -1   6   1   32.29    0.67
   1  -6  -3    1.96    0.09
   1   6  -3    1.85    0.09
  -1   6   3    1.88    0.10
  -1   6   3    1.96    0.09
   1   6  -3    2.08    0.07
  -1  -6   5   59.76    1.22
   1   6  -5   59.92    1.15
  -1   6   5   60.48    1.29
   1   6  -5   60.05    1.26
   1   6  -5   59.37    1.19
  -1   6   5   60.24    1.27
  -1  -6   7    7.45    0.25
   1   6  -7    7.56    0.19
  -1   6   7    7.70    0.31
   1   6  -7    7.48    0.22
  -1   6   7    7.54    0.20
   1   6  -7    7.63    0.28
  -1  -6   9   16.21    0.46
   1   6  -9   16.25    0.51
   1  -6 -11    0.46    0.12
  -1  -6  11    0.38    0.09
   1   6 -11    0.60    0.13
   1  -6 -13    1.35    0.18
   1  -6 -13    1.23    0.20
   1   6 -13    1.22    0.18
  -1  -7 -12    0.15    0.09
   1  -7  12    0.14    0.08
  -1   7 -12   -0.01    0.07
   1  -7  10    0.02    0.05
  -1   7 -10    0.06    0.06
   1  -7   8    8.73    0.32
   1   7   8    9.62    0.34
   1   7   8    9.40    0.36
  -1   7  -8    9.22    0.27
  -1   7  -8    9.40    0.32
   1  -7   6    3.66    0.17
   1   7   6    4.14    0.19
  -1   7  -6    4.27    0.15
   1   7   6    4.30    0.20
  -1   7  -6    3.92    0.17
  -1   7  -6    4.26    0.17
   1  -7   4    6.72    0.21
   1   7   4    6.36    0.21
   1   7   4    6.72    0.22
  -1   7  -4    6.80    0.18
  -1   7  -4    6.49    0.20
  -1   7  -4    6.58    0.17
   1  -7   2   37.14    0.77
  -1  -7  -2   38.06    0.78
  -1   7  -2   38.07    0.75
   1   7   2   37.18    0.78
  -1   7  -2   36.91    0.72
   1   7   2   36.89    0.78
  -1   7  -2   37.53    0.76
  -1  -7   0   77.05    1.47
   1  -7   0   75.57    1.46
   1  -7   0   74.87    1.45
   1   7   0   71.12    1.58
  -1   7   0   76.67    1.47
  -1   7   0   75.63    1.46
   1   7   0   74.31    1.47
  -1   7   0   74.87    1.47
   1  -7  -2    4.75    0.14
   1   7  -2    4.69    0.14
  -1   7   2    4.68    0.16
  -1   7   2    4.54    0.15
   1  -7  -4   38.42    0.73
   1   7  -4   38.55    0.74
  -1   7   4   38.90    0.85
  -1   7   4   35.77    0.83
   1   7  -4   38.75    0.83
   1   7  -4   38.54    0.76
  -1  -7   6   16.62    0.42
  -1   7   6   16.61    0.48
   1   7  -6   15.80    0.37
   1   7  -6   16.26    0.44
   1   7  -6   16.33    0.34
  -1  -7   8   15.85    0.44
   1   7  -8   16.12    0.48
  -1   7   8   15.77    0.52
   1   7  -8   16.47    0.51
  -1  -7  10    1.01    0.12
   1   7 -10    1.02    0.15
   1  -7 -12    1.51    0.21
   1   7 -12    1.30    0.18
   1  -8  11    0.60    0.11
  -1   8 -11    0.75    0.13
   1  -8   9    1.15    0.14
  -1   8  -9    0.87    0.11
   1   8   9    1.34    0.16
   1   8   9    0.93    0.15
   1  -8   7    2.53    0.15
  -1   8  -7    2.72    0.15
  -1   8  -7    2.41    0.11
   1   8   7    2.44    0.16
   1   8   7    2.48    0.17
   1  -8   5    6.30    0.22
  -1   8  -5    6.30    0.21
  -1   8  -5    6.36    0.18
   1   8   5    6.00    0.23
  -1   8  -5    6.38    0.18
   1   8   5    6.40    0.23
   1  -8   3   21.73    0.49
  -1   8  -3   21.44    0.47
   1   8   3   21.21    0.50
  -1   8  -3   20.97    0.45
   1   8   3   19.96    0.49
   1  -8   1    0.20    0.02
  -1  -8  -1    0.21    0.03
   1  -8   1    0.20    0.03
   1  -8   1    0.25    0.02
   1   8   1    0.25    0.04
   1   8   1    0.17    0.03
  -1   8  -1    0.19    0.02
  -1   8  -1    0.17    0.03
  -1   8  -1    0.14    0.03
   1  -8  -1    0.12    0.02
  -1   8   1    0.25    0.04
   1   8  -1    0.08    0.02
  -1   8   1    0.11    0.02
   1   8  -1    0.10    0.02
   1   8  -3   36.49    0.74
  -1   8   3   38.43    0.83
   1   8  -3   38.67    0.80
  -1   8   3   37.98    0.81
   1  -8  -5   10.28    0.22
  -1  -8   5   10.08    0.29
  -1   8   5   10.37    0.34
   1   8  -5   11.02    0.32
   1   8  -5   10.40    0.25
   1   8  -5   10.69    0.22
  -1   8   5   10.32    0.32
  -1  -8   7    2.10    0.13
  -1   8   7    2.27    0.16
   1   8  -7    2.33    0.10
   1   8  -7    2.35    0.15
  -1  -8   9    8.31    0.30
  -1   8   9    8.31    0.37
   1   8  -9    8.09    0.32
  -1  -8  11    2.28    0.17
   1   8 -11    1.84    0.19
   1  -9  12    0.33    0.11
  -1   9 -12    0.08    0.07
   1  -9  10    0.41    0.10
   1   9  10    0.23    0.10
  -1   9 -10    0.25    0.08
   1  -9   8   15.17    0.45
  -1   9  -8   14.29    0.44
   1   9   8   15.37    0.47
   1   9   8   15.07    0.49
   1  -9   6   11.07    0.34
  -1   9  -6   11.01    0.28
  -1   9  -6   11.20    0.29
   1   9   6   10.75    0.34
   1   9   6   11.09    0.37
  -1   9  -6   11.07    0.33
   1  -9   4    2.83    0.13
   1   9   4    2.86    0.14
  -1   9  -4    2.67    0.10
   1   9   4    3.13    0.14
  -1   9  -4    2.56    0.12
   1  -9   2   41.01    0.85
   1  -9   2   42.38    0.79
   1   9   2   40.17    0.86
  -1   9  -2   40.78    0.83
   1   9   2   40.06    0.86
  -1   9  -2   41.94    0.80
  -1   9  -2   41.85    0.85
  -1  -9   0    4.74    0.15
   1  -9   0    4.79    0.13
   1  -9   0    4.88    0.13
   1   9   0    4.85    0.15
  -1   9   0    4.90    0.15
   1   9   0    4.97    0.15
  -1   9   0    4.88    0.13
   1  -9  -2   23.88    0.52
  -1   9   2   23.68    0.54
  -1   9   2   24.07    0.53
   1   9  -2   23.42    0.53
   1  -9  -4   14.79    0.29
  -1   9   4   14.08    0.38
  -1   9   4   14.48    0.40
   1   9  -4   14.96    0.31
   1   9  -4   14.48    0.38
  -1  -9   6    8.12    0.26
   1   9  -6    8.44    0.19
  -1   9   6    8.53    0.32
   1   9  -6    8.29    0.28
  -1   9   6    8.59    0.30
   1   9  -6    8.54    0.21
  -1  -9   8    2.53    0.15
   1   9  -8    2.46    0.17
  -1   9   8    2.92    0.20
  -1  -9  10    0.84    0.12
  -1   9  10    0.83    0.16
   1   9 -10    0.68    0.12
  -1  -9  12    0.34    0.10
   1   9 -12    0.52    0.12
   1 -10  11    0.15    0.08
  -1  10 -11    0.14    0.07
   1 -10   9    0.96    0.13
  -1  10  -9    1.00    0.13
   1  10   9    0.93    0.15
   1  10   9    1.02    0.14
   1 -10   7    6.83    0.26
  -1  10  -7    6.61    0.20
  -1  10  -7    6.59    0.25
   1  10   7    6.37    0.28
   1  10   7    6.11    0.26
   1 -10   5    2.24    0.12
   1  10   5    2.10    0.13
  -1  10  -5    2.08    0.09
  -1  10  -5    2.39    0.12
   1  10   5    2.00    0.13
   1 -10   3   28.93    0.64
   1  10   3   27.49    0.64
  -1  10  -3   28.56    0.62
   1  10   3   29.23    0.66
  -1  10  -3   29.14    0.57
  -1  10  -3   28.10    0.60
   1 -10   1   70.50    1.35
  -1 -10  -1   71.17    1.41
   1 -10   1   69.89    1.37
   1 -10   1   72.14    1.34
  -1  10  -1   69.46    1.36
   1  10   1   67.38    1.39
  -1  10  -1   69.90    1.38
   1  10   1   70.62    1.39
  -1  10  -1   62.88    1.34
   1 -10  -1   40.19    0.82
   1  10  -1   40.06    0.84
  -1  10   1   40.94    0.83
  -1  10   1   40.58    0.85
   1  10  -1   40.37    0.83
  -1  10   3    4.39    0.16
  -1  10   3    4.23    0.17
   1  10  -3    4.25    0.16
  -1 -10   5    1.89    0.10
   1 -10  -5    1.90    0.05
  -1  10   5    1.82    0.13
   1  10  -5    1.63    0.11
  -1  10   5    1.75    0.12
   1  10  -5    1.91    0.07
  -1 -10   7    2.31    0.14
   1  10  -7    2.38    0.15
  -1  10   7    2.22    0.16
  -1  10   7    2.38    0.17
  -1 -10   9    0.33    0.08
   1  10  -9    0.31    0.08
  -1  10   9    0.19    0.09
  -1 -10  11    1.22    0.16
   1  10 -11    1.33    0.17
   1 -11  12    0.30    0.10
  -1  11 -12    0.36    0.10
   1 -11  10    0.68    0.12
  -1  11 -10    0.63    0.11
   1  11  10    0.70    0.14
   1 -11   8   14.72    0.46
   1  11   8   14.70    0.47
   1  11   8   14.67    0.50
  -1  11  -8   14.91    0.44
   1 -11   6   26.18    0.66
   1  11   6   26.12    0.67
  -1  11  -6   26.75    0.63
   1  11   6   26.08    0.69
  -1  11  -6   27.87    0.58
   1 -11   4    6.34    0.22
   1  11   4    6.35    0.23
  -1  11  -4    6.18    0.20
   1  11   4    6.21    0.22
  -1  11  -4    6.38    0.18
   1 -11   2    8.21    0.17
   1 -11   2    7.65    0.22
  -1  11  -2    7.93    0.21
   1  11   2    8.02    0.24
   1  11   2    7.92    0.24
  -1  11  -2    8.13    0.23
  -1  11  -2    7.74    0.19
   1 -11   0   21.83    0.47
   1 -11   0   21.34    0.46
  -1 -11   0   22.05    0.49
  -1  11   0   21.85    0.47
   1  11   0   21.95    0.49
  -1  11   0   21.74    0.49
   1  11   0   21.33    0.49
  -1  11   2   28.70    0.65
   1  11  -2   29.04    0.61
   1  11  -2   28.59    0.63
  -1  11   2   28.77    0.63
   1 -11  -4   38.74    0.75
   1  11  -4   38.08    0.83
  -1  11   4   37.23    0.85
  -1  11   4   38.85    0.88
  -1 -11   6    1.37    0.10
  -1  11   6    1.26    0.13
   1  11  -6    1.22    0.10
  -1  11   6    1.01    0.12
  -1 -11   8    5.07    0.23
   1  11  -8    5.05    0.23
  -1  11   8    5.13    0.27
  -1 -11  10    0.92    0.13
   1  11 -10    0.83    0.13
  -1  11  10    0.70    0.14
  -1 -11  12    0.62    0.12
   1  11 -12    0.56    0.12
   1 -12  11    1.75    0.20
   1  12  11    1.39    0.20
  -1  12 -11    1.40    0.16
   1 -12   9    3.96    0.22
   1  12   9    3.97    0.24
  -1  12  -9    4.26    0.22
   1  12   9    4.17    0.26
   1 -12   7   11.35    0.38
  -1  12  -7   11.52    0.30
  -1  12  -7   11.66    0.35
   1  12   7   11.14    0.39
   1  12   7   11.36    0.41
   1 -12   5    5.84    0.22
  -1  12  -5    5.58    0.20
   1  12   5    5.75    0.23
  -1  12  -5    5.76    0.18
   1  12   5    6.00    0.24
   1 -12   3   20.85    0.49
  -1  12  -3   20.86    0.48
   1  12   3   20.47    0.50
   1  12   3   20.26    0.51
  -1  12  -3   20.48    0.43
  -1  12  -3   19.86    0.45
   1 -12   1   28.48    0.62
   1 -12   1   28.93    0.59
   1 -12   1   28.78    0.59
   1  12   1   29.05    0.64
   1  12   1   28.67    0.64
  -1  12  -1   28.65    0.63
  -1  12  -1   29.39    0.60
   1 -12  -1   13.46    0.33
   1  12  -1   13.70    0.35
   1  12  -1   13.77    0.33
  -1  12   1   13.50    0.35
  -1  12   1   13.70    0.33
  -1  12   3    7.38    0.24
   1  12  -3    7.45    0.21
  -1  12   3    7.37    0.25
   1  12  -3    7.16    0.23
  -1 -12   5    0.10    0.04
  -1  12   5    0.09    0.04
   1  12  -5    0.12    0.04
  -1  12   5    0.07    0.04
  -1 -12   7    2.21    0.14
  -1  12   7    2.36    0.17
  -1  12   7    2.39    0.18
   1  12  -7    2.06    0.14
  -1 -12   9    5.16    0.24
  -1  12   9    5.64    0.31
   1  12  -9    4.68    0.24
  -1 -12  11    0.48    0.11
   1  12 -11    0.60    0.12
  -1  12  11    0.55    0.14
   1 -13  10    0.21    0.09
   1  13  10    0.30    0.11
  -1  13 -10    0.30    0.08
   1 -13   8    1.24    0.15
   1  13   8    1.31    0.15
   1  13   8    1.28    0.16
  -1  13  -8    1.66    0.15
   1 -13   6   10.37    0.34
   1  13   6   10.35    0.37
  -1  13  -6   10.54    0.28
   1  13   6   11.09    0.36
  -1  13  -6   10.45    0.32
   1 -13   4    3.07    0.15
  -1  13  -4    2.74    0.13
  -1  13  -4    2.83    0.09
   1  13   4    2.62    0.14
  -1  13  -4    2.87    0.11
   1  13   4    2.71    0.15
   1 -13   2   13.55    0.28
   1 -13   2   13.87    0.35
   1  13   2   12.87    0.35
  -1  13  -2   12.95    0.34
  -1  13  -2   13.41    0.33
   1  13   2   13.69    0.36
  -1  13  -2   13.33    0.30
   1 -13   0   26.34    0.56
   1 -13   0   25.41    0.56
  -1  13   0   26.17    0.56
  -1  13   0   26.54    0.59
   1  13   0   26.54    0.59
  -1  13   2   15.62    0.39
  -1  13   2   15.57    0.41
   1  13  -2   15.50    0.39
   1  13  -2   15.68    0.37
  -1  13   4   10.41    0.32
   1  13  -4   10.47    0.31
  -1  13   4   11.46    0.35
  -1 -13   6   18.11    0.48
  -1  13   6   17.76    0.53
   1  13  -6   17.62    0.48
  -1  13   6   17.95    0.51
  -1 -13   8    6.56    0.27
  -1  13   8    6.63    0.33
   1  13  -8    6.90    0.28
  -1  13   8    6.67    0.30
  -1 -13  10    0.95    0.13
  -1  13  10    1.06    0.18
   1  13 -10    1.01    0.14
  -1 -13  12    1.51    0.19
   1  13 -12    1.57    0.19
   1 -14  11    0.17    0.09
   1  14  11    0.09    0.10
  -1  14 -11    0.07    0.07
   1 -14   9    1.42    0.17
   1  14   9    1.54    0.20
   1  14   9    1.24    0.18
  -1  14  -9    1.25    0.14
   1 -14   7    8.37    0.32
   1  14   7    8.41    0.33
  -1  14  -7    8.92    0.30
   1  14   7    9.00    0.36
   1 -14   5    3.34    0.17
   1  14   5    3.50    0.18
  -1  14  -5    3.51    0.13
   1  14   5    3.56    0.19
  -1  14  -5    3.82    0.12
  -1  14  -5    3.43    0.16
   1 -14   3    0.27    0.05
  -1  14  -3    0.32    0.05
  -1  14  -3    0.34    0.06
   1  14   3    0.19    0.05
  -1  14  -3    0.43    0.04
   1  14   3    0.37    0.06
   1 -14   1   42.81    0.85
   1 -14   1   42.33    0.88
   1 -14   1   41.11    0.85
   1  14   1   42.55    0.90
   1  14   1   42.55    0.91
  -1  14  -1   41.34    0.86
  -1  14  -1   41.97    0.90
   1  14  -1   13.30    0.34
  -1  14   1   12.83    0.36
   1  14  -1   13.21    0.35
  -1  14   1   13.88    0.34
   1  14  -3    0.80    0.08
  -1  14   3    0.71    0.08
  -1  14   3    0.79    0.09
   1  14  -3    0.90    0.07
  -1 -14   5   11.19    0.33
  -1  14   5   11.39    0.38
   1  14  -5   10.95    0.34
  -1  14   5   11.19    0.36
  -1 -14   7    9.77    0.34
   1  14  -7   10.17    0.34
  -1  14   7   10.17    0.40
  -1  14   7   10.45    0.38
  -1 -14   9    1.95    0.18
  -1  14   9    1.66    0.20
   1  14  -9    2.17    0.17
  -1 -14  11    1.97    0.21
   1  14 -11    1.82    0.19
  -1  14  11    1.67    0.24
   1 -15  10    3.53    0.24
  -1  15 -10    3.56    0.21
   1  15  10    4.09    0.28
   1 -15   8   20.17    0.59
  -1  15  -8   19.00    0.54
   1  15   8   19.49    0.63
   1  15   8   19.68    0.60
   1 -15   6    0.50    0.09
   1  15   6    0.66    0.11
   1  15   6    0.61    0.10
  -1  15  -6    0.81    0.07
  -1  15  -6    0.60    0.08
   1 -15   4   16.74    0.45
   1  15   4   16.40    0.48
  -1  15  -4   16.81    0.44
   1  15   4   16.67    0.46
  -1  15  -4   17.21    0.40
  -1  15  -4   17.02    0.37
   1 -15   2    2.54    0.12
   1 -15   2    2.60    0.08
  -1  15  -2    2.47    0.12
   1  15   2    2.56    0.14
  -1  15  -2    2.66    0.10
   1  15   2    2.58    0.13
   1 -15   0    7.05    0.21
  -1  15   0    7.35    0.21
  -1  15   0    7.04    0.23
   1  15   0    7.02    0.23
   1  15   0    7.07    0.22
   1  15  -2    2.39    0.11
  -1  15   2    2.42    0.14
   1  15  -2    2.56    0.13
  -1  15   2    2.57    0.13
  -1  15   4   18.43    0.49
  -1  15   4   17.40    0.50
   1  15  -4   17.63    0.46
   1  15  -4   17.93    0.43
  -1 -15   6    5.48    0.23
  -1  15   6    5.37    0.25
  -1  15   6    5.46    0.27
   1  15  -6    5.66    0.24
  -1 -15   8    5.09    0.24
   1  15  -8    4.56    0.23
  -1  15   8    5.40    0.29
  -1  15   8    4.80    0.26
  -1 -15  10    2.60    0.19
   1  15 -10    2.47    0.18
  -1  15  10    3.05    0.30
   1 -16  11    0.51    0.12
   1  16  11    0.57    0.15
  -1  16 -11    0.68    0.12
   1 -16   9    1.12    0.15
   1  16   9    1.43    0.19
  -1  16  -9    1.28    0.14
   1 -16   7    1.03    0.13
   1  16   7    1.05    0.14
  -1  16  -7    0.88    0.11
   1  16   7    1.33    0.16
   1 -16   5   21.68    0.58
  -1  16  -5   22.60    0.51
  -1  16  -5   21.95    0.56
   1  16   5   22.56    0.62
   1  16   5   22.44    0.60
   1 -16   3    4.16    0.18
  -1  16  -3    3.93    0.13
  -1  16  -3    3.87    0.17
   1  16   3    3.86    0.19
   1  16   3    3.74    0.18
   1 -16   1    2.62    0.12
   1 -16   1    2.45    0.10
   1 -16   1    2.55    0.10
  -1  16  -1    2.47    0.13
  -1  16  -1    2.54    0.10
   1  16   1    2.66    0.13
   1  16   1    2.68    0.14
   1  16  -1    3.67    0.16
  -1  16   1    3.68    0.15
   1  16  -1    3.45    0.14
  -1  16   1    3.45    0.16
   1  16  -3    3.85    0.15
  -1  16   3    3.51    0.18
   1  16  -3    3.60    0.17
  -1  16   3    3.53    0.17
  -1 -16   5    5.64    0.22
  -1  16   5    5.71    0.26
   1  16  -5    5.50    0.22
  -1  16   5    5.72    0.25
   1  16  -5    5.86    0.20
  -1 -16   7   10.24    0.36
  -1  16   7   10.81    0.42
  -1  16   7   10.23    0.39
   1  16  -7   10.19    0.36
  -1 -16   9    0.12    0.07
  -1  16   9    0.06    0.08
   1  16  -9    0.08    0.06
  -1 -16  11    0.27    0.09
   1  16 -11    0.18    0.08
  -1  16  11    0.22    0.10
   1 -17  10    0.40    0.11
   1  17  10    0.17    0.10
  -1  17 -10    0.40    0.10
   1 -17   8    4.10    0.24
   1  17   8    4.26    0.28
  -1  17  -8    3.84    0.21
   1  17   8    3.66    0.25
   1 -17   6   13.72    0.43
  -1  17  -6   13.72    0.40
   1  17   6   13.39    0.46
   1  17   6   13.91    0.45
   1 -17   4    8.84    0.30
  -1  17  -4    9.30    0.30
   1  17   4    9.15    0.32
   1  17   4    9.24    0.33
   1 -17   2    1.90    0.08
   1 -17   2    2.13    0.12
  -1  17  -2    1.89    0.11
   1  17   2    2.04    0.12
  -1  17  -2    1.91    0.09
   1  17   2    1.73    0.12
   1 -17   0    0.08    0.03
  -1  17   0    0.05    0.03
   1  17   0    0.04    0.03
   1  17   0    0.10    0.04
  -1  17   0    0.04    0.03
  -1  17   2    1.65    0.11
  -1  17   2    1.98    0.13
   1  17  -2    1.83    0.11
   1  17  -2    1.66    0.10
  -1  17   4   20.40    0.55
  -1  17   4   20.88    0.58
   1  17  -4   20.70    0.50
   1  17  -4   21.94    0.55
  -1 -17   6   67.31    1.47
  -1  17   6   71.94    1.52
  -1  17   6   65.55    1.54
   1  17  -6   68.05    1.47
  -1 -17   8    2.66    0.18
  -1  17   8    2.92    0.23
  -1  17   8    2.66    0.20
   1  17  -8    2.73    0.18
  -1 -17  10    0.59    0.12
   1  17 -10    0.45    0.10
  -1  17  10    0.81    0.16
   1 -18   9    4.45    0.27
  -1  18  -9    3.85    0.22
   1  18   9    4.28    0.29
   1 -18   7    0.26    0.08
   1  18   7    0.20    0.07
   1  18   7    0.03    0.06
  -1  18  -7    0.22    0.07
   1 -18   5   23.52    0.62
   1  18   5   22.25    0.62
   1  18   5   22.77    0.65
  -1  18  -5   23.72    0.59
   1 -18   3   15.04    0.42
  -1  18  -3   15.74    0.39
  -1  18  -3   14.93    0.42
   1  18   3   14.98    0.44
   1  18   3   15.51    0.46
   1 -18   1    2.57    0.11
   1 -18   1    2.55    0.12
  -1  18  -1    2.50    0.11
  -1  18  -1    2.63    0.14
   1  18   1    2.68    0.14
   1  18   1    2.38    0.14
   1 -18  -1    5.65    0.18
   1  18  -1    5.32    0.20
  -1  18   1    5.43    0.20
  -1  18   1    5.75    0.23
   1  18  -1    5.52    0.22
   1  18  -3   21.04    0.55
  -1  18   3   21.70    0.58
   1  18  -3   21.57    0.51
  -1  18   3   20.64    0.55
  -1 -18   5    6.82    0.26
  -1  18   5    6.67    0.30
   1  18  -5    7.00    0.27
  -1  18   5    7.01    0.28
   1  18  -5    6.78    0.22
  -1 -18   7    1.81    0.17
   1  18  -7    1.97    0.15
  -1  18   7    2.08    0.20
  -1  18   7    1.62    0.19
  -1 -18   9    0.31    0.09
  -1  18   9    0.28    0.10
   1  18  -9    0.14    0.07
   1 -19  10    0.38    0.12
  -1  19 -10    0.27    0.09
   1  19  10    0.40    0.14
   1 -19   8    2.71    0.21
  -1  19  -8    2.38    0.17
   1  19   8    2.22    0.24
   1 -19   6    1.18    0.14
   1  19   6    1.30    0.15
  -1  19  -6    1.26    0.13
   1  19   6    1.25    0.16
   1 -19   4   11.01    0.35
  -1  19  -4   10.92    0.34
   1  19   4   10.68    0.38
   1  19   4   10.23    0.36
   1 -19   2    0.68    0.08
   1  19   2    0.75    0.10
  -1  19  -2    0.73    0.06
  -1  19  -2    0.52    0.08
   1  19   2    0.67    0.10
   1 -19   0   12.81    0.34
   1  19   0   12.36    0.37
  -1  19   0   12.27    0.37
  -1  19   0   12.48    0.34
   1  19   0   12.15    0.35
   1  19  -2   10.33    0.29
  -1  19   2    9.41    0.33
  -1  19   2   10.07    0.31
   1  19  -4   15.39    0.44
   1  19  -4   15.55    0.40
  -1  19   4   15.00    0.45
  -1  19   4   14.97    0.48
  -1 -19   6    2.14    0.15
  -1  19   6    1.80    0.18
  -1  19   6    1.60    0.18
   1  19  -6    1.66    0.14
  -1 -19   8    1.01    0.14
   1  19  -8    0.92    0.12
  -1  19   8    1.04    0.17
  -1 -19  10    0.44    0.11
  -1  19  10    0.27    0.12
   1  19 -10    0.34    0.10
   1 -20   9    2.19    0.22
   1  20   9    2.28    0.25
  -1  20  -9    2.60    0.18
   1 -20   7    1.55    0.18
   1  20   7    1.13    0.16
  -1  20  -7    1.21    0.14
   1 -20   5   11.83    0.40
  -1  20  -5   12.49    0.38
   1  20   5   11.23    0.42
   1  20   5   12.03    0.41
   1 -20   3    8.76    0.30
   1  20   3    9.15    0.34
   1  20   3    9.16    0.32
  -1  20  -3    8.86    0.30
   1 -20   1   10.10    0.31
   1  20   1    9.95    0.32
   1  20   1   10.60    0.35
  -1  20  -1   10.75    0.34
  -1  20  -1   10.29    0.29
   1 -20  -1    6.59    0.21
   1  20  -1    7.10    0.26
  -1  20   1    7.00    0.27
  -1  20   1    6.66    0.23
   1  20  -1    6.38    0.23
   1  20  -3    1.45    0.10
  -1  20   3    1.54    0.12
  -1  20   3    1.99    0.18
   1  20  -3    1.39    0.14
  -1 -20   5    4.40    0.21
  -1  20   5    4.51    0.23
   1  20  -5    4.28    0.21
  -1  20   5    4.18    0.25
  -1 -20   7    2.74    0.19
  -1  20   7    2.68    0.21
   1  20  -7    2.58    0.17
  -1  20   7    2.52    0.19
  -1 -20   9    0.00    0.06
   1  20  -9    0.01    0.06
  -1  20   9   -0.02    0.07
   1 -21   8    1.06    0.15
   1  21   8    1.13    0.18
  -1  21  -8    1.11    0.14
   1 -21   6    2.10    0.19
  -1  21  -6    1.81    0.14
   1  21   6    2.13    0.21
   1  21   6    2.01    0.17
   1 -21   4    5.70    0.25
   1  21   4    5.42    0.27
   1  21   4    5.96    0.26
  -1  21  -4    5.56    0.24
   1 -21   2    9.10    0.30
  -1  21  -2    8.54    0.31
   1  21   2    9.41    0.32
   1  21   2    9.94    0.35
   1 -21   0    2.83    0.14
   1  21   0    2.72    0.16
  -1  21   0    2.97    0.14
  -1  21   0    3.30    0.18
   1  21   0    3.05    0.16
   1 -21  -2    4.05    0.15
   1  21  -2    3.71    0.19
  -1  21   2    4.21    0.19
  -1  21   2    4.57    0.22
   1  21  -2    4.26    0.18
  -1 -21   4   18.20    0.50
  -1  21   4   18.51    0.53
   1  21  -4   17.37    0.51
  -1  21   4   18.45    0.57
  -1 -21   6    9.08    0.34
   1  21  -6    9.14    0.34
  -1  21   6    9.17    0.40
  -1  21   6    9.05    0.36
  -1 -21   8    0.87    0.14
  -1  21   8    1.20    0.18
   1  21  -8    1.10    0.14
   1 -22   9    2.57    0.26
   1  22   9    2.36    0.27
  -1  22  -9    1.97    0.19
   1 -22   7    3.50    0.22
  -1  22  -7    3.32    0.20
   1  22   7    3.64    0.25
   1 -22   5    0.37    0.08
   1  22   5    0.37    0.09
   1  22   5    0.14    0.08
  -1  22  -5    0.42    0.09
   1 -22   3    8.77    0.32
   1  22   3    8.99    0.35
  -1  22  -3    9.84    0.33
   1  22   3    9.56    0.34
   1 -22   1    9.70    0.31
   1  22   1    9.51    0.34
  -1  22  -1    9.81    0.34
   1  22   1    9.67    0.32
   1 -22  -1   16.68    0.42
  -1  22   1   16.49    0.45
   1  22  -1   16.35    0.45
   1  22  -1   16.19    0.48
  -1  22   1   16.70    0.49
  -1  22   3    6.52    0.27
  -1  22   3    6.28    0.29
   1  22  -3    6.66    0.27
  -1 -22   5    0.57    0.10
  -1  22   5    0.48    0.09
  -1  22   5    0.44    0.10
   1  22  -5    0.65    0.10
  -1 -22   7    0.12    0.07
  -1  22   7    0.14    0.08
   1  22  -7    0.03    0.06
  -1 -22   9    0.30    0.10
   1  22  -9    0.43    0.11
  -1  22   9    0.22    0.10
   1 -23   8    1.20    0.17
  -1  23  -8    1.55    0.17
   1  23   8    1.51    0.21
   1 -23   6    1.14    0.15
  -1  23  -6    1.58    0.16
   1  23   6    1.75    0.21
   1 -23   4    0.16    0.06
   1  23   4    0.18    0.08
  -1  23  -4    0.05    0.05
   1  23   4    0.23    0.07
   1 -23   2    1.15    0.12
   1  23   2    0.76    0.11
   1  23   2    0.88    0.12
  -1  23  -2    0.78    0.11
   1 -23   0   14.82    0.41
  -1  23   0   15.22    0.47
   1  23   0   15.27    0.47
   1  23   0   15.59    0.44
  -1  23   2    8.40    0.29
  -1  23   2    7.84    0.32
   1  23  -2    7.75    0.27
   1  23  -2    7.29    0.30
  -1 -23   4    1.16    0.13
  -1  23   4    1.31    0.16
   1  23  -4    1.45    0.15
  -1  23   4    1.56    0.16
  -1 -23   6    1.64    0.17
  -1  23   6    1.77    0.21
   1  23  -6    1.71    0.17
  -1  23   6    1.44    0.19
  -1 -23   8    0.33    0.10
   1  23  -8    0.40    0.10
  -1  23   8    0.50    0.14
   1 -24   7    0.37    0.11
  -1  24  -7    0.37    0.09
   1  24   7    0.23    0.10
   1 -24   5    0.33    0.08
  -1  24  -5    0.30    0.08
   1  24   5    0.35    0.11
   1  24   5    0.16    0.10
   1 -24   3    0.48    0.09
  -1  24  -3    0.51    0.10
   1  24   3    0.60    0.10
   1  24   3    0.51    0.10
   1 -24   1   21.71    0.58
   1  24   1   22.64    0.63
  -1  24  -1   22.17    0.61
   1  24   1   23.16    0.60
   1 -24  -1    1.96    0.12
   1  24  -1    1.88    0.15
  -1  24   1    1.99    0.16
   1  24  -1    2.09    0.13
  -1 -24   3    3.03    0.17
  -1  24   3    3.31    0.19
   1  24  -3    3.03    0.19
  -1  24   3    3.28    0.22
  -1 -24   5    0.27    0.08
  -1  24   5    0.20    0.09
  -1  24   5    0.29    0.08
   1  24  -5    0.20    0.07
  -1 -24   7    0.57    0.12
   1  24  -7    0.69    0.12
  -1  24   7    0.65    0.15
   1  25   8    0.68    0.15
  -1  25  -8    0.97    0.14
   1 -25   6    1.59    0.18
  -1  25  -6    1.12    0.14
   1  25   6    1.16    0.18
   1 -25   4    0.66    0.11
   1  25   4    0.61    0.11
  -1  25  -4    0.54    0.10
   1  25   4    0.64    0.13
   1 -25   2    5.78    0.25
  -1  25  -2    6.05    0.27
   1  25   2    6.02    0.26
   1  25   2    5.66    0.28
   1 -25   0    1.73    0.12
  -1  25   0    2.01    0.16
   1  25   0    1.77    0.13
   1  25   0    1.46    0.16
  -1  25   2    2.16    0.16
  -1  25   2    1.62    0.18
   1  25  -2    1.95    0.16
  -1 -25   4    0.04    0.05
   1  25  -4    0.05    0.05
  -1  25   4    0.11    0.07
  -1  25   4    0.06    0.05
  -1 -25   6    0.21    0.08
   1  25  -6    0.19    0.08
  -1  25   6    0.18    0.09
  -1  25   8    3.60    0.28
   1  25  -8    4.05    0.25
   1 -26   7    0.44    0.12
  -1  26  -7    0.54    0.11
   1  26   7    0.58    0.14
   1 -26   5    1.37    0.16
  -1  26  -5    1.28    0.15
   1  26   5    1.42    0.20
   1 -26   3    4.95    0.24
  -1  26  -3    5.16    0.25
   1  26   3    4.91    0.28
   1  26   3    5.42    0.26
   1 -26   1    0.04    0.04
   1  26   1    0.07    0.06
   1  26   1    0.13    0.06
  -1  26  -1    0.11    0.06
   1  26  -1    1.55    0.17
  -1  26   1    1.36    0.16
  -1 -26   3    1.36    0.15
  -1  26   3    1.42    0.15
   1  26  -3    1.28    0.15
  -1  26   3    1.37    0.17
  -1 -26   5    2.37    0.18
   1  26  -5    2.34    0.18
  -1  26   5    2.14    0.23
  -1 -26   7    0.42    0.11
  -1  26   7    0.27    0.12
   1  26  -7    0.42    0.11
   1 -27   6    0.05    0.07
   1  27   6    0.18    0.10
  -1  27  -6    0.11    0.07
   1 -27   4    1.78    0.18
  -1  27  -4    1.90    0.18
   1  27   4    2.07    0.23
   1 -27   2    2.33    0.17
  -1  27  -2    2.12    0.17
   1  27   2    2.78    0.21
   1  27   2    2.16    0.17
   1 -27   0    1.22    0.17
  -1  27   0    1.13    0.15
   1  27   0    0.95    0.14
  -1 -27   2    3.50    0.19
   1  27  -2    3.40    0.21
  -1  27   2    3.35    0.23
  -1 -27   4    0.68    0.12
  -1  27   4    0.57    0.11
   1  27  -4    0.76    0.13
  -1  27   4    0.74    0.14
  -1 -27   6    2.13    0.21
  -1  27   6    1.98    0.23
   1  27  -6    2.38    0.19
   1 -28   5    0.86    0.14
  -1  28  -5    0.86    0.14
   1  28   5    0.80    0.15
   1 -28   3    2.91    0.19
   1  28   3    3.06    0.23
  -1  28  -3    2.95    0.20
   1 -28   1    0.04    0.05
  -1  28  -1    0.07    0.06
   1  28   1    0.07    0.06
  -1 -28   1    0.16    0.06
  -1  28   1    0.23    0.08
   1  28  -1    0.08    0.07
  -1 -28   3    3.14    0.20
  -1  28   3    2.37    0.24
   1  28  -3    2.97    0.20
  -1 -28   5    1.60    0.18
  -1  28   5    2.18    0.25
   1  28  -5    1.52    0.18
   1 -29   4    0.82    0.14
   1  29   4    0.93    0.16
  -1  29  -4    1.08    0.15
   1 -29   2    0.18    0.08
  -1  29  -2    0.32    0.09
   1  29   2    0.19    0.09
  -1  29   0    0.18    0.08
   1  29   0   -0.01    0.05
  -1 -29   2    3.06    0.19
  -1  29   2    2.92    0.23
   1  29  -2    2.99    0.21
  -1 -29   4    1.27    0.15
  -1  29   4    1.24    0.18
   1  29  -4    1.29    0.16
   1 -30   3    2.15    0.20
   1  30   3    2.01    0.23
  -1  30  -3    2.13    0.21
  -1  30  -1    0.15    0.09
   1  30   1    0.10    0.08
  -1 -30   1    0.18    0.07
  -1  30   1    0.03    0.06
   1  30  -1    0.26    0.10
  -1 -30   3    2.23    0.20
   1  30  -3    2.21    0.22
  -1  30   3    2.40    0.26
   1 -31   2    0.97    0.17
  -1  31  -2    0.52    0.12
   1  31   2    0.56    0.13
  -1  31   0    1.71    0.20
   1  31   0    1.32    0.18
  -1 -31   2    2.00    0.19
  -1  31   2    1.93    0.22
   1  31  -2    2.49    0.24
  -2   0 -12    1.88    0.21
  -2   0 -10    1.36    0.16
  -2   0 -10    1.28    0.14
   2   0  10    1.71    0.16
   2   0   8   11.24    0.36
  -2   0  -8   11.69    0.36
  -2   0  -8   11.70    0.38
  -2   0  -6    3.82    0.17
   2   0   6    3.84    0.16
  -2   0  -6    4.28    0.17
   2   0   6    4.00    0.17
   2   0   4   21.55    0.51
  -2   0  -4   22.47    0.48
  -2   0  -4   22.03    0.51
   2   0   4   21.91    0.49
   2   0   2  961.80   19.29
   2   0   2 1000.00   19.18
  -2   0  -2  957.87   19.25
  -2   0  -2  995.34   19.85
   2   0   2  999.28   19.85
  -2   0   0  172.49    3.90
   2   0   0  172.20    3.96
   2   0   0  176.37    3.50
   2   0  -2  189.07    3.41
  -2   0   2  171.05    3.65
   2   0  -2  168.74    3.79
   2   0  -4    5.83    0.18
   2   0  -4    6.08    0.21
  -2   0   6    9.06    0.24
   2   0  -6    8.61    0.31
   2   0  -6    9.36    0.27
   2   0  -8    7.25    0.26
  -2   0   8    7.08    0.22
   2   0  -8    7.12    0.30
   2   0 -10   11.62    0.38
   2   0 -10   11.15    0.44
   2   0 -12    1.71    0.22
   2  -1  11    0.06    0.06
  -2  -1 -11    0.00    0.06
  -2   1 -11    0.11    0.07
   2   1  11    0.16    0.08
  -2  -1  -9    9.06    0.32
  -2  -1  -9    9.60    0.36
   2  -1   9    9.30    0.33
  -2   1  -9    9.17    0.35
  -2   1  -9    9.46    0.32
   2   1   9    9.42    0.33
  -2  -1  -7   18.16    0.49
   2  -1   7   17.40    0.47
   2   1   7   17.81    0.47
  -2   1  -7   17.27    0.46
   2   1   7   18.23    0.47
  -2   1  -7   17.69    0.49
   2  -1   5   22.56    0.51
   2  -1   5   21.14    0.53
  -2   1  -5   22.17    0.50
   2   1   5   22.40    0.53
  -2   1  -5   22.47    0.53
   2   1   5   22.29    0.52
  -2   1  -5   22.74    0.53
  -2  -1  -3   11.48    0.27
   2  -1   3   11.43    0.27
   2   1   3   11.68    0.29
   2   1   3   11.68    0.28
  -2   1  -3   11.23    0.29
  -2   1  -3   11.68    0.26
  -2   1  -3   11.43    0.27
   2   1   3   11.91    0.28
   2  -1   1    4.27    0.13
   2  -1   1    4.00    0.10
   2  -1   1    3.91    0.12
  -2  -1  -1    4.16    0.11
  -2  -1  -1    3.99    0.12
  -2   1  -1    4.56    0.13
  -2   1  -1    4.20    0.08
   2   1   1    4.05    0.11
   2   1   1    4.09    0.09
  -2   1  -1    4.13    0.09
  -2  -1   1  343.91    7.06
   2  -1  -1  354.10    7.52
   2   1  -1  342.39    7.44
  -2   1   1  353.73    7.06
   2   1  -1  350.94    7.31
  -2   1   1  340.55    7.28
   2  -1  -3    7.56    0.21
   2   1  -3    7.92    0.21
   2   1  -3    7.26    0.22
  -2  -1   5   18.21    0.40
   2  -1  -5   18.57    0.44
   2   1  -5   18.12    0.43
  -2   1   5   17.51    0.39
   2   1  -5   18.14    0.48
  -2  -1   7    6.09    0.19
   2  -1  -7    5.62    0.22
   2  -1  -7    5.54    0.25
   2   1  -7    5.76    0.21
  -2   1   7    5.91    0.18
   2   1  -7    6.06    0.26
  -2  -1   9   23.79    0.57
   2  -1  -9   23.99    0.62
   2  -1  -9   23.10    0.69
  -2   1   9   23.81    0.65
   2   1  -9   23.62    0.69
   2   1  -9   23.86    0.61
   2  -1 -11    4.11    0.28
   2  -1 -11    3.73    0.21
   2   1 -11    3.47    0.25
   2   1 -11    3.52    0.21
   2  -1 -13    0.71    0.16
   2   1 -13    0.61    0.15
  -2  -2 -12    1.11    0.17
  -2   2 -12    1.03    0.16
  -2  -2 -10    0.02    0.05
  -2  -2 -10    0.01    0.04
   2  -2  10    0.03    0.05
   2   2  10    0.04    0.05
  -2   2 -10    0.04    0.04
  -2   2 -10    0.03    0.05
   2  -2   8    5.09    0.23
  -2  -2  -8    5.42    0.25
   2   2   8    5.37    0.23
   2   2   8    5.39    0.22
  -2   2  -8    5.60    0.22
  -2   2  -8    5.26    0.23
   2  -2   6    0.07    0.04
  -2   2  -6    0.03    0.03
   2   2   6    0.12    0.04
   2   2   6    0.06    0.03
  -2   2  -6    0.05    0.03
  -2  -2  -4   34.85    0.72
   2  -2   4   34.29    0.71
   2  -2   4   35.39    0.75
  -2   2  -4   34.49    0.73
  -2   2  -4   33.40    0.73
   2   2   4   33.93    0.73
   2   2   4   33.82    0.74
   2   2   4   34.02    0.74
  -2   2  -4   34.40    0.70
   2  -2   2  621.54   12.15
   2  -2   2  602.12   12.72
  -2  -2  -2  628.15   12.53
  -2   2  -2  610.10   12.10
   2   2   2  612.79   12.63
  -2   2  -2  625.16   12.18
  -2   2  -2  610.41   12.81
   2   2   2  624.80   12.37
   2  -2   0  195.19    4.33
   2  -2   0  194.75    4.41
  -2  -2   0  190.07    4.31
  -2   2   0  191.18    4.28
  -2   2   0  196.55    3.94
   2   2   0  191.62    4.48
   2   2   0  195.34    4.01
   2  -2  -2   73.51    1.43
  -2  -2   2   70.34    1.43
  -2   2   2   69.60    1.42
  -2   2   2   73.67    1.39
   2   2  -2   71.82    1.41
   2   2  -2   72.93    1.42
   2  -2  -4   13.91    0.35
   2   2  -4   14.36    0.38
  -2   2   4   14.67    0.38
  -2   2   4   14.34    0.30
   2   2  -4   13.88    0.34
  -2  -2   6    3.55    0.13
   2   2  -6    3.20    0.14
  -2   2   6    3.39    0.11
   2   2  -6    3.23    0.17
  -2  -2   8    4.29    0.17
   2  -2  -8    3.88    0.19
   2  -2  -8    3.83    0.22
   2   2  -8    4.03    0.18
   2   2  -8    4.12    0.22
  -2   2   8    4.14    0.15
   2  -2 -10   21.22    0.66
   2  -2 -10   20.69    0.58
  -2  -2  10   20.41    0.58
   2   2 -10   20.73    0.56
   2   2 -10   19.99    0.64
   2  -2 -12    1.35    0.21
   2  -2 -12    0.99    0.14
   2   2 -12    0.71    0.14
   2  -3  11   -0.01    0.05
  -2  -3 -11    0.07    0.06
  -2  -3 -11   -0.01    0.05
  -2   3 -11   -0.04    0.05
  -2  -3  -9    4.61    0.24
   2  -3   9    4.20    0.22
  -2   3  -9    4.30    0.22
  -2   3  -9    4.05    0.19
   2   3   9    4.23    0.20
   2  -3   7    5.25    0.22
  -2   3  -7    5.11    0.20
  -2   3  -7    5.56    0.22
   2   3   7    5.33    0.21
   2   3   7    5.86    0.22
   2  -3   5   20.21    0.49
  -2   3  -5   19.60    0.47
   2   3   5   19.11    0.47
   2   3   5   19.04    0.49
  -2   3  -5   20.26    0.47
   2   3   5   19.08    0.47
  -2   3  -5   20.17    0.44
   2  -3   3   10.74    0.24
  -2  -3  -3   11.41    0.27
   2  -3   3   11.10    0.29
   2   3   3   10.78    0.27
  -2   3  -3   10.67    0.28
   2   3   3   10.78    0.27
  -2   3  -3   10.98    0.24
  -2   3  -3   10.73    0.26
   2  -3   1  391.86    7.73
   2  -3   1  410.29    8.44
  -2  -3  -1  404.44    8.24
   2  -3   1  407.93    8.31
   2   3   1  398.43    7.99
  -2   3  -1  399.56    8.36
   2   3   1  364.32    8.24
  -2   3  -1  395.41    7.77
  -2  -3   1  537.91   10.85
   2  -3  -1  562.91   11.36
  -2   3   1  575.26   11.05
  -2   3   1  565.14   10.86
  -2   3   1  536.47   11.11
   2   3  -1  518.08   11.20
   2   3  -1  535.22   11.08
   2  -3  -3   20.81    0.47
   2  -3  -3   20.11    0.46
  -2   3   3   20.29    0.48
   2   3  -3   20.12    0.45
   2   3  -3   20.29    0.47
   2  -3  -5   12.79    0.35
  -2   3   5   13.02    0.38
   2   3  -5   12.97    0.37
  -2   3   5   12.78    0.28
   2   3  -5   12.76    0.32
  -2  -3   7   10.65    0.29
   2  -3  -7   10.61    0.33
   2   3  -7   10.66    0.25
   2   3  -7   10.55    0.31
  -2   3   7   10.61    0.27
   2   3  -7   10.89    0.36
  -2  -3   9    0.37    0.07
   2  -3  -9    0.27    0.08
   2  -3  -9    0.17    0.09
   2   3  -9    0.37    0.10
   2   3  -9    0.23    0.06
   2  -3 -11    2.12    0.17
   2  -3 -11    2.35    0.24
   2   3 -11    2.06    0.23
   2  -3 -13    1.59    0.22
   2  -3 -13    1.74    0.20
   2   3 -13    1.58    0.22
   2  -4  12    2.57    0.23
  -2  -4 -12    3.06    0.28
  -2   4 -12    2.70    0.21
  -2  -4 -10    0.48    0.11
   2  -4  10    0.37    0.09
   2   4  10    0.33    0.08
  -2   4 -10    0.37    0.09
   2  -4   8   10.68    0.36
   2   4   8   11.46    0.37
   2   4   8   10.98    0.34
  -2   4  -8   10.85    0.33
  -2   4  -8   10.83    0.36
   2  -4   6    2.24    0.13
   2   4   6    2.27    0.13
  -2   4  -6    2.48    0.13
  -2   4  -6    2.32    0.12
   2   4   6    2.34    0.12
   2   4   6    2.13    0.13
   2  -4   4   29.58    0.65
  -2   4  -4   28.89    0.59
   2   4   4   28.74    0.64
  -2   4  -4   29.29    0.62
  -2   4  -4   28.08    0.63
   2   4   4   28.47    0.64
   2  -4   2   22.36    0.44
   2  -4   2   21.63    0.49
  -2  -4  -2   23.59    0.49
  -2   4  -2   22.48    0.44
   2   4   2   22.00    0.48
   2   4   2   23.05    0.49
  -2   4  -2   22.79    0.46
  -2   4  -2   22.47    0.49
   2  -4   0    9.87    0.23
   2   4   0    9.98    0.22
   2   4   0    9.85    0.24
  -2   4   0   10.25    0.22
  -2   4   0   10.01    0.23
  -2  -4   2    6.98    0.15
   2  -4  -2    6.65    0.19
   2  -4  -2    7.03    0.19
  -2   4   2    7.14    0.20
  -2   4   2    7.13    0.15
   2   4  -2    6.68    0.19
   2   4  -2    7.05    0.18
   2  -4  -4   38.08    0.81
  -2   4   4   37.87    0.73
   2   4  -4   36.76    0.82
   2   4  -4   38.14    0.79
  -2   4   4   38.27    0.84
  -2  -4   6    5.40    0.18
   2   4  -6    5.51    0.22
  -2   4   6    5.41    0.15
   2   4  -6    5.26    0.12
   2   4  -6    5.54    0.18
  -2   4   6    5.40    0.23
  -2  -4   8    0.76    0.08
   2  -4  -8    0.68    0.10
   2   4  -8    0.91    0.09
   2   4  -8    0.64    0.10
  -2  -4  10    5.30    0.22
   2  -4 -10    5.25    0.25
   2  -4 -10    5.34    0.31
   2   4 -10    4.90    0.31
   2   4 -10    5.10    0.28
   2  -4 -12    0.40    0.10
   2  -4 -12    0.29    0.11
   2   4 -12    0.48    0.12
  -2  -5 -11    0.26    0.09
   2  -5  11    0.20    0.08
  -2   5 -11    0.23    0.09
   2  -5   9    5.75    0.26
  -2   5  -9    5.92    0.26
   2   5   9    6.08    0.27
  -2   5  -9    5.99    0.23
   2  -5   7    4.44    0.20
   2   5   7    4.79    0.21
  -2   5  -7    4.64    0.18
   2   5   7    4.59    0.22
  -2   5  -7    4.32    0.19
   2  -5   5    2.79    0.14
  -2   5  -5    2.66    0.10
   2   5   5    2.72    0.13
  -2   5  -5    2.78    0.12
   2   5   5    2.81    0.14
  -2   5  -5    2.43    0.12
   2  -5   3   34.46    0.74
  -2   5  -3   33.82    0.72
   2   5   3   34.84    0.73
  -2   5  -3   34.12    0.67
   2   5   3   33.69    0.73
  -2   5  -3   34.22    0.70
   2  -5   1    5.32    0.15
  -2  -5  -1    5.43    0.15
   2  -5   1    5.12    0.14
  -2   5  -1    5.00    0.15
  -2   5  -1    5.40    0.13
   2   5   1    5.31    0.14
   2  -5  -1   40.19    0.81
   2  -5  -1   40.55    0.78
   2  -5  -1   40.54    0.80
  -2   5   1   40.78    0.80
  -2   5   1   40.69    0.81
   2   5  -1   40.05    0.80
  -2   5   1   40.92    0.78
   2   5  -1   35.25    0.80
   2  -5  -3   56.99    1.17
   2  -5  -3   58.43    1.16
   2   5  -3   57.15    1.17
   2   5  -3   58.05    1.14
  -2   5   3   55.74    1.18
   2   5  -5    7.35    0.25
   2   5  -5    7.85    0.22
  -2   5   5    7.54    0.17
  -2   5   5    7.46    0.27
  -2  -5   7    7.70    0.24
   2   5  -7    8.02    0.24
  -2   5   7    7.60    0.20
   2   5  -7    7.79    0.29
  -2   5   7    7.35    0.31
   2  -5  -9    7.82    0.31
  -2  -5   9    8.41    0.29
   2   5  -9    8.98    0.35
   2   5  -9    8.50    0.28
   2  -5 -11   -0.02    0.08
   2  -5 -11    0.13    0.07
   2   5 -11    0.12    0.08
   2  -5 -13    0.27    0.12
   2  -5 -13    0.20    0.09
   2   5 -13    0.45    0.14
   2  -6  12    1.12    0.16
  -2  -6 -12    1.13    0.18
  -2   6 -12    0.90    0.14
   2  -6  10    0.65    0.11
  -2   6 -10    0.63    0.11
   2  -6   8    0.08    0.06
  -2   6  -8    0.23    0.05
   2   6   8    0.29    0.07
   2   6   8    0.18    0.07
  -2   6  -8    0.14    0.06
   2  -6   6    0.52    0.08
  -2   6  -6    0.48    0.05
   2   6   6    0.49    0.07
   2   6   6    0.53    0.08
  -2   6  -6    0.47    0.06
  -2   6  -6    0.43    0.06
   2  -6   4   18.77    0.46
  -2   6  -4   18.86    0.42
   2   6   4   18.69    0.45
  -2   6  -4   18.77    0.39
  -2   6  -4   17.85    0.43
   2   6   4   17.81    0.45
  -2  -6  -2    4.41    0.14
   2  -6   2    4.55    0.15
   2  -6   2    4.50    0.12
   2   6   2    4.09    0.13
  -2   6  -2    4.48    0.14
  -2   6  -2    4.39    0.12
   2   6   2    4.02    0.14
   2  -6   0   33.84    0.69
   2  -6   0   33.77    0.68
   2  -6   0   33.43    0.66
   2   6   0   33.30    0.68
   2   6   0   34.16    0.70
  -2   6   0   34.88    0.69
  -2   6   0   32.79    0.68
   2  -6  -2    3.85    0.13
   2  -6  -2    3.85    0.13
   2  -6  -2    3.82    0.09
   2   6  -2    3.86    0.13
  -2   6   2    3.67    0.14
   2   6  -2    3.83    0.12
  -2   6   4   63.31    1.32
   2   6  -4   62.67    1.30
   2   6  -4   63.08    1.25
  -2  -6   6    0.88    0.08
   2   6  -6    0.74    0.06
  -2   6   6    0.61    0.09
   2   6  -6    0.84    0.10
  -2   6   6    0.79    0.04
  -2  -6   8   17.28    0.45
  -2   6   8   16.55    0.54
   2   6  -8   16.78    0.51
   2   6  -8   16.80    0.43
   2  -6 -10   14.23    0.47
  -2  -6  10   13.67    0.43
   2   6 -10   14.74    0.50
   2  -6 -12    1.85    0.23
   2  -6 -12    2.04    0.21
   2   6 -12    1.90    0.22
   2  -7  11    1.28    0.16
  -2   7 -11    1.39    0.16
   2  -7   9    6.96    0.29
  -2   7  -9    6.46    0.27
   2   7   9    6.80    0.31
   2   7   9    6.10    0.28
   2  -7   7   11.30    0.36
  -2   7  -7   11.27    0.34
   2   7   7   10.62    0.37
   2   7   7   11.13    0.36
  -2   7  -7   11.08    0.32
   2  -7   5   14.95    0.41
  -2   7  -5   15.19    0.38
   2   7   5   15.16    0.41
  -2   7  -5   14.93    0.37
   2   7   5   14.86    0.40
  -2   7  -5   14.93    0.33
   2  -7   3    2.44    0.11
  -2   7  -3    2.31    0.06
   2   7   3    2.35    0.11
   2   7   3    2.25    0.11
  -2   7  -3    2.55    0.10
  -2   7  -3    2.27    0.09
  -2  -7  -1   19.02    0.42
   2  -7   1   18.41    0.36
   2  -7   1   18.56    0.40
   2  -7   1   18.78    0.42
   2   7   1   18.50    0.41
   2   7   1   18.55    0.42
  -2   7  -1   17.88    0.41
  -2   7  -1   18.88    0.40
   2  -7  -1   17.99    0.40
   2  -7  -1   17.55    0.37
   2  -7  -1   18.13    0.39
   2   7  -1   17.20    0.40
  -2   7   1   17.54    0.40
  -2   7   1   18.02    0.39
   2   7  -1   17.80    0.40
  -2   7   3    2.81    0.13
   2   7  -3    2.67    0.12
   2   7  -3    2.63    0.09
   2   7  -5   65.10    1.37
  -2   7   5   65.50    1.41
   2   7  -5   66.63    1.31
  -2  -7   7    1.13    0.09
  -2   7   7    1.22    0.15
   2   7  -7    1.18    0.08
   2   7  -7    1.21    0.13
  -2  -7   9    8.05    0.29
   2   7  -9    8.12    0.33
  -2   7   9    7.82    0.36
  -2  -7  11    1.75    0.17
   2  -7 -11    1.84    0.19
   2   7 -11    1.71    0.19
   2  -8  12    0.91    0.16
  -2  -8 -12    1.08    0.18
  -2   8 -12    0.77    0.13
   2  -8  10    1.50    0.17
   2   8  10    1.70    0.19
   2   8  10    1.64    0.18
  -2   8 -10    1.44    0.15
   2  -8   8    3.21    0.18
   2   8   8    2.69    0.19
   2   8   8    3.07    0.18
  -2   8  -8    2.87    0.14
  -2   8  -8    3.00    0.17
   2  -8   6    1.36    0.13
  -2   8  -6    1.17    0.09
   2   8   6    1.11    0.12
  -2   8  -6    1.29    0.07
   2   8   6    1.31    0.11
  -2   8  -6    1.21    0.08
   2  -8   4    0.73    0.08
   2   8   4    0.74    0.08
   2   8   4    0.85    0.07
  -2   8  -4    0.69    0.06
  -2   8  -4    0.78    0.04
  -2   8  -4    0.72    0.06
   2  -8   2   13.12    0.29
   2  -8   2   13.52    0.34
   2   8   2   13.41    0.34
   2   8   2   13.51    0.33
  -2   8  -2   13.32    0.32
  -2   8  -2   13.67    0.31
   2  -8   0   37.11    0.74
   2  -8   0   37.82    0.76
  -2  -8   0   38.08    0.78
   2  -8   0   37.00    0.76
   2   8   0   37.43    0.77
  -2   8   0   37.21    0.76
  -2   8   0   36.95    0.74
   2   8   0   37.32    0.78
  -2   8   0   37.21    0.77
   2  -8  -2    1.00    0.06
   2  -8  -2    1.07    0.07
   2  -8  -2    0.96    0.04
   2   8  -2    0.95    0.06
  -2   8   2    0.88    0.06
  -2   8   2    1.04    0.07
   2   8  -4   55.59    1.10
  -2   8   4   54.31    1.19
   2   8  -4   56.39    1.16
  -2  -8   6   12.59    0.34
  -2   8   6   12.04    0.40
   2   8  -6   12.47    0.31
   2   8  -6   12.51    0.37
  -2  -8   8    8.66    0.29
  -2   8   8    8.69    0.36
   2   8  -8    8.94    0.33
  -2  -8  10    2.30    0.16
   2  -8 -10    2.13    0.17
   2   8 -10    1.98    0.20
   2  -8 -12    0.18    0.08
   2  -8 -12    0.22    0.11
   2   8 -12    0.14    0.08
   2  -9  11    0.56    0.12
  -2   9 -11    0.39    0.09
   2  -9   9    5.01    0.25
   2   9   9    4.42    0.26
  -2   9  -9    4.81    0.23
   2   9   9    4.67    0.25
   2  -9   7    3.96    0.20
   2   9   7    3.72    0.19
  -2   9  -7    3.81    0.16
  -2   9  -7    3.63    0.17
   2   9   7    3.64    0.20
   2  -9   5    2.63    0.14
  -2   9  -5    3.12    0.13
  -2   9  -5    3.01    0.12
  -2   9  -5    2.79    0.09
   2   9   5    2.92    0.15
   2   9   5    2.84    0.15
   2  -9   3   25.56    0.59
   2   9   3   25.70    0.60
  -2   9  -3   25.81    0.56
   2   9   3   25.62    0.59
  -2   9  -3   26.86    0.57
   2  -9   1    9.03    0.22
   2  -9   1    9.28    0.24
   2  -9   1    9.22    0.19
   2   9   1    8.43    0.24
   2   9   1    9.61    0.25
  -2   9  -1    9.16    0.24
  -2   9  -1    8.86    0.23
  -2   9  -1    9.30    0.20
   2  -9  -1   13.17    0.30
   2  -9  -1   13.52    0.33
   2  -9  -1   13.74    0.31
  -2   9   1   13.52    0.32
  -2   9   1   13.34    0.33
   2   9  -1   13.35    0.33
   2   9  -1   12.98    0.33
   2   9  -3   20.71    0.44
  -2   9   3   20.58    0.50
   2   9  -3   20.23    0.48
  -2   9   3   20.47    0.49
   2   9  -5    9.18    0.23
   2   9  -5    9.01    0.29
  -2   9   5    9.22    0.32
  -2  -9   7    0.56    0.08
   2   9  -7    0.61    0.09
   2   9  -7    0.61    0.07
  -2   9   7    0.51    0.10
  -2  -9   9    2.02    0.14
   2   9  -9    2.05    0.17
  -2   9   9    2.01    0.21
   2  -9 -11    1.51    0.18
  -2  -9  11    1.45    0.16
   2   9 -11    1.26    0.17
   2 -10  12    1.34    0.18
  -2  10 -12    0.80    0.13
   2 -10  10    0.11    0.07
   2  10  10    0.27    0.10
  -2  10 -10    0.19    0.07
   2  10  10    0.24    0.10
   2 -10   8   37.22    0.93
   2  10   8   38.29    0.93
  -2  10  -8   38.80    0.84
  -2  10  -8   37.93    0.88
   2  10   8   38.38    0.97
   2 -10   6   34.44    0.82
   2  10   6   35.30    0.84
   2  10   6   34.13    0.82
  -2  10  -6   35.10    0.78
  -2  10  -6   34.61    0.75
   2 -10   4   15.63    0.41
   2  10   4   15.38    0.42
  -2  10  -4   15.40    0.37
  -2  10  -4   15.63    0.38
   2  10   4   15.25    0.41
  -2  10  -4   15.46    0.32
   2 -10   2  174.91    3.25
   2 -10   2  163.27    3.56
  -2  10  -2  160.37    3.64
  -2  10  -2  157.01    3.56
   2  10   2  168.47    3.26
   2  10   2  174.73    3.26
   2 -10   0   14.41    0.33
   2 -10   0   14.33    0.31
   2 -10   0   14.15    0.33
   2  10   0   14.12    0.35
  -2  10   0   13.95    0.34
   2  10   0   13.95    0.34
  -2  10   0   14.17    0.34
  -2  10   0   14.17    0.32
   2 -10  -2    0.43    0.03
   2 -10  -2    0.53    0.05
  -2  10   2    0.75    0.08
  -2  10   2    0.48    0.05
   2  10  -2    0.54    0.06
   2  10  -2    0.34    0.04
  -2  10   4    4.27    0.19
   2  10  -4    4.47    0.17
  -2  10   4    4.07    0.17
   2  10  -4    4.45    0.13
  -2 -10   6    2.84    0.14
  -2  10   6    2.65    0.17
   2  10  -6    2.47    0.15
   2  10  -6    2.64    0.10
  -2 -10   8    7.40    0.27
   2  10  -8    6.69    0.28
  -2  10   8    6.78    0.32
  -2 -10  10    3.02    0.19
   2  10 -10    2.82    0.20
  -2  10  10    2.89    0.28
   2 -10 -12    0.15    0.09
  -2 -10  12    0.22    0.09
   2  10 -12    0.10    0.07
   2 -11  11    1.61    0.19
  -2  11 -11    1.54    0.16
   2  11  11    1.83    0.23
   2 -11   9    4.02    0.23
   2  11   9    3.91    0.23
   2  11   9    4.17    0.26
  -2  11  -9    4.34    0.21
   2 -11   7   11.93    0.39
   2  11   7   12.15    0.40
  -2  11  -7   11.44    0.35
  -2  11  -7   11.88    0.32
   2  11   7   11.53    0.41
   2 -11   5    0.26    0.06
   2  11   5    0.44    0.07
  -2  11  -5    0.45    0.04
  -2  11  -5    0.33    0.05
  -2  11  -5    0.43    0.05
   2  11   5    0.50    0.08
   2 -11   3    9.58    0.28
   2  11   3    9.21    0.29
  -2  11  -3    9.74    0.26
  -2  11  -3    9.78    0.26
   2  11   3    9.70    0.29
   2 -11   1   21.99    0.45
   2 -11   1   22.01    0.47
   2 -11   1   22.35    0.50
  -2  11  -1   22.34    0.49
   2  11   1   21.74    0.50
  -2  11  -1   22.16    0.49
  -2  11  -1   22.06    0.45
   2  11   1   21.99    0.51
   2 -11  -1    7.38    0.19
   2 -11  -1    7.38    0.20
   2 -11  -1    7.69    0.22
  -2  11   1    7.61    0.21
  -2  11   1    7.39    0.22
   2  11  -1    7.50    0.22
   2  11  -1    7.48    0.22
   2 -11  -3    2.72    0.07
  -2  11   3    2.75    0.14
   2  11  -3    2.81    0.13
  -2  11   3    2.65    0.13
   2  11  -5    0.14    0.04
  -2  11   5    0.16    0.05
  -2  11   5    0.15    0.05
   2  11  -5    0.21    0.03
  -2 -11   7    1.04    0.11
   2  11  -7    0.83    0.10
  -2  11   7    0.81    0.12
  -2 -11   9    0.30    0.07
   2  11  -9    0.21    0.07
  -2  11   9    0.36    0.10
  -2 -11  11    2.68    0.19
   2 -11 -11    3.28    0.22
   2  11 -11    3.03    0.22
   2 -12  10    0.67    0.13
  -2  12 -10    0.67    0.11
   2  12  10    0.75    0.15
   2 -12   8    0.49    0.10
  -2  12  -8    0.37    0.07
   2  12   8    0.32    0.09
   2  12   8    0.30    0.09
   2 -12   6    3.85    0.20
   2  12   6    4.39    0.22
  -2  12  -6    4.06    0.16
  -2  12  -6    3.95    0.17
   2  12   6    4.08    0.20
   2 -12   4    2.70    0.14
   2  12   4    2.39    0.14
  -2  12  -4    2.59    0.07
   2  12   4    2.71    0.15
  -2  12  -4    2.60    0.12
  -2  12  -4    2.59    0.07
  -2  12  -4    2.66    0.12
   2 -12   2   61.36    1.24
   2 -12   2   60.28    1.18
  -2  12  -2   60.10    1.16
   2  12   2   60.14    1.25
  -2  12  -2   59.60    1.22
   2  12   2   59.76    1.24
  -2  12  -2   60.33    1.22
   2 -12   0   38.01    0.78
   2 -12   0   37.27    0.78
   2 -12   0   37.04    0.76
  -2  12   0   37.12    0.76
  -2  12   0   37.28    0.80
   2  12   0   37.56    0.81
  -2  12   0   38.42    0.79
   2  12   0   36.81    0.80
   2 -12  -2    5.35    0.15
  -2  12   2    5.89    0.20
  -2  12   2    5.74    0.19
   2  12  -2    5.12    0.18
   2  12  -2    5.41    0.18
   2  12  -4   12.27    0.34
  -2  12   4   12.43    0.38
  -2  12   4   11.73    0.35
  -2 -12   6    6.28    0.23
   2  12  -6    6.65    0.25
  -2  12   6    6.18    0.28
  -2 -12   8    1.94    0.14
   2  12  -8    1.57    0.16
  -2  12   8    1.72    0.19
  -2 -12  10    1.21    0.14
   2  12 -10    1.04    0.14
  -2  12  10    0.64    0.14
  -2 -12  12    0.19    0.09
   2 -12 -12    0.24    0.10
   2  12 -12    0.21    0.10
   2 -13  11    1.21    0.17
  -2  13 -11    0.98    0.13
   2  13  11    1.47    0.21
   2 -13   9    0.15    0.08
   2  13   9    0.11    0.07
  -2  13  -9    0.05    0.06
   2  13   9    0.01    0.06
   2 -13   7    0.36    0.08
   2  13   7    0.44    0.10
  -2  13  -7    0.31    0.06
  -2  13  -7    0.38    0.07
   2  13   7    0.35    0.09
   2 -13   5   14.39    0.43
  -2  13  -5   15.06    0.37
   2  13   5   14.21    0.44
  -2  13  -5   15.08    0.39
   2  13   5   14.82    0.43
   2 -13   3    7.26    0.24
   2  13   3    7.09    0.25
  -2  13  -3    7.30    0.22
  -2  13  -3    7.23    0.22
  -2  13  -3    7.38    0.16
   2  13   3    7.69    0.25
   2 -13   1    3.97    0.15
   2 -13   1    4.47    0.12
   2 -13   1    4.07    0.13
   2  13   1    4.08    0.16
  -2  13  -1    4.10    0.15
   2  13   1    3.98    0.16
  -2  13  -1    4.32    0.12
  -2  13  -1    4.33    0.15
   2 -13  -1    1.68    0.08
   2 -13  -1    1.62    0.08
   2 -13  -1    1.62    0.09
   2  13  -1    1.63    0.09
   2  13  -1    1.75    0.10
  -2  13   1    1.73    0.09
  -2  13   1    1.71    0.10
   2 -13  -3   38.61    0.78
  -2  13   3   39.31    0.87
   2  13  -3   39.78    0.86
   2  13  -3   39.98    0.85
  -2  13   3   39.38    0.89
   2  13  -5   21.20    0.54
  -2  13   5   21.17    0.56
  -2  13   5   21.44    0.59
  -2 -13   7    2.13    0.13
  -2  13   7    1.78    0.18
   2  13  -7    1.94    0.14
  -2 -13   9    4.68    0.23
  -2  13   9    4.28    0.28
   2  13  -9    4.95    0.25
   2 -13 -11   -0.02    0.06
  -2 -13  11    0.07    0.07
   2  13 -11    0.08    0.08
  -2  13  11    0.08    0.09
   2 -14  10    4.49    0.27
   2  14  10    4.69    0.30
  -2  14 -10    4.57    0.23
   2 -14   8    8.95    0.35
  -2  14  -8    8.85    0.31
   2  14   8    7.95    0.34
   2  14   8    8.48    0.37
   2 -14   6    9.79    0.35
  -2  14  -6    9.65    0.28
   2  14   6    9.90    0.36
  -2  14  -6   10.40    0.31
   2  14   6   10.17    0.35
   2 -14   4   12.70    0.38
   2  14   4   13.49    0.40
  -2  14  -4   13.60    0.29
  -2  14  -4   13.00    0.35
  -2  14  -4   13.40    0.34
   2  14   4   13.21    0.40
   2 -14   2    0.70    0.08
   2 -14   2    0.64    0.04
  -2  14  -2    0.66    0.07
   2  14   2    0.56    0.07
  -2  14  -2    0.68    0.04
   2  14   2    1.03    0.08
  -2  14  -2    0.66    0.07
   2 -14   0    7.76    0.23
   2 -14   0    8.46    0.23
   2 -14   0    8.03    0.21
  -2  14   0    7.92    0.25
   2  14   0    7.98    0.25
   2  14   0    7.85    0.25
  -2  14   0    8.53    0.22
   2 -14  -2    4.89    0.14
  -2  14   2    4.99    0.18
  -2  14   2    4.79    0.20
   2  14  -2    4.86    0.18
   2  14  -2    5.00    0.19
   2  14  -4    9.69    0.30
  -2  14   4    9.21    0.31
  -2  14   4    9.80    0.33
  -2 -14   6    8.59    0.29
  -2  14   6    7.93    0.31
  -2  14   6    8.54    0.34
   2  14  -6    8.56    0.30
  -2 -14   8    2.51    0.16
  -2  14   8    1.95    0.21
   2  14  -8    2.20    0.16
  -2 -14  10    0.47    0.10
   2  14 -10    0.41    0.09
  -2  14  10    0.56    0.15
   2 -15  11    1.56    0.19
   2  15  11    1.34    0.21
  -2  15 -11    1.64    0.17
   2 -15   9    1.43    0.17
  -2  15  -9    1.48    0.15
   2  15   9    1.52    0.19
   2 -15   7    2.79    0.18
   2  15   7    3.05    0.20
  -2  15  -7    3.03    0.16
   2  15   7    3.10    0.21
  -2  15  -7    3.24    0.17
   2 -15   5    5.62    0.24
   2  15   5    5.84    0.25
  -2  15  -5    5.36    0.21
  -2  15  -5    5.39    0.19
   2  15   5    5.32    0.24
   2 -15   3    3.04    0.15
  -2  15  -3    3.27    0.14
  -2  15  -3    2.67    0.13
  -2  15  -3    2.90    0.08
   2  15   3    3.00    0.16
   2  15   3    3.36    0.16
   2 -15   1    4.83    0.15
   2 -15   1    4.89    0.14
   2 -15   1    4.69    0.17
  -2  15  -1    5.06    0.18
   2  15   1    4.84    0.19
   2  15   1    4.71    0.19
  -2  15  -1    4.65    0.14
   2 -15  -1   47.43    0.98
   2 -15  -1   48.74    1.01
   2  15  -1   47.32    1.01
  -2  15   1   48.58    1.00
  -2  15   1   47.48    1.03
   2  15  -1   47.73    1.03
   2 -15  -3   10.45    0.24
  -2  15   3    9.85    0.31
  -2  15   3    9.94    0.33
   2  15  -3   10.31    0.29
   2  15  -3   10.57    0.31
  -2  15   5    4.16    0.20
   2  15  -5    4.37    0.20
  -2  15   5    4.21    0.22
  -2 -15   7    0.38    0.08
   2  15  -7    0.37    0.08
  -2  15   7    0.49    0.11
  -2 -15   9    8.15    0.33
  -2  15   9    8.56    0.41
   2  15  -9    8.24    0.34
   2 -15 -11    0.29    0.10
  -2 -15  11    0.29    0.10
  -2  15  11    0.44    0.14
   2  15 -11    0.22    0.08
   2 -16  10    0.94    0.16
   2  16  10    1.09    0.18
  -2  16 -10    1.33    0.15
   2 -16   8   15.63    0.51
   2  16   8   14.15    0.52
   2  16   8   15.55    0.52
  -2  16  -8   15.33    0.45
   2 -16   6    4.24    0.22
  -2  16  -6    4.20    0.17
   2  16   6    4.43    0.23
  -2  16  -6    4.21    0.19
   2  16   6    4.78    0.23
   2 -16   4    4.51    0.20
  -2  16  -4    4.95    0.18
  -2  16  -4    5.18    0.20
   2  16   4    4.67    0.22
   2  16   4    4.64    0.21
   2 -16   2    0.33    0.06
   2 -16   2    0.37    0.04
  -2  16  -2    0.29    0.06
  -2  16  -2    0.32    0.03
   2  16   2    0.40    0.07
  -2  16  -2    0.28    0.05
   2  16   2    0.33    0.06
   2 -16   0    0.17    0.04
   2 -16   0    0.10    0.03
   2 -16   0    0.17    0.03
   2  16   0    0.18    0.05
  -2  16   0    0.16    0.05
   2  16   0    0.07    0.04
  -2  16   0    0.15    0.03
   2 -16  -2    1.22    0.07
  -2  16   2    1.19    0.12
  -2  16   2    1.17    0.09
   2  16  -2    1.31    0.09
   2  16  -2    1.22    0.10
   2  16  -4   84.66    1.74
  -2  16   4   83.55    1.79
  -2  16   4   84.44    1.75
   2  16  -4   83.07    1.70
  -2 -16   6   14.07    0.41
  -2  16   6   13.70    0.47
  -2  16   6   13.85    0.45
   2  16  -6   14.22    0.42
  -2 -16   8    1.26    0.14
  -2  16   8    1.01    0.16
   2  16  -8    1.27    0.15
  -2 -16  10    1.51    0.18
  -2  16  10    0.98    0.18
   2  16 -10    1.10    0.15
   2 -17   9    1.93    0.20
   2  17   9    2.15    0.24
  -2  17  -9    2.09    0.16
   2 -17   7    0.95    0.14
   2  17   7    1.07    0.14
  -2  17  -7    1.01    0.11
   2  17   7    1.01    0.15
   2 -17   5    3.38    0.19
  -2  17  -5    3.51    0.17
   2  17   5    3.34    0.19
   2  17   5    3.92    0.21
  -2  17  -5    3.44    0.15
   2 -17   3    0.48    0.08
   2  17   3    0.42    0.08
  -2  17  -3    0.60    0.07
  -2  17  -3    0.49    0.07
   2  17   3    0.68    0.09
   2 -17   1    0.43    0.06
   2 -17   1    0.41    0.05
   2 -17   1    0.44    0.05
  -2  17  -1    0.49    0.05
   2  17   1    0.46    0.07
  -2  17  -1    0.49    0.07
   2  17   1    0.43    0.07
   2 -17  -1    8.46    0.26
   2 -17  -1    8.87    0.25
  -2  17   1    9.17    0.26
   2  17  -1    8.38    0.27
   2  17  -1    8.88    0.28
  -2  17   1    8.44    0.29
   2 -17  -3    6.54    0.20
  -2  17   3    7.03    0.28
   2  17  -3    6.95    0.23
  -2  17   3    6.72    0.25
   2  17  -3    6.76    0.25
  -2  17   5    4.86    0.25
   2  17  -5    4.66    0.19
   2  17  -5    5.02    0.22
  -2  17   5    4.90    0.23
  -2 -17   7    4.24    0.21
   2  17  -7    3.82    0.21
  -2  17   7    3.48    0.22
  -2  17   7    4.02    0.25
  -2 -17   9    1.20    0.16
  -2  17   9    1.29    0.19
   2  17  -9    1.14    0.15
   2 -17 -11    1.01    0.17
  -2 -17  11    0.87    0.15
  -2  17  11    0.88    0.18
   2  17 -11    1.11    0.17
   2 -18  10    0.49    0.13
  -2  18 -10    0.70    0.12
   2  18  10    0.89    0.18
   2 -18   8   13.73    0.49
  -2  18  -8   13.87    0.43
   2  18   8   14.13    0.52
   2 -18   6    1.44    0.15
  -2  18  -6    1.22    0.10
   2  18   6    1.41    0.17
   2  18   6    1.20    0.14
  -2  18  -6    1.39    0.13
   2 -18   4    0.31    0.07
   2  18   4    0.11    0.05
   2  18   4    0.16    0.06
  -2  18  -4    0.25    0.06
  -2  18  -4    0.18    0.05
   2 -18   2    1.71    0.11
   2  18   2    1.64    0.12
   2  18   2    1.80    0.12
  -2  18  -2    1.62    0.11
   2 -18   0    0.89    0.07
   2 -18   0    0.88    0.08
  -2  18   0    0.84    0.10
  -2  18   0    0.72    0.07
   2  18   0    0.82    0.09
   2  18   0    0.88    0.09
   2 -18  -2    8.30    0.23
  -2  18   2    7.73    0.26
   2  18  -2    8.07    0.26
   2  18  -2    7.83    0.28
  -2  18   2    8.20    0.29
   2  18  -4   56.48    1.19
   2  18  -4   56.70    1.23
  -2  18   4   56.07    1.24
  -2  18   4   54.83    1.27
  -2 -18   6   12.78    0.40
  -2  18   6   12.18    0.42
   2  18  -6   12.62    0.40
  -2  18   6   12.48    0.46
   2  18  -6   12.21    0.36
  -2 -18   8    0.50    0.10
  -2  18   8    0.39    0.11
   2  18  -8    0.57    0.10
  -2 -18  10    0.18    0.09
   2  18 -10    0.35    0.10
  -2  18  10    0.16    0.10
   2 -19   9    1.82    0.21
  -2  19  -9    1.33    0.15
   2  19   9    1.19    0.19
   2 -19   7    4.38    0.25
   2  19   7    4.46    0.27
  -2  19  -7    4.77    0.22
   2 -19   5    0.53    0.09
   2  19   5    0.82    0.13
   2  19   5    0.71    0.11
  -2  19  -5    0.51    0.09
  -2  19  -5    0.64    0.08
   2 -19   3    0.05    0.04
   2  19   3    0.03    0.05
  -2  19  -3    0.01    0.04
   2  19   3    0.08    0.05
   2 -19   1    1.81    0.10
   2 -19   1    2.01    0.12
  -2  19  -1    2.03    0.10
  -2  19  -1    1.98    0.13
   2  19   1    2.09    0.13
   2  19   1    2.00    0.13
   2 -19  -1    2.11    0.11
   2 -19  -1    1.96    0.12
  -2  19   1    2.05    0.12
   2  19  -1    1.99    0.13
  -2  19   1    2.18    0.14
   2  19  -1    2.13    0.13
   2  19  -3   27.35    0.64
  -2  19   3   26.53    0.66
  -2  19   3   26.77    0.71
   2  19  -3   27.33    0.68
   2  19  -5    8.56    0.28
   2  19  -5    8.74    0.32
  -2  19   5    8.77    0.33
  -2  19   5    8.78    0.36
  -2 -19   7    2.01    0.18
  -2  19   7    1.69    0.18
   2  19  -7    1.90    0.17
  -2  19   7    1.94    0.21
  -2 -19   9    1.01    0.15
   2  19  -9    1.25    0.15
  -2  19   9    1.03    0.18
   2 -20   8    8.72    0.38
   2  20   8    9.25    0.42
  -2  20  -8    8.14    0.32
   2 -20   6    2.25    0.20
   2  20   6    1.92    0.20
   2  20   6    2.02    0.17
  -2  20  -6    1.80    0.14
   2 -20   4    0.85    0.11
   2  20   4    0.78    0.12
  -2  20  -4    1.06    0.11
   2  20   4    0.84    0.12
   2 -20   2    0.14    0.05
   2  20   2    0.09    0.05
   2  20   2    0.07    0.05
  -2  20  -2    0.09    0.05
   2 -20   0   10.22    0.30
   2 -20   0    9.94    0.29
  -2  20   0   10.49    0.29
   2  20   0    9.87    0.32
  -2  20   0   10.54    0.34
   2  20   0   10.12    0.34
   2 -20  -2   19.18    0.51
   2 -20  -2   18.61    0.45
  -2  20   2   19.00    0.54
  -2  20   2   19.31    0.50
   2  20  -2   18.82    0.52
   2  20  -2   19.71    0.50
   2  20  -4   12.73    0.36
   2  20  -4   12.46    0.40
  -2  20   4   12.04    0.40
  -2  20   4   12.95    0.44
  -2 -20   6    0.22    0.07
   2  20  -6    0.18    0.07
  -2  20   6    0.24    0.08
  -2  20   6    0.14    0.07
  -2 -20   8    0.38    0.10
  -2  20   8    0.47    0.13
   2  20  -8    0.59    0.11
   2 -20 -10    0.30    0.10
  -2 -20  10    0.29    0.10
  -2  20  10    0.19    0.11
   2  20 -10    0.26    0.10
   2 -21   9    0.31    0.11
  -2  21  -9    0.34    0.09
   2  21   9    0.23    0.11
   2 -21   7    6.06    0.30
   2  21   7    6.83    0.34
  -2  21  -7    6.61    0.28
   2 -21   5    1.37    0.15
  -2  21  -5    1.40    0.14
   2  21   5    1.55    0.18
   2  21   5    1.54    0.16
   2 -21   3    7.39    0.28
   2  21   3    7.27    0.29
   2  21   3    6.86    0.30
  -2  21  -3    7.65    0.28
   2 -21   1    4.59    0.20
   2  21   1    4.66    0.22
  -2  21  -1    4.98    0.22
   2  21   1    4.52    0.21
   2 -21  -1    8.26    0.27
   2 -21  -1    8.02    0.25
   2  21  -1    8.59    0.31
  -2  21   1    7.74    0.26
  -2  21   1    8.02    0.30
   2  21  -1    7.77    0.28
  -2  21   3   10.58    0.34
  -2  21   3    9.50    0.37
   2  21  -3    9.88    0.31
   2  21  -3   10.00    0.34
  -2  21   5    6.93    0.33
   2  21  -5    7.44    0.29
  -2  21   5    6.77    0.30
  -2 -21   7    3.82    0.22
   2  21  -7    4.27    0.23
  -2  21   7    3.77    0.26
  -2 -21   9   -0.01    0.07
   2  21  -9   -0.08    0.05
  -2  21   9   -0.03    0.07
   2 -22   8    2.48    0.25
   2  22   8    3.26    0.26
  -2  22  -8    2.87    0.19
   2 -22   6    2.47    0.19
   2  22   6    1.93    0.21
  -2  22  -6    2.13    0.16
   2 -22   4    0.75    0.11
   2  22   4    0.71    0.12
  -2  22  -4    0.55    0.09
   2  22   4    0.65    0.11
   2 -22   2   10.74    0.35
   2  22   2   10.64    0.36
   2  22   2   11.13    0.39
  -2  22  -2   10.63    0.35
   2 -22   0    3.63    0.17
   2  22   0    3.13    0.17
   2  22   0    3.70    0.20
  -2  22   0    3.21    0.19
   2 -22  -2    4.98    0.22
  -2  22   2    5.36    0.22
   2  22  -2    4.94    0.21
   2  22  -2    5.53    0.24
  -2  22   2    5.15    0.25
  -2  22   4    2.05    0.15
  -2  22   4    2.17    0.18
   2  22  -4    2.19    0.16
  -2 -22   6    1.08    0.13
  -2  22   6    1.52    0.19
   2  22  -6    1.13    0.14
  -2  22   6    1.26    0.15
  -2 -22   8    0.33    0.09
  -2  22   8    0.14    0.08
   2  22  -8    0.26    0.08
   2 -23   7    1.55    0.18
   2  23   7    1.82    0.22
  -2  23  -7    1.24    0.14
   2 -23   5    2.74    0.19
  -2  23  -5    2.49    0.17
   2  23   5    2.47    0.25
   2  23   5    2.70    0.21
   2 -23   3    3.73    0.20
  -2  23  -3    3.21    0.18
   2  23   3    3.59    0.21
   2  23   3    3.60    0.22
   2 -23   1    0.66    0.09
   2  23   1    0.73    0.10
  -2  23  -1    0.76    0.11
   2  23   1    0.55    0.10
   2 -23  -1    4.83    0.20
   2 -23  -1    4.51    0.20
   2  23  -1    4.62    0.23
  -2  23   1    4.54    0.23
   2  23  -1    4.62    0.21
   2 -23  -3    3.08    0.18
  -2  23   3    2.83    0.17
   2  23  -3    2.86    0.16
   2  23  -3    2.64    0.17
  -2  23   3    2.97    0.20
  -2 -23   5    7.34    0.30
  -2  23   5    8.02    0.33
   2  23  -5    7.86    0.32
  -2  23   5    8.00    0.36
  -2 -23   7    0.63    0.11
   2  23  -7    0.78    0.13
  -2  23   7    0.90    0.16
   2  24   8    3.82    0.29
  -2  24  -8    3.65    0.22
   2 -24   6    0.13    0.07
   2  24   6    0.15    0.09
  -2  24  -6    0.09    0.06
   2 -24   4    1.10    0.14
   2  24   4    0.96    0.15
  -2  24  -4    0.76    0.11
   2  24   4    1.23    0.15
   2 -24   2    1.17    0.13
   2  24   2    1.28    0.16
   2  24   2    1.08    0.13
  -2  24  -2    1.48    0.15
   2 -24   0    1.89    0.13
  -2  24   0    2.01    0.16
   2  24   0    1.88    0.14
   2  24   0    1.90    0.16
   2 -24  -2    3.54    0.19
   2  24  -2    3.72    0.19
  -2  24   2    4.15    0.24
   2  24  -2    3.75    0.21
  -2  24   4    2.20    0.17
  -2  24   4    2.36    0.23
   2  24  -4    2.33    0.17
  -2 -24   6    2.82    0.19
  -2  24   6    2.67    0.26
   2  24  -6    2.66    0.19
  -2 -24   8    0.49    0.12
  -2  24   8    0.43    0.13
   2  24  -8    0.57    0.12
   2 -25   7    0.27    0.10
   2  25   7    0.39    0.12
  -2  25  -7    0.25    0.09
   2 -25   5    0.35    0.10
  -2  25  -5    0.18    0.07
   2  25   5    0.21    0.09
   2 -25   3    0.40    0.09
  -2  25  -3    0.39    0.08
   2  25   3    0.52    0.11
   2  25   3    0.43    0.10
   2 -25   1    0.62    0.09
   2  25   1    0.60    0.10
   2  25   1    0.54    0.10
  -2  25  -1    0.59    0.10
   2  25  -1    1.16    0.14
   2  25  -1    0.95    0.12
  -2  25   1    0.83    0.12
   2 -25  -3    0.07    0.05
  -2  25   3    0.01    0.07
   2  25  -3    0.18    0.07
  -2 -25   5    1.91    0.18
  -2  25   5    1.62    0.20
  -2  25   5    1.79    0.18
   2  25  -5    1.76    0.18
  -2 -25   7    0.08    0.07
   2  25  -7    0.24    0.08
  -2  25   7    0.24    0.11
   2 -26   6    0.48    0.11
  -2  26  -6    0.34    0.09
   2  26   6    0.35    0.11
   2 -26   4    0.25    0.08
  -2  26  -4    0.13    0.07
   2  26   4    0.27    0.10
   2 -26   2    0.09    0.06
  -2  26  -2    0.04    0.05
   2  26   2    0.10    0.06
   2  26   2    0.10    0.07
   2  26   0    1.02    0.12
   2  26   0    1.02    0.14
  -2  26   0    1.15    0.15
   2  26  -2    1.21    0.15
  -2  26   2    1.52    0.18
   2 -26  -4    2.34    0.18
  -2 -26   4    2.57    0.18
  -2  26   4    2.47    0.25
   2  26  -4    2.30    0.18
  -2 -26   6   -0.02    0.06
   2 -26  -6    0.07    0.07
   2  26  -6    0.05    0.07
  -2  26   6    0.06    0.08
   2 -27   5    0.41    0.11
   2  27   5    0.40    0.12
  -2  27  -5    0.36    0.09
   2 -27   3    2.23    0.20
  -2  27  -3    2.50    0.18
   2  27   3    2.34    0.23
   2 -27   1    0.63    0.10
   2  27   1    0.78    0.12
   2  27   1    0.67    0.13
  -2  27  -1    0.67    0.11
  -2  27   1    0.50    0.11
   2  27  -1    0.70    0.12
  -2  27   3    0.46    0.12
   2  27  -3    0.36    0.10
  -2 -27   5    0.83    0.12
   2 -27  -5    0.86    0.14
   2  27  -5    0.76    0.13
  -2  27   5    0.73    0.15
   2 -28   4    1.41    0.17
  -2  28  -4    1.59    0.17
   2  28   4    1.54    0.20
   2 -28   2    1.71    0.17
   2  28   2    2.02    0.21
  -2  28  -2    1.95    0.19
  -2  28   0    0.52    0.11
   2  28   0    0.59    0.12
  -2  28   2    0.49    0.12
   2  28  -2    0.59    0.12
  -2 -28   4    4.46    0.24
   2 -28  -4    4.24    0.27
  -2  28   4    3.83    0.27
   2  28  -4    4.35    0.25
   2 -29   3    3.40    0.22
  -2  29  -3    3.62    0.23
   2  29   3    3.50    0.26
   2  29   1    2.12    0.21
  -2  29  -1    2.84    0.21
  -2  29   1    1.42    0.18
   2  29  -1    1.32    0.16
  -2 -29   3    3.12    0.20
   2  29  -3    3.22    0.23
  -2  29   3    3.29    0.25
   2  29  -5    0.62    0.13
  -2  29   5    0.63    0.15
  -2  30  -2    0.24    0.09
   2  30   2    0.33    0.11
   2  30   0    1.08    0.16
  -2  30   0    1.03    0.15
  -2  30   2    0.70    0.14
   2  30  -2    0.81    0.14
   2  31   1    3.35    0.25
  -2  31   1    0.32    0.11
   2  31  -1    0.33    0.10
  -3   0 -11   -0.03    0.05
   3   0  11   -0.02    0.05
  -3   0  -9    0.02    0.04
  -3   0  -9    0.00    0.05
   3   0   9    0.06    0.05
  -3   0  -7    0.18    0.06
  -3   0  -7   -0.01    0.03
   3   0   7    0.00    0.03
   3   0   7   -0.01    0.03
   3   0   5    0.00    0.02
  -3   0  -5   -0.03    0.03
   3   0   5   -0.02    0.03
  -3   0  -5    0.01    0.02
  -3   0  -3   -0.11    0.02
   3   0   3   -0.12    0.01
  -3   0  -3   -0.10    0.02
   3   0   3   -0.12    0.02
   3   0   1    0.00    0.01
  -3   0  -1   -0.03    0.01
   3   0   1   -0.02    0.02
  -3   0   1   -0.02    0.01
   3   0  -1   -0.05    0.01
   3   0  -1   -0.02    0.01
  -3   0   3   -0.11    0.01
   3   0  -3   -0.04    0.03
   3   0  -3   -0.07    0.03
   3   0  -5    0.02    0.03
   3   0  -5   -0.03    0.02
   3   0  -7    0.01    0.04
  -3   0   7   -0.01    0.02
   3   0  -7    0.00    0.03
   3   0  -9   -0.06    0.04
   3   0  -9    0.03    0.06
   3   0 -11    0.01    0.05
   3   0 -11   -0.04    0.07
   3   0 -13    0.05    0.08
  -3  -1 -12    1.46    0.19
   3  -1  10    1.32    0.15
  -3  -1 -10    1.54    0.17
  -3  -1 -10    1.42    0.15
  -3   1 -10    1.56    0.16
   3   1  10    1.64    0.17
  -3   1 -10    1.23    0.14
   3  -1   8    1.40    0.14
  -3  -1  -8    1.40    0.14
  -3  -1  -8    1.35    0.14
  -3   1  -8    1.49    0.12
   3   1   8    1.36    0.11
   3   1   8    1.74    0.13
  -3   1  -8    1.13    0.12
   3  -1   6   10.89    0.34
  -3  -1  -6   10.82    0.33
   3  -1   6   11.07    0.30
   3   1   6   10.80    0.31
  -3   1  -6   11.20    0.32
  -3   1  -6   10.92    0.33
   3   1   6   10.43    0.33
  -3  -1  -4  212.98    3.96
   3  -1   4  177.21    3.90
  -3  -1  -4  214.35    3.91
   3  -1   4  184.56    4.43
  -3   1  -4  190.98    4.41
  -3   1  -4  213.51    3.90
   3   1   4  207.88    3.91
   3   1   4  201.61    3.91
  -3   1  -4  207.59    3.94
   3   1   4  207.53    3.90
  -3  -1  -2   24.75    0.52
   3  -1   2   24.81    0.56
  -3  -1  -2   25.33    0.56
   3  -1   2   24.96    0.51
  -3   1  -2   24.95    0.49
  -3   1  -2   24.87    0.51
   3   1   2   24.83    0.53
   3   1   2   25.22    0.50
  -3   1  -2   24.71    0.55
   3  -1   0   78.77    1.55
  -3  -1   0   77.99    1.53
   3  -1   0   78.15    1.49
   3   1   0   79.26    1.49
  -3   1   0   75.48    1.52
   3  -1  -2   50.12    1.03
  -3  -1   2   50.64    0.98
  -3   1   2   50.85    0.98
   3   1  -2   48.51    1.02
   3   1  -2   49.97    1.01
   3  -1  -4    1.25    0.08
   3   1  -4    1.36    0.08
   3   1  -4    1.37    0.09
  -3  -1   6   10.04    0.25
   3  -1  -6   10.16    0.31
   3  -1  -6   10.05    0.34
   3   1  -6   10.12    0.30
   3   1  -6    9.98    0.34
  -3   1   6    9.93    0.24
  -3  -1   8   11.68    0.31
   3  -1  -8   10.97    0.41
   3  -1  -8   11.29    0.36
   3   1  -8   11.81    0.36
   3   1  -8   11.57    0.41
  -3   1   8   11.57    0.30
   3  -1 -10    7.15    0.35
   3  -1 -10    6.44    0.28
   3   1 -10    7.36    0.35
   3   1 -10    6.72    0.28
   3  -1 -12    1.80    0.23
   3  -1 -12    1.71    0.18
   3   1 -12    1.82    0.22
   3  -2  11   -0.02    0.06
  -3  -2 -11    0.04    0.06
  -3  -2 -11    0.06    0.07
   3   2  11    0.00    0.05
  -3   2 -11    0.08    0.06
   3  -2   9    6.34    0.28
  -3  -2  -9    6.46    0.28
  -3  -2  -9    7.17    0.30
   3   2   9    7.07    0.28
  -3   2  -9    6.79    0.28
   3   2   9    7.01    0.28
  -3   2  -9    7.18    0.28
  -3  -2  -7    0.10    0.05
   3  -2   7    0.02    0.04
   3  -2   7    0.08    0.04
   3   2   7    0.15    0.06
  -3   2  -7    0.13    0.04
  -3   2  -7    0.14    0.05
   3   2   7    0.11    0.04
   3  -2   5   15.14    0.36
   3  -2   5   14.75    0.41
  -3   2  -5   15.37    0.36
   3   2   5   15.42    0.38
  -3   2  -5   14.71    0.40
   3   2   5   14.87    0.39
  -3   2  -5   14.85    0.37
   3   2   5   15.26    0.40
   3  -2   3   13.33    0.35
   3  -2   3   13.39    0.30
  -3  -2  -3   13.73    0.32
  -3   2  -3   13.36    0.34
  -3   2  -3   13.50    0.30
  -3   2  -3   13.62    0.30
   3   2   3   13.33    0.32
   3   2   3   12.88    0.31
  -3  -2  -1   13.17    0.33
   3  -2   1   13.89    0.34
   3  -2   1   14.11    0.30
   3  -2   1   14.38    0.33
   3   2   1   14.16    0.32
  -3   2  -1   14.22    0.34
   3   2   1   14.09    0.29
   3  -2  -1   87.91    1.72
  -3  -2   1   87.07    1.69
   3   2  -1   86.42    1.68
  -3   2   1   84.54    1.68
  -3   2   1   88.12    1.69
   3   2  -1   86.68    1.71
   3  -2  -3   26.18    0.58
  -3  -2   3   26.28    0.51
   3   2  -3   25.53    0.58
   3   2  -3   25.25    0.57
  -3   2   3   25.83    0.59
  -3   2   3   25.42    0.53
   3  -2  -5    3.00    0.14
   3   2  -5    3.11    0.16
   3   2  -5    3.37    0.14
   3  -2  -7   15.91    0.44
  -3  -2   7   15.72    0.38
   3  -2  -7   15.50    0.48
   3   2  -7   15.71    0.43
   3   2  -7   15.17    0.47
  -3   2   7   15.89    0.36
   3  -2  -9    1.50    0.18
   3  -2  -9    1.53    0.14
  -3  -2   9    1.48    0.11
   3   2  -9    1.35    0.17
   3   2  -9    1.50    0.13
   3  -2 -11    2.75    0.27
   3  -2 -11    2.62    0.19
   3   2 -11    3.23    0.24
   3   2 -11    2.49    0.18
   3  -2 -13    0.47    0.13
   3   2 -13    0.44    0.14
  -3  -3 -12    0.25    0.10
   3  -3  12    0.31    0.10
   3  -3  10    1.61    0.17
  -3  -3 -10    1.54    0.17
  -3  -3 -10    1.31    0.15
  -3   3 -10    1.51    0.16
   3   3  10    1.58    0.16
  -3   3 -10    1.54    0.15
   3  -3   8    2.00    0.15
  -3   3  -8    2.18    0.14
  -3   3  -8    1.98    0.14
   3   3   8    2.32    0.15
   3   3   8    1.95    0.14
   3  -3   6    3.46    0.14
  -3   3  -6    3.34    0.16
  -3   3  -6    3.28    0.15
   3   3   6    3.46    0.16
   3   3   6    4.00    0.17
   3  -3   4   36.33    0.73
   3  -3   4   36.17    0.80
   3   3   4   35.05    0.77
  -3   3  -4   35.86    0.73
  -3   3  -4   35.26    0.78
   3   3   4   35.85    0.77
  -3   3  -4   36.16    0.74
   3  -3   2   24.02    0.48
   3  -3   2   23.93    0.54
  -3  -3  -2   23.92    0.52
   3   3   2   23.95    0.50
  -3   3  -2   23.65    0.54
  -3   3  -2   24.92    0.47
   3   3   2   23.19    0.52
   3  -3   0  223.57    5.01
  -3  -3   0  224.17    4.94
   3  -3   0  221.43    5.20
   3   3   0  221.48    4.97
  -3   3   0  227.87    5.13
   3   3   0  221.03    5.00
   3   3   0  228.41    4.67
  -3   3   0  228.39    4.68
   3  -3  -2  134.26    2.53
  -3  -3   2  119.07    2.71
  -3   3   2  122.84    2.91
   3   3  -2  132.43    2.52
  -3   3   2  133.10    2.53
   3   3  -2  134.05    2.55
   3  -3  -4    9.69    0.29
   3   3  -4    9.73    0.27
   3   3  -4    9.95    0.29
  -3   3   4   10.07    0.30
   3   3  -4   10.27    0.21
   3  -3  -6    6.71    0.24
   3   3  -6    6.65    0.26
   3   3  -6    6.74    0.23
  -3   3   6    6.60    0.17
   3  -3  -8    1.41    0.12
  -3  -3   8    1.58    0.10
   3  -3  -8    1.25    0.15
   3   3  -8    1.70    0.17
   3   3  -8    1.43    0.12
   3  -3 -10    2.59    0.18
   3  -3 -10    2.65    0.25
   3   3 -10    2.14    0.21
   3   3 -10    2.67    0.17
   3  -3 -12    1.22    0.20
   3  -3 -12    0.98    0.14
   3   3 -12    0.97    0.16
  -3  -4 -11    0.63    0.12
   3  -4  11    0.48    0.11
  -3  -4 -11    0.56    0.12
  -3   4 -11    0.42    0.10
   3  -4   9    5.23    0.25
  -3   4  -9    5.24    0.24
   3   4   9    5.66    0.25
  -3   4  -9    5.32    0.23
   3  -4   7    1.68    0.13
   3   4   7    1.56    0.12
  -3   4  -7    1.49    0.11
  -3   4  -7    1.62    0.12
   3   4   7    1.52    0.12
   3  -4   5    9.59    0.25
   3  -4   5    8.83    0.29
  -3   4  -5    9.22    0.26
  -3   4  -5    9.38    0.23
   3   4   5    9.61    0.28
  -3   4  -5    9.07    0.28
   3   4   5    9.50    0.28
   3  -4   3    8.00    0.24
   3  -4   3    7.82    0.18
  -3   4  -3    7.94    0.23
  -3   4  -3    7.85    0.19
   3   4   3    7.66    0.21
  -3   4  -3    8.02    0.18
   3   4   3    7.67    0.22
   3  -4   1   17.04    0.39
   3  -4   1   17.87    0.41
  -3  -4  -1   17.39    0.39
  -3   4  -1   17.67    0.40
   3   4   1   17.36    0.40
  -3   4  -1   17.73    0.35
   3   4   1   17.09    0.36
  -3  -4   1   44.55    0.89
   3  -4  -1   44.31    0.92
  -3   4   1   44.74    0.90
   3   4  -1   45.16    0.92
  -3   4   1   43.98    0.90
   3   4  -1   44.82    0.89
  -3  -4   3   77.77    1.52
   3  -4  -3   78.22    1.57
   3   4  -3   79.09    1.55
   3   4  -3   77.08    1.56
  -3   4   3   76.62    1.57
   3  -4  -5    4.19    0.17
  -3   4   5    3.65    0.18
   3   4  -5    4.07    0.18
   3   4  -5    4.02    0.16
  -3   4   5    3.98    0.10
  -3  -4   7    6.58    0.21
   3  -4  -7    6.32    0.25
   3   4  -7    6.02    0.26
   3   4  -7    6.56    0.23
  -3   4   7    6.42    0.17
   3  -4  -9   24.40    0.72
   3  -4  -9   24.35    0.66
  -3  -4   9   23.79    0.59
   3   4  -9   24.73    0.62
   3   4  -9   23.98    0.69
   3  -4 -11    5.63    0.28
   3  -4 -11    6.18    0.35
   3   4 -11    5.45    0.31
  -3  -5 -12    0.36    0.11
   3  -5  12    0.35    0.11
  -3  -5 -10    0.32    0.09
   3  -5  10    0.27    0.08
  -3  -5 -10    0.57    0.12
  -3   5 -10    0.52    0.10
   3   5  10    0.53    0.10
   3  -5   8    1.50    0.15
   3   5   8    1.62    0.16
  -3   5  -8    1.40    0.13
   3   5   8    1.84    0.13
  -3   5  -8    1.35    0.13
   3  -5   6    0.63    0.09
  -3   5  -6    0.93    0.10
  -3   5  -6    0.74    0.08
   3   5   6    0.70    0.09
   3   5   6    0.80    0.10
  -3   5  -6    0.69    0.05
   3  -5   4    0.59    0.04
   3  -5   4    0.68    0.08
  -3   5  -4    0.65    0.05
   3   5   4    0.74    0.08
  -3   5  -4    0.63    0.04
  -3   5  -4    0.60    0.07
   3   5   4    0.59    0.07
   3  -5   2   33.62    0.71
  -3  -5  -2   30.21    0.78
   3  -5   2   32.53    0.63
   3  -5   2   33.40    0.69
  -3   5  -2   32.69    0.70
   3   5   2   32.73    0.67
   3   5   2   33.54    0.70
  -3   5  -2   32.91    0.65
   3  -5   0   84.03    1.62
   3  -5   0   81.35    1.60
   3   5   0   81.79    1.59
  -3   5   0   82.58    1.58
   3   5   0   82.98    1.61
  -3   5   0   77.23    1.60
  -3  -5   2   47.99    0.94
   3  -5  -2   46.83    0.99
  -3   5   2   48.02    0.96
   3   5  -2   47.05    0.98
  -3   5   2   48.01    0.99
  -3   5   2   50.20    0.95
   3   5  -2   46.94    0.97
   3  -5  -4   35.18    0.79
   3   5  -4   35.63    0.79
  -3   5   4   36.62    0.81
   3   5  -4   35.27    0.76
   3  -5  -6   12.26    0.37
   3   5  -6   12.18    0.38
  -3   5   6   12.29    0.40
  -3   5   6   12.09    0.26
   3   5  -6   12.15    0.33
   3  -5  -8    1.25    0.14
  -3  -5   8    1.26    0.09
   3   5  -8    1.10    0.10
   3   5  -8    0.96    0.13
   3  -5 -10   20.58    0.60
   3  -5 -10   20.16    0.66
  -3  -5  10   20.50    0.54
   3   5 -10   20.54    0.64
   3  -5 -12    0.67    0.13
   3  -5 -12    0.56    0.15
   3   5 -12    0.74    0.15
  -3  -6 -11    0.52    0.11
  -3  -6 -11    0.54    0.12
   3  -6  11    0.32    0.09
  -3   6 -11    0.25    0.08
   3  -6   9    2.24    0.17
  -3   6  -9    1.88    0.14
  -3   6  -9    2.23    0.14
   3   6   9    2.46    0.17
   3  -6   7    0.01    0.04
  -3   6  -7    0.04    0.04
  -3   6  -7   -0.03    0.03
   3   6   7    0.00    0.03
   3   6   7    0.03    0.04
  -3   6  -5    3.26    0.10
  -3   6  -5    3.17    0.14
   3   6   5    3.23    0.15
   3   6   5    3.30    0.15
  -3   6  -5    3.28    0.13
   3  -6   3    3.08    0.14
  -3   6  -3    2.75    0.09
   3   6   3    3.00    0.13
  -3   6  -3    2.88    0.12
   3   6   3    2.93    0.12
  -3  -6  -1   42.67    0.91
   3  -6   1   38.35    0.79
   3  -6   1   36.99    0.78
   3   6   1   36.81    0.76
  -3   6  -1   36.69    0.79
   3   6   1   35.95    0.79
  -3   6  -1   37.65    0.75
   3  -6  -1   12.21    0.31
   3  -6  -1   12.28    0.28
   3   6  -1   12.42    0.31
  -3   6   1   12.44    0.30
  -3   6   1   12.27    0.29
   3   6  -1   12.16    0.29
   3  -6  -3   82.75    1.66
  -3  -6   3   83.01    1.57
   3   6  -3   83.40    1.63
  -3   6   3   82.25    1.56
   3   6  -3   81.31    1.65
  -3   6   3   81.55    1.67
   3  -6  -5    9.85    0.31
   3   6  -5    9.61    0.27
   3   6  -5    9.82    0.31
  -3   6   5    9.76    0.33
   3  -6  -7    2.94    0.17
  -3  -6   7    2.97    0.14
  -3   6   7    3.39    0.20
   3   6  -7    3.25    0.18
   3   6  -7    3.26    0.15
  -3  -6   9    6.34    0.24
   3  -6  -9    6.01    0.27
   3   6  -9    5.98    0.29
   3   6  -9    5.93    0.24
   3  -6 -11    0.31    0.11
   3  -6 -11    0.39    0.10
   3   6 -11    0.51    0.12
  -3  -7 -12    0.48    0.12
   3  -7  12    0.31    0.11
  -3  -7 -12    0.48    0.13
   3  -7  10    1.86    0.19
  -3   7 -10    1.78    0.15
   3   7  10    1.59    0.17
   3  -7   8    5.94    0.27
   3   7   8    5.83    0.27
  -3   7  -8    5.70    0.23
  -3   7  -8    5.98    0.23
   3   7   8    6.06    0.26
   3  -7   6    1.34    0.13
   3   7   6    1.22    0.12
   3   7   6    1.38    0.11
  -3   7  -6    1.44    0.10
  -3   7  -6    1.28    0.09
   3  -7   4   17.23    0.45
   3   7   4   17.56    0.44
   3   7   4   17.52    0.44
  -3   7  -4   17.51    0.40
  -3   7  -4   17.72    0.43
  -3   7  -4   17.61    0.35
   3  -7   2   38.48    0.82
   3  -7   2   39.05    0.78
   3   7   2   37.73    0.82
  -3   7  -2   38.89    0.77
   3   7   2   37.55    0.79
  -3   7  -2   37.74    0.81
   3  -7   0    8.27    0.23
   3  -7   0    8.66    0.22
   3  -7   0    8.40    0.20
  -3   7   0    8.48    0.23
   3   7   0    8.33    0.23
  -3   7   0    8.69    0.21
   3   7   0    8.44    0.22
   3  -7  -2   20.29    0.48
   3  -7  -2   20.27    0.46
   3   7  -2   21.65    0.47
  -3   7   2   20.08    0.48
   3   7  -2   20.30    0.46
  -3   7   2   20.64    0.45
   3  -7  -4    1.46    0.10
  -3   7   4    1.61    0.11
   3   7  -4    1.69    0.09
   3   7  -4    1.49    0.10
   3  -7  -6    3.08    0.16
  -3   7   6    3.05    0.18
   3   7  -6    2.98    0.16
   3   7  -6    3.23    0.14
   3  -7  -8    9.94    0.35
  -3  -7   8    9.89    0.30
  -3   7   8    9.54    0.39
   3   7  -8    9.69    0.36
   3   7  -8    9.69    0.30
   3  -7 -10    1.79    0.16
  -3  -7  10    2.08    0.15
   3   7 -10    1.61    0.18
   3  -7 -12    1.68    0.20
   3  -7 -12    1.94    0.25
   3   7 -12    1.95    0.22
   3  -8  11    0.79    0.14
  -3   8 -11    0.73    0.13
   3  -8   9    0.34    0.09
  -3   8  -9    0.43    0.08
  -3   8  -9    0.43    0.08
   3   8   9    0.56    0.11
   3   8   9    0.50    0.10
   3  -8   7   21.35    0.58
   3   8   7   20.84    0.58
   3   8   7   21.75    0.57
  -3   8  -7   20.68    0.52
  -3   8  -7   20.76    0.53
   3  -8   5    5.51    0.22
   3   8   5    5.63    0.21
  -3   8  -5    5.37    0.14
  -3   8  -5    5.37    0.18
  -3   8  -5    4.99    0.19
   3   8   5    5.38    0.21
   3  -8   3    2.46    0.12
   3   8   3    2.46    0.12
  -3   8  -3    2.29    0.11
  -3   8  -3    2.54    0.09
   3   8   3    2.36    0.11
   3  -8   1   15.30    0.37
   3  -8   1   14.83    0.30
   3  -8   1   14.91    0.35
  -3   8  -1   15.04    0.36
  -3   8  -1   14.93    0.33
   3   8   1   14.38    0.35
   3  -8  -1   37.23    0.75
   3  -8  -1   36.61    0.78
   3  -8  -1   36.40    0.75
   3   8  -1   36.53    0.76
  -3   8   1   36.42    0.77
   3  -8  -3   59.64    1.22
  -3   8   3   56.35    1.22
   3   8  -3   58.53    1.18
   3   8  -3   59.63    1.21
   3  -8  -5   21.38    0.54
   3   8  -5   21.14    0.53
   3   8  -5   20.43    0.48
  -3   8   5   21.02    0.56
   3  -8  -7    0.05    0.05
  -3  -8   7    0.20    0.05
   3   8  -7    0.21    0.06
   3   8  -7    0.22    0.05
  -3   8   7    0.14    0.07
   3  -8  -9    0.47    0.09
  -3  -8   9    0.54    0.08
  -3   8   9    0.61    0.13
   3   8  -9    0.54    0.11
   3  -8 -11    2.29    0.19
  -3  -8  11    2.03    0.16
   3   8 -11    2.69    0.21
   3  -9  12    0.66    0.14
   3  -9  10    0.15    0.08
   3   9  10    0.11    0.08
   3   9  10    0.18    0.08
  -3   9 -10    0.11    0.06
   3  -9   8    1.99    0.16
  -3   9  -8    2.34    0.14
  -3   9  -8    2.31    0.14
   3   9   8    2.14    0.17
   3   9   8    2.05    0.16
   3  -9   6    9.06    0.32
  -3   9  -6    9.43    0.28
   3   9   6    9.69    0.33
   3   9   6    9.50    0.32
  -3   9  -6    9.82    0.29
   3  -9   4    4.94    0.20
   3   9   4    4.52    0.18
   3   9   4    4.58    0.19
  -3   9  -4    5.13    0.18
  -3   9  -4    4.69    0.15
   3  -9   2   16.57    0.41
   3  -9   2   16.66    0.37
  -3   9  -2   16.62    0.37
  -3   9  -2   16.51    0.40
   3   9   2   16.55    0.41
   3   9   2   16.28    0.39
   3  -9   0   17.92    0.43
   3  -9   0   18.59    0.42
   3  -9   0   18.67    0.39
   3   9   0   18.23    0.42
  -3   9   0   17.59    0.42
   3   9   0   18.44    0.44
  -3   9   0   18.48    0.41
   3  -9  -2   45.08    0.94
   3  -9  -2   45.57    0.96
   3  -9  -2   45.18    0.90
   3   9  -2   46.38    0.95
  -3   9   2   44.69    0.96
   3  -9  -4   15.39    0.42
  -3   9   4   15.76    0.44
   3   9  -4   15.58    0.41
   3   9  -4   15.73    0.38
   3  -9  -6    0.95    0.11
   3   9  -6    1.18    0.12
  -3   9   6    0.85    0.12
   3   9  -6    1.09    0.08
  -3  -9   8    4.25    0.19
   3  -9  -8    4.18    0.22
   3   9  -8    4.41    0.23
  -3   9   8    4.50    0.26
   3  -9 -10    3.69    0.23
  -3  -9  10    3.85    0.20
   3   9 -10    4.07    0.24
   3  -9 -12    0.21    0.09
   3  -9 -12    0.30    0.12
   3   9 -12    0.19    0.09
   3 -10  11    0.37    0.11
   3 -10   9    0.49    0.11
   3  10   9    0.33    0.09
  -3  10  -9    0.68    0.10
   3  10   9    0.48    0.11
   3 -10   7   10.87    0.38
   3  10   7   10.22    0.37
  -3  10  -7   10.94    0.32
   3  10   7   11.40    0.38
  -3  10  -7   10.52    0.32
   3 -10   5   13.25    0.39
   3  10   5   13.03    0.38
  -3  10  -5   12.64    0.35
  -3  10  -5   12.89    0.33
   3  10   5   12.71    0.38
   3 -10   3   14.89    0.40
   3  10   3   15.05    0.40
  -3  10  -3   14.66    0.35
   3  10   3   15.08    0.39
  -3  10  -3   14.86    0.37
   3 -10   1   16.05    0.39
   3 -10   1   15.42    0.32
   3 -10   1   15.30    0.37
  -3  10  -1   16.08    0.37
   3  10   1   15.64    0.38
  -3  10  -1   15.75    0.38
   3  10   1   16.51    0.40
   3 -10  -1    2.32    0.09
   3 -10  -1    2.31    0.11
   3 -10  -1    2.22    0.09
  -3  10   1    2.47    0.11
   3  10  -1    2.39    0.10
  -3  10   1    2.16    0.10
   3  10  -1    2.35    0.11
   3 -10  -3    1.75    0.11
  -3  10   3    1.64    0.11
   3  10  -3    1.67    0.10
   3  10  -3    1.69    0.09
   3 -10  -5   15.58    0.44
  -3  10   5   15.36    0.45
   3  10  -5   14.83    0.37
   3  10  -5   15.05    0.42
   3 -10  -7    2.50    0.16
   3  10  -7    2.35    0.16
  -3  10   7    2.01    0.16
   3 -10  -9    0.57    0.11
  -3 -10   9    0.82    0.10
   3  10  -9    0.86    0.13
  -3  10   9    0.75    0.13
  -3 -10  11    0.58    0.11
   3 -10 -11    0.46    0.11
   3  10 -11    0.59    0.12
   3 -11  10    4.34    0.27
   3  11  10    4.19    0.27
  -3  11 -10    4.35    0.22
   3 -11   8    2.42    0.18
  -3  11  -8    2.53    0.14
   3  11   8    2.36    0.18
  -3  11  -8    2.19    0.13
   3  11   8    2.17    0.16
   3 -11   6   14.96    0.47
  -3  11  -6   15.89    0.42
   3  11   6   16.54    0.47
  -3  11  -6   16.82    0.42
   3  11   6   15.96    0.47
   3 -11   4   16.14    0.44
   3  11   4   15.86    0.43
   3  11   4   15.29    0.43
  -3  11  -4   15.74    0.40
  -3  11  -4   15.19    0.38
   3 -11   2    0.25    0.04
   3 -11   2    0.25    0.05
  -3  11  -2    0.38    0.05
   3  11   2    0.15    0.04
  -3  11  -2    0.27    0.05
   3  11   2    0.29    0.05
   3 -11   0    2.04    0.10
   3 -11   0    2.08    0.08
   3 -11   0    1.92    0.10
   3  11   0    2.01    0.11
  -3  11   0    2.03    0.10
  -3  11   0    2.01    0.10
   3 -11  -2   32.55    0.66
   3 -11  -2   32.47    0.73
   3  11  -2   32.13    0.71
  -3  11   2   32.87    0.73
   3  11  -2   32.23    0.72
   3 -11  -4    1.43    0.11
   3  11  -4    1.54    0.08
   3  11  -4    1.58    0.11
  -3  11   4    1.50    0.11
   3 -11  -6    0.22    0.06
  -3  11   6    0.12    0.06
   3  11  -6    0.20    0.06
   3  11  -6    0.12    0.03
  -3 -11   8    1.75    0.12
   3 -11  -8    1.71    0.15
  -3  11   8    2.20    0.23
   3  11  -8    2.07    0.18
  -3 -11  10    0.42    0.09
   3 -11 -10    0.64    0.13
   3  11 -10    0.55    0.11
  -3  11  10    0.31    0.11
   3 -11 -12    1.04    0.16
   3  11 -12    0.88    0.15
   3 -12  11    3.27    0.25
   3  12  11    3.19    0.26
   3 -12   9    4.85    0.27
   3  12   9    5.38    0.29
   3  12   9    4.96    0.27
  -3  12  -9    5.19    0.23
   3 -12   7    2.46    0.17
   3  12   7    2.20    0.17
  -3  12  -7    2.32    0.13
  -3  12  -7    2.55    0.14
   3  12   7    2.48    0.17
   3 -12   5    6.43    0.26
  -3  12  -5    6.63    0.21
   3  12   5    6.38    0.25
  -3  12  -5    6.28    0.22
   3  12   5    6.95    0.26
   3 -12   3   36.96    0.73
   3 -12   3   36.49    0.82
   3  12   3   35.04    0.82
   3  12   3   36.36    0.81
  -3  12  -3   35.89    0.78
  -3  12  -3   36.10    0.77
   3 -12   1   16.74    0.35
   3 -12   1   16.84    0.42
   3 -12   1   17.14    0.40
   3  12   1   16.45    0.43
   3  12   1   16.80    0.41
  -3  12  -1   16.85    0.41
  -3  12  -1   16.84    0.40
   3 -12  -1    2.14    0.09
   3 -12  -1    2.22    0.09
   3 -12  -1    2.30    0.11
   3  12  -1    2.18    0.11
  -3  12   1    2.20    0.11
   3  12  -1    2.43    0.12
  -3  12   1    2.23    0.11
   3 -12  -3    6.82    0.16
   3 -12  -3    6.86    0.24
   3  12  -3    6.98    0.23
  -3  12   3    6.69    0.25
   3 -12  -5    1.29    0.11
   3  12  -5    1.39    0.11
  -3  12   5    1.43    0.14
   3  12  -5    1.28    0.08
   3 -12  -7    5.74    0.26
  -3  12   7    5.49    0.28
   3  12  -7    5.47    0.24
   3 -12  -9    2.84    0.20
  -3 -12   9    2.87    0.17
  -3  12   9    3.08    0.24
   3  12  -9    2.64    0.19
  -3 -12  11    2.11    0.20
   3 -12 -11    2.12    0.22
   3  12 -11    1.87    0.20
   3 -13  10    2.47    0.24
   3  13  10    2.08    0.23
  -3  13 -10    2.35    0.16
   3 -13   8    4.29    0.24
   3  13   8    4.51    0.24
  -3  13  -8    4.16    0.19
  -3  13  -8    4.46    0.19
   3  13   8    4.25    0.25
   3 -13   6    4.83    0.23
   3  13   6    4.62    0.23
   3  13   6    4.64    0.23
  -3  13  -6    4.60    0.18
  -3  13  -6    4.89    0.19
   3 -13   4    2.52    0.15
  -3  13  -4    2.81    0.13
  -3  13  -4    2.52    0.12
   3  13   4    2.39    0.14
   3  13   4    2.32    0.14
   3 -13   2    3.40    0.15
   3 -13   2    3.53    0.12
  -3  13  -2    3.74    0.14
   3  13   2    3.28    0.15
   3  13   2    3.62    0.16
  -3  13  -2    3.59    0.15
   3 -13   0   16.10    0.40
   3 -13   0   16.47    0.36
   3 -13   0   16.62    0.40
  -3  13   0   16.72    0.41
   3  13   0   16.28    0.41
  -3  13   0   16.13    0.40
   3  13   0   15.70    0.42
   3 -13  -2    0.89    0.08
   3 -13  -2    0.95    0.06
  -3  13   2    0.76    0.08
   3  13  -2    0.91    0.09
   3  13  -2    0.88    0.08
   3 -13  -4   10.12    0.33
  -3  13   4   10.44    0.34
   3  13  -4   10.17    0.31
   3 -13  -6    2.43    0.16
   3  13  -6    2.95    0.16
  -3  13   6    2.74    0.19
  -3 -13   8    6.09    0.25
   3 -13  -8    5.85    0.28
  -3  13   8    5.64    0.30
   3  13  -8    5.73    0.26
   3 -13 -10    2.70    0.21
  -3 -13  10    2.62    0.18
   3  13 -10    2.60    0.20
  -3  13  10    2.89    0.29
   3 -14  11    0.38    0.11
   3  14  11    0.50    0.14
   3 -14   9    1.05    0.15
   3  14   9    1.56    0.19
  -3  14  -9    1.45    0.14
   3 -14   7    8.73    0.34
   3  14   7    7.67    0.32
  -3  14  -7    8.18    0.27
  -3  14  -7    7.76    0.26
   3  14   7    8.07    0.34
   3 -14   5    5.16    0.23
  -3  14  -5    5.62    0.20
   3  14   5    5.14    0.23
   3  14   5    5.53    0.24
  -3  14  -5    5.06    0.19
   3 -14   3    4.02    0.18
   3 -14   3    3.67    0.12
   3  14   3    3.85    0.17
  -3  14  -3    3.81    0.15
   3  14   3    3.55    0.17
  -3  14  -3    3.88    0.16
   3 -14   1    7.76    0.25
   3 -14   1    7.82    0.23
   3 -14   1    7.88    0.19
   3  14   1    7.88    0.26
   3  14   1    8.08    0.25
  -3  14  -1    8.01    0.24
  -3  14  -1    7.79    0.24
   3 -14  -1    8.03    0.25
   3 -14  -1    7.83    0.22
  -3  14   1    8.18    0.26
   3  14  -1    8.23    0.25
   3  14  -1    7.62    0.25
  -3  14   1    7.93    0.23
   3 -14  -3    5.08    0.21
   3 -14  -3    4.85    0.14
  -3  14   3    5.03    0.21
   3  14  -3    5.06    0.19
   3  14  -3    4.86    0.19
   3 -14  -5    1.34    0.12
   3  14  -5    1.33    0.13
  -3  14   5    1.44    0.16
   3 -14  -7    7.07    0.30
  -3  14   7    7.20    0.33
   3  14  -7    6.77    0.28
   3 -14  -9    4.88    0.27
  -3 -14   9    4.86    0.24
  -3  14   9    4.03    0.28
   3  14  -9    4.94    0.25
   3 -14 -11    0.60    0.13
  -3 -14  11    0.42    0.11
   3  14 -11    0.60    0.13
  -3  14  11    0.39    0.14
   3 -15  10    4.29    0.28
   3  15  10    4.20    0.29
   3 -15   8    0.17    0.08
   3  15   8    0.21    0.09
  -3  15  -8    0.23    0.06
   3  15   8    0.24    0.08
   3 -15   6    0.23    0.07
   3  15   6    0.23    0.07
  -3  15  -6    0.29    0.06
  -3  15  -6    0.18    0.05
   3  15   6    0.21    0.07
   3 -15   4    7.50    0.28
   3  15   4    7.19    0.28
  -3  15  -4    7.34    0.24
  -3  15  -4    7.33    0.24
   3  15   4    7.27    0.28
   3 -15   2    3.44    0.16
   3 -15   2    3.23    0.12
   3  15   2    3.14    0.15
  -3  15  -2    3.19    0.14
  -3  15  -2    3.34    0.15
   3  15   2    2.98    0.16
   3 -15   0    1.04    0.08
   3 -15   0    0.95    0.06
   3 -15   0    1.06    0.08
  -3  15   0    1.06    0.07
   3  15   0    1.32    0.10
  -3  15   0    1.05    0.08
  -3  15   0    1.33    0.09
   3  15   0    1.02    0.08
   3 -15  -2    5.93    0.18
   3 -15  -2    6.14    0.22
   3  15  -2    6.02    0.22
  -3  15   2    6.27    0.21
   3  15  -2    6.25    0.22
  -3  15   2    5.89    0.23
   3 -15  -4   26.26    0.67
   3  15  -4   26.87    0.65
  -3  15   4   27.59    0.70
   3  15  -4   26.24    0.63
   3 -15  -6    9.26    0.34
   3  15  -6    9.86    0.33
  -3  15   6    8.82    0.37
  -3 -15   8    4.73    0.22
   3 -15  -8    4.44    0.25
  -3  15   8    4.63    0.29
   3  15  -8    4.85    0.24
  -3 -15  10    3.31    0.21
   3 -15 -10    3.26    0.23
  -3  15  10    3.92    0.29
   3  15 -10    3.87    0.24
   3 -16   9    0.44    0.12
  -3  16  -9    0.46    0.09
   3  16   9    0.28    0.11
   3 -16   7    1.17    0.15
  -3  16  -7    1.20    0.12
  -3  16  -7    1.23    0.11
   3  16   7    1.24    0.15
   3  16   7    0.97    0.14
   3 -16   5    0.78    0.11
  -3  16  -5    0.62    0.08
   3  16   5    0.67    0.10
   3  16   5    0.63    0.10
  -3  16  -5    0.72    0.09
   3 -16   3   20.66    0.54
  -3  16  -3   19.93    0.49
   3  16   3   19.72    0.53
   3  16   3   19.57    0.53
  -3  16  -3   20.49    0.50
   3 -16   1    1.70    0.09
   3 -16   1    1.67    0.11
  -3  16  -1    1.69    0.10
   3  16   1    1.67    0.12
  -3  16  -1    1.69    0.10
   3  16   1    1.70    0.11
   3 -16  -1    0.34    0.05
   3 -16  -1    0.23    0.05
   3  16  -1    0.43    0.07
   3  16  -1    0.29    0.06
  -3  16   1    0.25    0.05
  -3  16   1    0.22    0.05
   3 -16  -3    1.72    0.12
  -3  16   3    1.78    0.12
  -3  16   3    1.70    0.13
   3  16  -3    1.85    0.13
   3  16  -3    1.74    0.11
   3 -16  -5   24.07    0.64
  -3  16   5   23.57    0.66
   3  16  -5   23.50    0.61
   3 -16  -7    0.02    0.05
  -3 -16   7    0.08    0.06
  -3  16   7    0.03    0.05
   3  16  -7    0.08    0.05
  -3 -16   9    4.30    0.23
   3 -16  -9    4.32    0.26
   3  16  -9    4.47    0.25
  -3  16   9    3.98    0.28
  -3 -16  11    0.28    0.10
   3 -16 -11    0.29    0.10
  -3  16  11    0.23    0.11
   3  16 -11    0.40    0.11
   3 -17  10   10.05    0.44
   3  17  10    9.39    0.45
   3 -17   8    0.49    0.11
   3  17   8    0.63    0.13
  -3  17  -8    0.57    0.09
   3 -17   6    1.17    0.14
  -3  17  -6    1.36    0.11
  -3  17  -6    1.38    0.11
   3  17   6    1.24    0.15
   3  17   6    1.36    0.15
   3 -17   4    6.71    0.27
   3  17   4    6.67    0.28
  -3  17  -4    6.74    0.24
   3  17   4    6.67    0.27
  -3  17  -4    6.88    0.23
   3 -17   2    1.92    0.13
  -3  17  -2    1.88    0.12
   3  17   2    2.07    0.14
   3  17   2    2.10    0.13
  -3  17  -2    2.10    0.12
   3 -17   0    3.13    0.14
   3 -17   0    3.22    0.14
   3  17   0    3.00    0.15
  -3  17   0    3.05    0.12
   3  17   0    2.76    0.15
  -3  17   0    2.90    0.15
   3 -17  -2    9.11    0.30
   3 -17  -2    9.35    0.25
   3  17  -2    9.47    0.30
   3  17  -2   10.03    0.31
  -3  17   2    9.52    0.32
  -3  17   2    9.09    0.29
   3 -17  -4   27.74    0.69
  -3  17   4   25.87    0.71
   3  17  -4   27.67    0.68
   3  17  -4   27.00    0.65
   3 -17  -6    1.62    0.17
   3  17  -6    1.13    0.13
  -3  17   6    1.13    0.15
  -3 -17   8    3.17    0.19
   3 -17  -8    3.00    0.21
   3  17  -8    3.14    0.20
  -3  17   8    3.05    0.23
   3 -17 -10    0.15    0.09
  -3 -17  10    0.22    0.08
  -3  17  10    0.13    0.09
   3  17 -10    0.25    0.09
   3 -18   9    0.91    0.16
  -3  18  -9    0.74    0.11
   3  18   9    0.99    0.17
   3 -18   7    2.79    0.20
  -3  18  -7    3.03    0.17
   3  18   7    2.58    0.20
   3  18   7    3.53    0.38
   3 -18   5    3.68    0.21
   3  18   5    3.56    0.21
  -3  18  -5    3.34    0.17
   3  18   5    3.02    0.19
  -3  18  -5    3.59    0.16
   3 -18   3   30.63    0.74
   3  18   3   29.05    0.74
  -3  18  -3   30.07    0.70
  -3  18  -3   30.78    0.71
   3  18   3   30.55    0.75
   3 -18   1    0.45    0.06
   3 -18   1    0.32    0.06
   3  18   1    0.31    0.06
  -3  18  -1    0.30    0.06
   3  18   1    0.33    0.07
   3 -18  -1   46.97    1.01
   3 -18  -1   45.90    0.98
  -3  18   1   46.09    1.04
   3  18  -1   44.88    1.02
   3  18  -1   46.99    1.03
  -3  18   1   46.43    0.98
   3 -18  -3    4.87    0.22
   3  18  -3    5.38    0.23
  -3  18   3    5.45    0.22
   3  18  -3    5.45    0.22
  -3  18   3    5.16    0.24
   3 -18  -5    1.08    0.13
   3  18  -5    1.39    0.11
   3  18  -5    1.12    0.13
  -3  18   5    1.38    0.16
   3 -18  -7    4.49    0.25
  -3 -18   7    4.58    0.22
   3  18  -7    4.66    0.24
  -3  18   7    4.36    0.27
   3 -18  -9    0.41    0.11
  -3 -18   9    0.25    0.08
   3  18  -9    0.34    0.10
  -3  18   9    0.28    0.12
   3 -19   8    2.22    0.22
   3  19   8    2.09    0.22
  -3  19  -8    1.98    0.15
   3 -19   6    3.23    0.21
   3  19   6    3.27    0.21
  -3  19  -6    3.40    0.17
  -3  19  -6    2.76    0.15
   3  19   6    2.98    0.21
   3 -19   4    8.55    0.32
  -3  19  -4    9.08    0.29
   3  19   4    8.96    0.33
   3  19   4    8.73    0.33
  -3  19  -4    8.33    0.28
   3 -19   2    9.12    0.31
  -3  19  -2    9.24    0.30
   3  19   2    9.17    0.32
   3  19   2    9.06    0.32
   3 -19   0   27.54    0.65
   3 -19   0   26.90    0.64
   3  19   0   27.87    0.69
   3  19   0   28.07    0.68
  -3  19   0   28.73    0.68
   3 -19  -2   30.89    0.74
   3  19  -2   31.15    0.74
  -3  19   2   30.28    0.77
  -3  19   2   31.16    0.72
   3  19  -2   30.70    0.75
   3 -19  -4    2.40    0.16
  -3  19   4    2.40    0.16
   3  19  -4    2.16    0.14
  -3  19   4    2.54    0.18
   3  19  -4    2.10    0.15
   3 -19  -6    2.62    0.19
  -3  19   6    2.62    0.20
   3  19  -6    2.63    0.15
   3  19  -6    2.35    0.16
   3 -19  -8    1.58    0.19
  -3 -19   8    1.60    0.17
  -3  19   8    1.59    0.20
   3  19  -8    1.75    0.18
   3 -19 -10    1.59    0.20
  -3 -19  10    1.87    0.20
   3  19 -10    1.86    0.20
  -3  19  10    0.98    0.18
   3 -20   9    0.87    0.17
   3  20   9    0.81    0.17
   3 -20   7    0.79    0.13
  -3  20  -7    0.81    0.11
   3  20   7    0.70    0.14
   3 -20   5    0.39    0.09
   3  20   5    0.29    0.09
  -3  20  -5    0.28    0.07
  -3  20  -5    0.28    0.06
   3  20   5    0.35    0.09
   3 -20   3    2.57    0.16
   3  20   3    2.81    0.18
   3  20   3    2.76    0.18
  -3  20  -3    2.77    0.15
  -3  20  -3    2.27    0.14
   3 -20   1    2.52    0.14
  -3  20  -1    2.42    0.15
   3  20   1    2.69    0.16
   3  20   1    2.60    0.16
   3 -20  -1   17.17    0.44
   3 -20  -1   17.48    0.46
  -3  20   1   17.26    0.50
  -3  20   1   17.29    0.44
   3  20  -1   17.21    0.47
   3  20  -1   16.72    0.48
   3 -20  -3    5.83    0.25
   3  20  -3    5.78    0.23
  -3  20   3    5.69    0.24
  -3  20   3    6.19    0.28
   3  20  -3    5.99    0.25
   3 -20  -5   11.48    0.40
   3  20  -5   10.96    0.35
  -3  20   5   11.29    0.43
   3  20  -5   11.40    0.39
  -3 -20   7    5.09    0.25
   3 -20  -7    5.30    0.28
  -3  20   7    5.33    0.31
   3  20  -7    4.84    0.25
  -3 -20   9    0.35    0.10
   3 -20  -9    0.22    0.10
   3  20  -9    0.21    0.09
  -3  20   9    0.26    0.12
   3 -21   8    0.94    0.16
   3  21   8    0.55    0.14
  -3  21  -8    0.89    0.12
   3 -21   6    1.22    0.16
   3  21   6    1.36    0.17
  -3  21  -6    1.30    0.12
  -3  21  -6    1.20    0.13
   3 -21   4    4.56    0.24
  -3  21  -4    4.65    0.20
  -3  21  -4    4.63    0.21
   3  21   4    4.82    0.25
   3  21   4    4.60    0.24
   3 -21   2    1.87    0.14
  -3  21  -2    2.21    0.14
   3  21   2    1.78    0.14
   3  21   2    2.42    0.16
   3 -21   0    4.63    0.19
   3 -21   0    4.47    0.26
   3  21   0    4.95    0.22
   3  21   0    4.91    0.22
  -3  21   0    4.73    0.22
   3 -21  -2   12.04    0.37
  -3  21   2   11.73    0.40
  -3  21   2   11.74    0.36
   3  21  -2   11.69    0.37
   3 -21  -4    2.89    0.18
  -3  21   4    2.72    0.17
   3  21  -4    2.33    0.16
   3  21  -4    2.59    0.15
  -3  21   4    2.49    0.18
   3 -21  -6    2.86    0.20
   3  21  -6    3.00    0.19
  -3  21   6    2.93    0.22
   3 -21  -8    0.24    0.09
  -3 -21   8    0.25    0.09
  -3  21   8    0.14    0.09
   3  21  -8    0.22    0.08
   3 -22   7    1.80    0.20
  -3  22  -7    1.81    0.17
   3  22   7    1.60    0.20
   3 -22   5    0.43    0.10
  -3  22  -5    0.40    0.08
   3  22   5    0.34    0.13
   3  22   5    0.25    0.09
   3 -22   3   14.12    0.45
   3  22   3   15.34    0.48
  -3  22  -3   14.59    0.43
   3  22   3   14.28    0.46
   3 -22   1    0.12    0.05
  -3  22  -1    0.18    0.06
   3  22   1    0.18    0.06
   3  22   1    0.22    0.07
   3 -22  -1    2.55    0.15
   3  22  -1    2.48    0.15
  -3  22   1    2.44    0.17
   3  22  -1    2.55    0.17
   3 -22  -3    3.92    0.21
   3  22  -3    3.80    0.19
  -3  22   3    3.82    0.19
  -3  22   3    3.76    0.22
   3  22  -3    4.41    0.22
   3 -22  -5    4.87    0.25
  -3  22   5    4.34    0.27
   3  22  -5    5.09    0.25
  -3 -22   7    1.12    0.14
   3 -22  -7    1.31    0.17
  -3  22   7    1.16    0.18
   3  22  -7    0.84    0.13
  -3 -22   9    5.91    0.44
   3 -22  -9    5.57    0.32
   3  22  -9    6.25    0.31
  -3  22   9    5.46    0.36
   3 -23   8    0.54    0.13
  -3  23  -8    0.88    0.13
   3  23   8    0.58    0.14
   3 -23   6    0.58    0.12
  -3  23  -6    0.35    0.08
   3  23   6    0.20    0.09
   3 -23   4    0.59    0.11
  -3  23  -4    0.62    0.10
   3  23   4    0.66    0.12
   3  23   4    0.59    0.11
   3 -23   2    2.20    0.15
  -3  23  -2    2.27    0.15
   3  23   2    1.93    0.16
   3  23   2    2.51    0.17
   3 -23   0    1.31    0.12
   3  23   0    0.95    0.12
  -3  23   0    1.40    0.15
   3  23   0    1.53    0.15
   3 -23  -2    4.41    0.21
   3  23  -2    4.20    0.22
   3  23  -2    4.22    0.21
  -3  23   2    4.40    0.24
   3 -23  -4    7.92    0.32
   3  23  -4    7.63    0.29
   3  23  -4    8.23    0.32
  -3  23   4    8.10    0.32
  -3  23   4    8.19    0.36
   3 -23  -6    1.26    0.16
  -3 -23   6    1.18    0.14
   3  23  -6    1.49    0.16
  -3  23   6    1.47    0.19
  -3 -23   8    0.14    0.07
   3 -23  -8    0.17    0.09
  -3  23   8    0.11    0.09
   3  23  -8    0.13    0.08
   3 -24   7    0.10    0.08
  -3  24  -7    0.11    0.06
   3  24   7    0.00    0.08
   3 -24   5    2.56    0.23
   3  24   5    2.10    0.23
  -3  24  -5    2.41    0.17
   3 -24   3    8.43    0.33
   3  24   3    8.65    0.36
  -3  24  -3    8.07    0.31
   3  24   3    8.56    0.34
   3 -24   1    2.94    0.17
   3  24   1    3.26    0.19
  -3  24  -1    3.30    0.19
   3  24   1    3.44    0.20
   3  24  -1    2.40    0.17
  -3  24   1    2.06    0.17
   3  24  -1    2.11    0.15
   3 -24  -3    1.47    0.15
  -3  24   3    1.79    0.20
   3  24  -3    1.24    0.14
   3  24  -3    1.67    0.13
   3 -24  -5    2.46    0.19
  -3  24   5    2.35    0.24
   3  24  -5    2.29    0.17
  -3 -24   7    0.11    0.07
   3 -24  -7    0.15    0.08
   3  24  -7    0.21    0.08
  -3  24   7    0.26    0.11
   3 -25   6    0.64    0.13
   3  25   6    0.33    0.11
  -3  25  -6    0.66    0.11
   3 -25   4    2.05    0.20
  -3  25  -4    2.10    0.16
   3  25   4    2.27    0.22
   3 -25   2    4.84    0.24
   3  25   2    5.16    0.25
  -3  25  -2    4.81    0.24
   3  25   2    4.73    0.26
   3  25   0    3.32    0.20
  -3  25   0    3.44    0.21
   3  25   0    3.61    0.20
   3  25  -2    1.75    0.18
  -3  25   2    1.21    0.16
   3  25  -2    1.48    0.14
   3 -25  -4    1.60    0.17
  -3  25   4    2.08    0.22
   3  25  -4    1.79    0.18
   3 -25  -6    3.91    0.25
  -3 -25   6    3.63    0.22
   3  25  -6    3.71    0.24
  -3  25   6    3.45    0.27
   3 -26   5    0.37    0.11
   3  26   5    0.28    0.10
  -3  26  -5    0.28    0.09
   3 -26   3    0.17    0.07
   3  26   3    0.37    0.10
  -3  26  -3    0.23    0.08
   3 -26   1    1.07    0.13
   3  26   1    0.88    0.13
   3  26   1    1.01    0.13
  -3  26  -1    1.02    0.14
   3  26  -1    1.66    0.18
   3  26  -1    1.79    0.15
  -3  26   1    1.88    0.19
   3 -26  -3    1.26    0.15
  -3  26   3    1.35    0.17
   3  26  -3    1.37    0.16
   3 -26  -5    0.25    0.09
  -3  26   5    0.20    0.09
   3  26  -5    0.33    0.09
   3 -26  -7    4.90    0.29
  -3  26   7    4.59    0.32
   3  26  -7    4.67    0.28
   3 -27   6    0.32    0.10
  -3  27  -6    0.31    0.09
   3  27   6    0.19    0.11
   3 -27   4   -0.02    0.06
  -3  27  -4    0.09    0.06
   3  27   4    0.07    0.07
   3 -27   2    8.30    0.33
   3  27   2    8.39    0.36
  -3  27  -2    7.97    0.34
   3  27   0    1.69    0.18
   3  27   0    1.59    0.16
  -3  27   0    2.12    0.20
  -3  27   2    0.76    0.14
   3  27  -2    0.88    0.14
   3 -27  -4    1.33    0.17
   3  27  -4    1.09    0.15
  -3  27   4    1.34    0.19
   3 -27  -6    0.95    0.16
   3  27  -6    0.82    0.14
  -3  27   6    0.86    0.17
   3 -28   5    0.23    0.10
  -3  28  -5    0.13    0.08
   3  28   5    0.39    0.12
   3 -28   3    0.58    0.11
  -3  28  -3    0.55    0.11
   3  28   3    0.44    0.12
  -3  28  -1    0.63    0.12
   3  28   1    0.20    0.09
   3  28  -1    3.20    0.22
  -3  28   1    2.84    0.22
   3  28  -3    0.38    0.10
  -3  28   3    0.50    0.12
  -3 -28   5    2.77    0.20
   3 -28  -5    2.79    0.21
   3  28  -5    2.19    0.21
  -3  28   5    2.30    0.25
   3 -29   4    0.06    0.08
   3  29   4    0.01    0.08
  -3  29  -4    0.13    0.08
  -3  29  -2    1.31    0.17
   3  29   2    1.23    0.17
  -3  29   0    1.11    0.16
   3  29   0    0.97    0.15
   3  29  -2    2.69    0.21
  -3  29   2    2.98    0.23
  -3  29   4    2.96    0.29
   3  29  -4    2.45    0.23
  -3  30  -1    1.38    0.18
   3  30   1    1.30    0.18
   3  30  -1    0.12    0.07
  -3  30   1    0.31    0.11
   3  30  -3    1.10    0.16
  -3  30   3    1.40    0.20
   4   0  12    2.00    0.31
   4   0  10    1.04    0.14
  -4   0 -10    1.16    0.14
   4   0   8    5.83    0.27
   4   0   8    6.21    0.24
  -4   0  -8    6.28    0.25
  -4   0  -8    6.11    0.27
   4   0   6   12.43    0.34
  -4   0  -6   11.72    0.37
   4   0   6   12.31    0.38
  -4   0  -6   12.06    0.34
  -4   0  -4  163.77    3.26
   4   0   4  166.76    3.21
   4   0   4  162.14    3.26
  -4   0  -4  167.96    3.21
  -4   0  -4  169.03    3.18
   4   0   2   32.29    0.67
  -4   0  -2   31.96    0.71
   4   0   0   21.84    0.40
   4   0   0   17.82    0.46
  -4   0   0   20.23    0.46
   4   0  -2    1.39    0.08
   4   0  -2    1.42    0.09
  -4   0   2    1.32    0.07
   4   0  -4    8.24    0.27
   4   0  -4    8.07    0.26
   4   0  -6    5.67    0.22
   4   0  -6    5.30    0.24
  -4   0   8   14.33    0.35
   4   0  -8   13.59    0.47
   4   0  -8   14.37    0.44
   4   0 -10    5.39    0.30
   4   0 -10    5.41    0.26
   4   0 -12    0.12    0.07
   4   0 -12    0.22    0.10
  -4  -1 -11    0.96    0.14
   4  -1  11    1.05    0.15
   4   1  11    1.06    0.15
  -4   1 -11    1.06    0.14
  -4  -1  -9    0.15    0.06
  -4  -1  -9    0.11    0.06
   4  -1   9    0.13    0.07
  -4   1  -9    0.08    0.06
  -4   1  -9    0.11    0.05
   4   1   9    0.09    0.05
   4   1   9    0.10    0.06
   4  -1   7    1.99    0.12
   4  -1   7    2.25    0.15
  -4  -1  -7    1.91    0.14
  -4  -1  -7    1.69    0.12
  -4   1  -7    1.97    0.14
   4   1   7    2.04    0.14
   4   1   7    1.88    0.12
  -4   1  -7    2.01    0.12
   4  -1   5   12.72    0.38
  -4  -1  -5   13.26    0.39
   4  -1   5   12.92    0.33
   4   1   5   13.18    0.38
  -4   1  -5   13.61    0.39
  -4   1  -5   12.67    0.33
   4   1   5   13.26    0.34
   4  -1   3   50.98    1.06
  -4  -1  -3   48.04    1.05
   4  -1   3   49.57    0.99
  -4  -1  -3   50.62    1.01
  -4   1  -3   48.35    1.05
   4   1   3   49.84    1.01
   4   1   3   48.42    0.98
  -4   1  -3   49.69    0.96
  -4   1  -3   49.32    0.99
   4  -1   1    5.83    0.19
  -4  -1  -1    5.90    0.19
   4  -1   1    5.85    0.16
   4   1   1    6.24    0.17
   4   1   1    5.87    0.13
  -4   1  -1    5.99    0.19
   4   1   1    6.02    0.19
   4  -1  -1    3.27    0.11
  -4  -1   1    3.45    0.12
   4  -1  -1    3.04    0.13
   4   1  -1    3.23    0.13
  -4   1   1    3.55    0.12
   4   1  -1    3.28    0.11
  -4  -1   3   25.56    0.52
   4  -1  -3   24.90    0.59
   4  -1  -3   25.18    0.58
   4   1  -3   25.23    0.59
   4   1  -3   24.61    0.58
  -4   1   3   25.74    0.53
   4  -1  -5    7.30    0.27
   4  -1  -5    7.16    0.25
   4   1  -5    7.16    0.26
   4   1  -5    7.08    0.25
  -4  -1   7   12.99    0.32
   4  -1  -7   12.82    0.43
   4  -1  -7   12.74    0.40
  -4   1   7   12.82    0.31
   4   1  -7   12.89    0.43
   4   1  -7   13.68    0.40
   4  -1  -9    2.34    0.22
   4  -1  -9    2.70    0.18
   4   1  -9    2.43    0.17
   4   1  -9    2.50    0.20
   4  -1 -11    0.84    0.13
   4  -1 -11    0.68    0.14
   4   1 -11    0.92    0.16
   4   1 -11    1.02    0.14
   4  -2  12    0.01    0.07
  -4  -2 -10    0.46    0.10
   4  -2  10    0.13    0.07
  -4  -2 -10    0.14    0.08
   4   2  10    0.17    0.07
  -4   2 -10    0.23    0.08
  -4  -2  -8   10.86    0.36
   4  -2   8   11.24    0.34
   4  -2   8   10.52    0.38
  -4  -2  -8   11.18    0.39
  -4   2  -8   10.98    0.37
  -4   2  -8   10.65    0.34
   4   2   8   11.10    0.38
   4   2   8   10.87    0.35
   4  -2   6   10.62    0.35
   4  -2   6   10.82    0.30
  -4  -2  -6   10.94    0.36
   4   2   6   11.38    0.33
   4   2   6   10.81    0.35
  -4   2  -6   11.32    0.31
  -4   2  -6   11.48    0.35
   4  -2   4  121.58    2.60
   4  -2   4  128.28    2.57
  -4   2  -4  130.27    2.49
  -4   2  -4  131.13    2.56
  -4   2  -4  132.07    2.48
   4   2   4  129.00    2.52
   4   2   4  130.36    2.50
  -4  -2  -2    8.51    0.23
   4  -2   2    8.40    0.21
  -4  -2  -2    8.59    0.26
   4  -2   2    8.81    0.26
   4   2   2    8.55    0.23
   4   2   2    8.49    0.19
   4  -2   0    5.77    0.19
  -4  -2   0    5.88    0.18
   4  -2   0    6.10    0.14
   4   2   0    5.93    0.14
   4   2   0    5.94    0.19
  -4  -2   2   85.91    1.67
  -4   2   2   86.04    1.66
   4   2  -2   84.36    1.71
   4   2  -2   85.00    1.68
  -4  -2   4    6.74    0.16
   4  -2  -4    6.61    0.23
   4   2  -4    7.05    0.23
   4   2  -4    6.89    0.23
   4  -2  -6    4.88    0.21
   4   2  -6    4.71    0.20
   4   2  -6    4.95    0.22
  -4  -2   8   43.74    0.93
   4  -2  -8   44.07    1.09
   4  -2  -8   44.21    1.03
   4   2  -8   44.24    1.01
   4   2  -8   44.53    1.07
   4  -2 -10    2.89    0.23
   4  -2 -10    3.18    0.21
   4   2 -10    3.81    0.25
   4   2 -10    3.45    0.20
   4  -2 -12    0.53    0.12
   4  -2 -12    0.35    0.12
   4   2 -12    0.55    0.14
   4  -3  11    3.59    0.24
  -4  -3 -11    2.96    0.21
  -4  -3  -9    1.57    0.16
  -4  -3  -9    1.49    0.16
   4  -3   9    1.86    0.18
   4   3   9    1.42    0.14
  -4   3  -9    1.88    0.14
  -4   3  -9    1.95    0.17
  -4  -3  -7   14.39    0.44
   4  -3   7   14.18    0.38
   4  -3   7   14.29    0.44
   4   3   7   14.24    0.41
  -4   3  -7   13.65    0.42
  -4   3  -7   14.72    0.39
   4  -3   5    3.08    0.16
   4  -3   5    3.41    0.13
  -4  -3  -5    3.59    0.18
  -4   3  -5    3.29    0.16
   4   3   5    3.43    0.14
   4   3   5    3.27    0.15
  -4   3  -5    3.30    0.12
  -4   3  -5    3.55    0.12
  -4  -3  -3   45.70    0.98
   4  -3   3   44.91    0.98
   4  -3   3   45.46    0.90
   4   3   3   44.90    0.91
  -4   3  -3   45.03    0.89
  -4   3  -3   45.49    0.97
  -4   3  -3   44.56    0.87
   4   3   3   44.15    0.94
   4  -3   1   19.17    0.45
   4  -3   1   18.47    0.44
   4  -3   1   18.43    0.40
  -4  -3  -1   18.01    0.44
  -4   3  -1   18.85    0.44
   4   3   1   18.35    0.42
   4   3   1   18.36    0.38
   4  -3  -1  144.62    2.85
  -4  -3   1  145.66    2.82
  -4   3   1  143.15    2.78
   4   3  -1  145.43    2.80
  -4   3   1  144.42    2.80
   4   3  -1  145.72    2.82
  -4  -3   3   19.65    0.39
   4  -3  -3   18.78    0.47
   4   3  -3   19.00    0.46
   4   3  -3   18.78    0.46
  -4   3   3   19.15    0.42
  -4   3   3   18.39    0.46
   4  -3  -5    1.30    0.10
   4   3  -5    1.32    0.10
   4   3  -5    1.32    0.10
   4  -3  -7   52.64    1.15
   4  -3  -7   50.94    1.20
   4   3  -7   50.28    1.17
  -4   3   7   50.68    1.04
   4   3  -7   51.73    1.13
  -4  -3   9   21.96    0.55
   4  -3  -9   22.62    0.69
   4  -3  -9   23.28    0.64
   4   3  -9   23.50    0.62
   4   3  -9   22.59    0.67
   4  -3 -11    0.70    0.12
   4  -3 -11    0.92    0.16
   4   3 -11    0.67    0.14
  -4  -4 -12    0.41    0.11
   4  -4  12    0.28    0.10
  -4  -4 -10    0.19    0.08
   4  -4  10    0.15    0.08
  -4  -4 -10    0.27    0.08
   4   4  10    0.21    0.07
  -4   4 -10    0.20    0.07
   4  -4   8    3.48    0.21
  -4  -4  -8    3.36    0.20
  -4   4  -8    3.24    0.16
  -4   4  -8    3.40    0.19
   4   4   8    3.28    0.18
   4  -4   6    2.29    0.15
   4  -4   6    2.02    0.10
   4   4   6    2.13    0.13
  -4   4  -6    2.06    0.13
   4   4   6    2.26    0.13
  -4   4  -6    2.14    0.11
   4  -4   4    7.31    0.19
   4  -4   4    7.00    0.25
  -4   4  -4    7.38    0.25
   4   4   4    7.36    0.22
  -4   4  -4    7.18    0.18
   4   4   4    7.33    0.23
  -4   4  -4    7.10    0.18
   4  -4   2   10.66    0.28
   4  -4   2   10.12    0.23
   4  -4   2    9.78    0.29
   4   4   2   10.03    0.24
  -4   4  -2   10.54    0.29
  -4   4  -2   10.50    0.21
   4   4   2   10.25    0.28
   4  -4   0   37.30    0.80
  -4  -4   0   37.91    0.80
   4  -4   0   38.08    0.81
   4   4   0   38.51    0.76
  -4   4   0   37.64    0.80
   4   4   0   37.42    0.80
  -4   4   0   38.53    0.76
   4   4   0   38.14    0.82
   4  -4  -2  102.92    2.05
  -4  -4   2  104.73    1.99
   4   4  -2  101.64    2.03
  -4   4   2  102.74    2.02
  -4   4   2  101.79    2.00
   4   4  -2  102.64    2.01
  -4  -4   4   30.83    0.60
   4  -4  -4   31.17    0.72
   4   4  -4   30.15    0.70
   4   4  -4   30.40    0.69
  -4   4   4   31.94    0.73
   4  -4  -6    4.80    0.21
   4   4  -6    4.65    0.19
   4   4  -6    4.69    0.21
  -4   4   6    4.29    0.12
  -4  -4   8   22.23    0.53
   4  -4  -8   21.90    0.66
   4  -4  -8   22.66    0.62
   4   4  -8   22.90    0.59
   4   4  -8   22.25    0.64
   4  -4 -10    0.45    0.10
   4  -4 -10    0.27    0.10
   4   4 -10    0.33    0.08
   4   4 -10    0.33    0.10
   4  -4 -12    0.62    0.13
   4  -4 -12    0.60    0.14
   4   4 -12    0.66    0.15
   4  -5  11   -0.09    0.06
  -4  -5 -11    0.06    0.07
  -4  -5  -9    0.38    0.09
   4  -5   9    0.45    0.10
  -4   5  -9    0.53    0.11
  -4   5  -9    0.57    0.10
   4   5   9    0.60    0.10
   4  -5   7    1.97    0.15
   4   5   7    2.39    0.15
   4   5   7    2.04    0.14
  -4   5  -7    2.20    0.12
  -4   5  -7    2.05    0.14
   4  -5   5    3.91    0.19
   4  -5   5    3.92    0.13
  -4   5  -5    3.82    0.17
   4   5   5    3.72    0.16
  -4   5  -5    3.73    0.13
   4   5   5    3.94    0.17
  -4   5  -5    3.76    0.12
   4  -5   3   42.42    0.83
   4  -5   3   41.00    0.92
  -4   5  -3   43.17    0.92
  -4   5  -3   41.87    0.83
   4   5   3   43.05    0.87
   4   5   3   41.75    0.90
   4  -5   1   12.23    0.32
   4  -5   1   12.00    0.31
   4   5   1   11.98    0.27
  -4   5  -1   11.90    0.31
   4   5   1   11.60    0.31
  -4   5  -1   11.79    0.25
   4  -5  -1   28.77    0.65
  -4  -5   1   29.39    0.62
   4   5  -1   28.45    0.61
   4   5  -1   29.47    0.65
  -4   5   1   28.72    0.61
  -4   5   1   28.94    0.62
   4  -5  -3   29.88    0.68
  -4  -5   3   29.97    0.59
  -4   5   3   28.65    0.67
  -4   5   3   29.81    0.63
   4   5  -3   29.99    0.66
   4   5  -3   28.68    0.65
   4  -5  -5    4.41    0.19
   4   5  -5    4.28    0.17
  -4   5   5    4.66    0.21
   4   5  -5    4.40    0.19
   4  -5  -7    9.37    0.34
   4   5  -7    9.64    0.31
   4   5  -7   10.36    0.35
  -4  -5   9    5.77    0.22
   4  -5  -9    5.64    0.27
   4  -5  -9    5.07    0.29
   4   5  -9    5.46    0.28
   4   5  -9    5.70    0.24
   4  -5 -11    2.23    0.19
   4  -5 -11    2.41    0.26
   4   5 -11    2.56    0.24
  -4  -6 -12    0.17    0.09
   4  -6  12    0.23    0.10
   4  -6  10    1.35    0.17
  -4  -6 -10    1.21    0.16
   4   6  10    1.35    0.16
  -4   6 -10    1.47    0.15
   4  -6   8    0.09    0.06
  -4   6  -8    0.16    0.06
   4   6   8    0.07    0.05
  -4   6  -8    0.18    0.05
   4   6   8    0.12    0.05
   4  -6   6    4.51    0.22
  -4   6  -6    5.04    0.17
   4   6   6    4.67    0.20
   4   6   6    4.77    0.20
  -4   6  -6    5.11    0.21
   4  -6   4    5.27    0.21
   4  -6   4    5.16    0.14
  -4   6  -4    5.07    0.15
   4   6   4    5.06    0.18
  -4   6  -4    5.43    0.13
  -4   6  -4    5.34    0.20
   4   6   4    4.92    0.19
   4  -6   2    0.73    0.03
   4  -6   2    0.73    0.06
   4  -6   2    0.61    0.07
  -4   6  -2    0.66    0.07
  -4   6  -2    0.68    0.04
   4   6   2    0.77    0.08
   4   6   2    0.79    0.05
   4  -6   0   30.25    0.67
   4  -6   0   30.89    0.66
   4   6   0   30.12    0.67
  -4   6   0   29.65    0.62
   4   6   0   30.71    0.63
  -4   6   0   30.95    0.66
  -4  -6   2   73.09    1.42
   4  -6  -2   73.42    1.49
  -4   6   2   72.03    1.46
   4   6  -2   71.56    1.45
   4   6  -2   72.39    1.47
  -4   6   2   73.08    1.44
   4  -6  -4    7.95    0.27
   4   6  -4    8.03    0.25
  -4   6   4    8.22    0.19
   4   6  -4    8.07    0.26
  -4   6   4    8.18    0.28
   4  -6  -6   10.91    0.35
  -4   6   6   11.17    0.38
   4   6  -6   10.31    0.35
   4   6  -6   10.73    0.32
  -4  -6   8    5.10    0.20
   4  -6  -8    5.33    0.25
   4   6  -8    5.27    0.26
   4   6  -8    5.60    0.23
  -4  -6  10    1.39    0.13
   4  -6 -10    1.37    0.16
   4  -6 -10    1.62    0.21
   4   6 -10    1.24    0.16
   4  -6 -12    0.36    0.11
   4  -6 -12    0.16    0.11
   4   6 -12    0.32    0.12
   4  -7  11    2.95    0.26
  -4  -7 -11    2.96    0.22
   4  -7   9    0.29    0.08
   4   7   9    0.19    0.07
   4   7   9    0.07    0.06
  -4   7  -9    0.34    0.08
   4  -7   7    4.86    0.24
  -4   7  -7    5.48    0.22
  -4   7  -7    4.82    0.19
   4   7   7    5.29    0.23
   4   7   7    4.87    0.22
   4  -7   5   12.87    0.40
  -4   7  -5   13.46    0.38
  -4   7  -5   13.13    0.32
   4   7   5   13.66    0.38
   4   7   5   13.52    0.38
   4   7   3   13.75    0.37
  -4   7  -3   14.19    0.37
   4   7   3   14.01    0.35
  -4   7  -3   13.93    0.31
   4  -7   1   58.25    1.19
   4  -7   1   58.12    1.17
  -4   7  -1   56.84    1.18
   4   7   1   56.72    1.18
  -4   7  -1   56.92    1.12
   4   7   1   57.69    1.14
   4  -7  -1   18.78    0.43
   4  -7  -1   18.94    0.46
   4   7  -1   18.91    0.43
  -4   7   1   19.10    0.44
  -4   7   1   18.62    0.43
  -4  -7   3    3.40    0.10
   4  -7  -3    3.34    0.16
  -4   7   3    3.32    0.13
  -4   7   3    3.28    0.15
   4   7  -3    3.27    0.14
   4   7  -3    3.57    0.14
   4  -7  -5   11.47    0.36
  -4   7   5   11.41    0.37
   4   7  -5   11.08    0.32
   4   7  -5   11.18    0.34
   4  -7  -7    0.58    0.10
   4   7  -7    0.64    0.08
  -4   7   7    0.59    0.11
   4   7  -7    0.50    0.09
  -4  -7   9    1.80    0.12
   4  -7  -9    1.73    0.16
   4   7  -9    1.44    0.16
   4  -7 -11    0.74    0.16
   4  -7 -11    0.79    0.13
   4   7 -11    0.80    0.14
   4  -8  10    2.01    0.21
   4   8  10    1.88    0.19
   4  -8   8    1.61    0.17
   4   8   8    1.78    0.17
  -4   8  -8    1.78    0.13
   4   8   8    1.81    0.14
  -4   8  -8    1.54    0.11
   4   8   6    5.43    0.23
   4   8   6    6.10    0.24
  -4   8  -6    5.75    0.22
  -4   8  -6    5.37    0.18
   4  -8   4    5.19    0.22
   4   8   4    5.56    0.21
  -4   8  -4    5.68    0.16
   4   8   4    6.25    0.21
  -4   8  -4    5.98    0.21
   4  -8   2    7.98    0.25
   4  -8   2    7.23    0.22
  -4   8  -2    8.25    0.20
   4   8   2    7.98    0.25
  -4   8  -2    7.84    0.24
   4   8   2    7.95    0.22
   4  -8   0   10.05    0.24
   4  -8   0    9.99    0.27
   4  -8   0   10.08    0.28
   4   8   0    9.67    0.25
   4   8   0    9.67    0.28
  -4   8   0    9.86    0.27
  -4   8   0   10.10    0.25
   4  -8  -2    0.87    0.08
  -4   8   2    0.97    0.07
   4   8  -2    1.09    0.08
   4   8  -2    0.81    0.06
  -4   8   2    0.86    0.07
   4  -8  -4   11.41    0.35
   4   8  -4   11.92    0.34
  -4   8   4   11.42    0.36
   4   8  -4   12.43    0.33
   4  -8  -6    0.95    0.11
  -4   8   6    1.29    0.15
   4   8  -6    0.75    0.10
   4   8  -6    0.94    0.08
   4  -8  -8    1.93    0.16
  -4  -8   8    2.07    0.13
   4   8  -8    1.93    0.15
  -4   8   8    1.75    0.19
   4   8  -8    2.19    0.13
  -4  -8  10    2.52    0.16
   4  -8 -10    2.80    0.21
   4   8 -10    2.68    0.20
   4  -8 -12    0.55    0.13
   4  -8 -12    0.49    0.13
   4   8 -12    0.62    0.14
   4  -9  11    0.17    0.10
   4  -9   9    0.00    0.06
   4   9   9    0.03    0.05
   4   9   9    0.05    0.06
  -4   9  -9    0.01    0.04
   4  -9   7    0.58    0.10
   4   9   7    0.62    0.10
  -4   9  -7    0.50    0.08
  -4   9  -7    0.53    0.07
   4   9   7    0.86    0.12
   4  -9   5    4.37    0.21
  -4   9  -5    4.82    0.16
   4   9   5    4.72    0.20
  -4   9  -5    4.58    0.19
   4   9   5    4.92    0.21
   4  -9   3    4.97    0.20
   4   9   3    5.03    0.18
  -4   9  -3    5.13    0.15
  -4   9  -3    5.02    0.19
   4   9   3    4.77    0.19
   4  -9   1   25.52    0.58
   4  -9   1   24.53    0.57
   4  -9   1   24.91    0.50
   4   9   1   25.57    0.59
   4   9   1   25.40    0.55
  -4   9  -1   25.34    0.54
  -4   9  -1   25.44    0.58
   4  -9  -1   22.77    0.53
   4  -9  -1   21.91    0.49
   4  -9  -1   22.79    0.49
  -4   9   1   22.04    0.51
   4   9  -1   20.66    0.52
  -4   9   1   22.17    0.51
   4   9  -1   22.20    0.50
  -4  -9   3    4.87    0.14
   4  -9  -3    5.01    0.20
   4   9  -3    4.97    0.18
  -4   9   3    4.82    0.20
   4   9  -3    4.97    0.18
   4  -9  -5    4.37    0.20
   4   9  -5    4.54    0.17
  -4   9   5    4.24    0.21
   4   9  -5    4.36    0.19
   4  -9  -7    7.29    0.30
   4   9  -7    7.21    0.24
  -4   9   7    6.64    0.31
   4   9  -7    6.94    0.28
  -4  -9   9   13.47    0.40
   4  -9  -9   13.19    0.46
   4   9  -9   14.14    0.47
  -4   9   9   13.30    0.51
   4  -9 -11    4.07    0.26
   4   9 -11    4.31    0.27
   4 -10  10    5.41    0.30
   4  10  10    5.19    0.29
   4 -10   8    2.38    0.18
  -4  10  -8    2.14    0.13
  -4  10  -8    2.09    0.14
   4  10   8    2.55    0.18
   4  10   8    2.25    0.17
   4  10   6   27.45    0.69
  -4  10  -6   26.99    0.65
  -4  10  -6   26.95    0.61
   4  10   6   27.56    0.69
   4 -10   4   44.07    0.99
   4  10   4   44.30    0.98
  -4  10  -4   42.86    0.90
   4  10   4   42.62    0.95
  -4  10  -4   45.22    0.96
   4 -10   2   10.07    0.30
   4 -10   2    9.77    0.26
   4  10   2    9.45    0.27
  -4  10  -2    9.93    0.25
  -4  10  -2    9.89    0.28
   4  10   2    9.41    0.29
   4 -10   0    5.82    0.16
   4 -10   0    5.95    0.20
   4 -10   0    5.99    0.19
   4  10   0    5.72    0.18
  -4  10   0    5.70    0.19
  -4  10   0    5.84    0.18
   4  10   0    5.98    0.21
   4 -10  -2    4.94    0.15
   4 -10  -2    4.98    0.20
  -4  10   2    5.27    0.18
   4  10  -2    5.27    0.18
  -4  10   2    5.08    0.19
   4 -10  -4    6.02    0.24
  -4 -10   4    6.17    0.14
   4  10  -4    6.04    0.22
  -4  10   4    6.29    0.25
   4  10  -4    6.12    0.20
   4 -10  -6    5.09    0.23
   4  10  -6    4.56    0.21
   4  10  -6    4.81    0.18
  -4  10   6    4.81    0.24
  -4 -10   8    1.25    0.12
   4 -10  -8    1.28    0.15
  -4  10   8    1.12    0.16
   4  10  -8    1.31    0.15
   4 -10 -10    0.26    0.09
  -4 -10  10    0.39    0.09
   4  10 -10    0.23    0.09
   4 -10 -12    0.43    0.11
   4 -10 -12    0.44    0.14
   4  10 -12    0.39    0.12
   4 -11  11    3.01    0.24
   4 -11   9    0.95    0.15
   4  11   9    1.08    0.15
   4  11   9    0.90    0.13
  -4  11  -9    0.96    0.13
   4 -11   7    3.99    0.22
   4  11   7    4.19    0.22
  -4  11  -7    3.91    0.17
  -4  11  -7    4.42    0.19
   4  11   7    3.93    0.21
   4 -11   5    9.61    0.34
   4  11   5    9.27    0.32
  -4  11  -5    9.50    0.30
  -4  11  -5    9.55    0.26
   4  11   5    9.53    0.32
   4 -11   3    4.16    0.14
   4 -11   3    4.12    0.18
  -4  11  -3    4.21    0.17
   4  11   3    3.97    0.16
   4  11   3    3.91    0.18
  -4  11  -3    3.94    0.14
   4 -11   1    8.13    0.25
   4 -11   1    7.80    0.18
   4 -11   1    7.97    0.24
  -4  11  -1    8.21    0.25
  -4  11  -1    8.26    0.22
   4  11   1    8.03    0.24
   4  11   1    8.64    0.27
   4 -11  -1   10.70    0.28
   4 -11  -1   10.80    0.31
   4 -11  -1   10.47    0.27
   4  11  -1   10.92    0.29
  -4  11   1   10.26    0.29
  -4  11   1   10.28    0.29
   4  11  -1   10.29    0.31
   4 -11  -3   10.87    0.34
   4  11  -3   11.24    0.32
  -4  11   3   10.42    0.33
   4 -11  -5    2.95    0.17
   4  11  -5    2.81    0.13
  -4  11   5    2.39    0.16
   4  11  -5    2.43    0.14
   4 -11  -7    4.97    0.24
   4  11  -7    5.03    0.24
  -4  11   7    5.22    0.27
  -4 -11   9   -0.05    0.03
   4 -11  -9   -0.01    0.05
  -4  11   9   -0.01    0.06
   4  11  -9   -0.01    0.05
   4 -11 -11    1.12    0.17
  -4 -11  11    1.18    0.15
   4  11 -11    1.12    0.16
   4 -12  10    3.00    0.24
   4  12  10    3.29    0.25
   4 -12   8    5.00    0.27
   4  12   8    4.92    0.26
  -4  12  -8    4.90    0.21
  -4  12  -8    5.02    0.29
   4  12   8    4.93    0.26
   4 -12   6   11.59    0.40
   4  12   6   11.97    0.39
   4  12   6   12.77    0.40
  -4  12  -6   11.58    0.32
  -4  12  -6   11.77    0.35
   4 -12   4   14.48    0.43
   4  12   4   14.99    0.42
   4  12   4   14.70    0.43
  -4  12  -4   15.16    0.37
  -4  12  -4   14.38    0.40
   4 -12   2   12.65    0.32
   4 -12   2   12.51    0.36
  -4  12  -2   12.92    0.35
  -4  12  -2   13.24    0.32
   4  12   2   12.44    0.37
   4  12   2   12.63    0.34
   4 -12   0    1.32    0.06
   4 -12   0    1.33    0.09
   4 -12   0    1.29    0.09
  -4  12   0    1.32    0.08
   4  12   0    1.45    0.10
   4  12   0    1.39    0.09
  -4  12   0    1.60    0.10
   4 -12  -2    7.59    0.21
   4 -12  -2    8.09    0.27
  -4  12   2    7.66    0.25
   4  12  -2    7.17    0.25
   4  12  -2    7.53    0.24
  -4  12   2    7.79    0.24
   4 -12  -4    3.35    0.17
  -4  12   4    3.08    0.17
   4  12  -4    3.15    0.15
   4 -12  -6    8.52    0.33
  -4  12   6    9.19    0.36
   4  12  -6    8.76    0.31
   4  12  -6    9.24    0.37
  -4 -12   8    8.06    0.29
   4 -12  -8    8.13    0.34
  -4  12   8    7.65    0.36
   4  12  -8    8.16    0.33
   4 -12 -10    1.72    0.20
  -4 -12  10    2.64    0.17
   4  12 -10    2.40    0.20
  -4  12  10    2.06    0.24
   4 -13  11    0.55    0.14
   4  13  11    0.64    0.20
   4 -13   9    2.10    0.21
   4  13   9    2.22    0.22
   4 -13   7    0.87    0.13
   4  13   7    0.85    0.12
  -4  13  -7    0.97    0.10
  -4  13  -7    0.74    0.09
   4  13   7    0.88    0.13
   4 -13   5    7.38    0.29
   4  13   5    6.66    0.27
   4  13   5    6.92    0.27
  -4  13  -5    7.17    0.25
  -4  13  -5    7.34    0.23
   4 -13   3   12.67    0.32
   4 -13   3   13.08    0.39
  -4  13  -3   12.71    0.35
   4  13   3   12.69    0.37
  -4  13  -3   13.03    0.33
   4  13   3   12.61    0.38
   4 -13   1    5.58    0.20
   4 -13   1    5.60    0.19
   4 -13   1    5.32    0.13
   4  13   1    5.70    0.20
  -4  13  -1    5.57    0.20
   4  13   1    5.40    0.21
  -4  13  -1    5.76    0.19
   4 -13  -1   15.63    0.38
   4 -13  -1   15.52    0.42
   4 -13  -1   15.78    0.37
  -4  13   1   15.85    0.41
   4  13  -1   15.87    0.42
   4  13  -1   16.14    0.41
  -4  13   1   15.64    0.40
   4 -13  -3    2.54    0.09
   4 -13  -3    2.51    0.14
  -4  13   3    2.17    0.14
   4  13  -3    2.22    0.13
   4  13  -3    2.71    0.14
   4 -13  -5    6.75    0.27
   4  13  -5    6.53    0.21
   4  13  -5    6.76    0.25
  -4  13   5    6.88    0.29
   4 -13  -7    2.67    0.18
   4  13  -7    2.18    0.15
  -4  13   7    2.32    0.22
  -4 -13   9    1.11    0.13
   4 -13  -9    1.01    0.15
  -4  13   9    0.89    0.16
   4  13  -9    0.61    0.11
   4 -13 -11    0.10    0.08
  -4 -13  11    0.05    0.06
   4  13 -11    0.15    0.09
   4 -14  10    5.82    0.33
   4  14  10    6.77    0.35
   4 -14   8    0.98    0.15
   4  14   8    0.66    0.12
  -4  14  -8    0.65    0.09
   4  14   8    0.58    0.11
   4 -14   6    2.52    0.18
  -4  14  -6    2.82    0.15
   4  14   6    2.85    0.18
  -4  14  -6    2.94    0.14
   4  14   6    2.80    0.18
   4 -14   4    0.67    0.10
  -4  14  -4    0.98    0.09
   4  14   4    0.74    0.10
  -4  14  -4    0.69    0.08
   4  14   4    0.78    0.10
   4 -14   2    3.81    0.18
   4 -14   2    3.57    0.14
  -4  14  -2    3.67    0.16
  -4  14  -2    3.73    0.14
   4  14   2    3.39    0.17
   4  14   2    3.56    0.16
   4 -14   0    0.64    0.05
   4 -14   0    0.69    0.08
   4 -14   0    0.76    0.08
  -4  14   0    0.64    0.08
   4  14   0    0.75    0.09
  -4  14   0    0.66    0.07
   4  14   0    0.56    0.07
   4 -14  -2   19.28    0.51
   4 -14  -2   19.72    0.44
   4  14  -2   18.98    0.50
   4  14  -2   19.80    0.49
  -4  14   2   19.32    0.51
   4 -14  -4    8.12    0.30
  -4  14   4    8.11    0.31
   4  14  -4    8.49    0.28
   4 -14  -6    6.26    0.28
  -4  14   6    6.34    0.30
   4  14  -6    6.23    0.26
  -4 -14   8    1.50    0.14
   4 -14  -8    1.84    0.19
  -4  14   8    1.43    0.18
   4  14  -8    1.90    0.18
   4 -14 -10    0.98    0.15
  -4 -14  10    1.21    0.15
   4  14 -10    1.09    0.16
  -4  14  10    1.09    0.19
   4 -15   9    0.20    0.10
   4  15   9    0.18    0.09
   4 -15   7   -0.04    0.05
   4  15   7   -0.01    0.04
  -4  15  -7    0.04    0.05
   4  15   7   -0.03    0.05
  -4  15  -7    0.08    0.04
   4 -15   5   10.12    0.36
  -4  15  -5   10.21    0.30
  -4  15  -5    9.91    0.31
   4  15   5    9.98    0.35
   4  15   5    9.97    0.36
   4 -15   3    8.95    0.32
  -4  15  -3    9.60    0.27
   4  15   3    9.47    0.31
  -4  15  -3    9.01    0.29
   4  15   3    9.15    0.32
   4 -15   1    4.63    0.17
   4 -15   1    4.21    0.18
   4  15   1    4.49    0.18
  -4  15  -1    4.34    0.17
   4  15   1    4.11    0.19
  -4  15  -1    4.18    0.18
   4 -15  -1    2.80    0.15
   4 -15  -1    2.79    0.13
  -4  15   1    2.95    0.14
   4  15  -1    2.92    0.14
   4  15  -1    3.00    0.15
  -4  15   1    2.78    0.15
   4 -15  -3    8.99    0.31
   4  15  -3    8.51    0.29
   4  15  -3    8.75    0.29
  -4  15   3    8.37    0.31
   4 -15  -5    4.73    0.23
   4  15  -5    4.97    0.22
  -4  15   5    4.73    0.24
   4 -15  -7    8.79    0.36
  -4  15   7    8.99    0.39
   4  15  -7    9.10    0.34
  -4 -15   9    1.35    0.15
   4 -15  -9    1.28    0.16
  -4  15   9    1.49    0.21
   4  15  -9    1.53    0.17
   4 -15 -11    1.50    0.20
  -4 -15  11    1.94    0.20
  -4  15  11    2.46    0.30
   4  15 -11    1.52    0.18
   4 -16  10    2.31    0.25
   4  16  10    1.96    0.23
   4 -16   8    0.47    0.11
   4  16   8    0.48    0.11
   4 -16   6    0.37    0.09
   4  16   6    0.28    0.08
  -4  16  -6    0.47    0.08
   4  16   6    0.28    0.08
  -4  16  -6    0.33    0.06
   4 -16   4    2.16    0.15
  -4  16  -4    2.13    0.13
  -4  16  -4    2.06    0.12
   4  16   4    2.09    0.15
   4  16   4    2.09    0.15
   4 -16   2    1.59    0.12
   4 -16   2    1.58    0.09
  -4  16  -2    1.57    0.11
  -4  16  -2    1.69    0.10
   4  16   2    1.61    0.12
   4  16   2    1.67    0.12
   4 -16   0    1.36    0.10
   4 -16   0    1.27    0.10
   4  16   0    1.28    0.10
  -4  16   0    1.38    0.10
  -4  16   0    1.34    0.10
   4  16   0    1.54    0.11
   4 -16  -2  144.67    2.83
   4 -16  -2  148.20    2.92
  -4  16   2  145.59    2.93
   4  16  -2  147.11    2.91
   4  16  -2  145.81    2.90
   4 -16  -4   19.66    0.56
  -4  16   4   21.07    0.59
   4  16  -4   20.59    0.54
   4  16  -4   20.88    0.54
   4 -16  -6    3.23    0.20
   4  16  -6    3.19    0.19
  -4  16   6    3.03    0.21
   4 -16  -8    3.70    0.24
  -4 -16   8    4.12    0.21
   4  16  -8    4.45    0.24
  -4  16   8    4.77    0.29
  -4 -16  10    1.68    0.18
   4 -16 -10    1.69    0.20
   4  16 -10    1.61    0.18
  -4  16  10    1.70    0.23
   4 -17   9    1.92    0.21
   4  17   9    1.84    0.22
   4 -17   7    0.13    0.07
  -4  17  -7    0.08    0.05
   4  17   7    0.15    0.07
  -4  17  -7    0.07    0.05
   4 -17   5    1.57    0.17
   4  17   5    1.66    0.17
  -4  17  -5    1.50    0.11
   4  17   5    1.34    0.15
  -4  17  -5    1.35    0.12
   4 -17   3    1.44    0.14
   4  17   3    1.38    0.14
  -4  17  -3    1.35    0.12
  -4  17  -3    1.43    0.10
   4  17   3    1.25    0.13
   4 -17   1    5.43    0.20
   4 -17   1    5.73    0.22
   4  17   1    5.76    0.24
  -4  17  -1    5.45    0.21
   4  17   1    5.59    0.22
  -4  17  -1    5.55    0.21
   4 -17  -1    7.13    0.26
   4 -17  -1    7.10    0.23
  -4  17   1    6.62    0.26
   4  17  -1    7.14    0.26
   4  17  -1    6.88    0.25
   4 -17  -3    9.63    0.34
   4  17  -3    9.87    0.33
  -4  17   3    9.64    0.34
   4  17  -3    9.98    0.32
   4 -17  -5    2.24    0.16
   4  17  -5    2.45    0.16
   4  17  -5    2.59    0.15
  -4  17   5    2.46    0.18
   4 -17  -7    0.35    0.09
  -4  17   7    0.52    0.12
   4  17  -7    0.40    0.09
  -4 -17   9    1.85    0.18
   4 -17  -9    2.21    0.19
   4  17  -9    1.95    0.19
  -4  17   9    2.18    0.25
   4 -18   8    1.54    0.19
   4  18   8    1.11    0.17
   4 -18   6    0.18    0.07
   4  18   6    0.16    0.07
  -4  18  -6    0.07    0.05
  -4  18  -6    0.20    0.06
   4  18   6    0.04    0.05
   4 -18   4    0.52    0.10
  -4  18  -4    0.68    0.09
  -4  18  -4    0.85    0.10
   4  18   4    0.63    0.10
   4  18   4    0.59    0.10
   4 -18   2    1.06    0.12
   4  18   2    1.18    0.13
  -4  18  -2    1.07    0.11
  -4  18  -2    0.84    0.09
   4  18   2    0.86    0.11
   4 -18   0    2.13    0.13
   4 -18   0    1.89    0.12
   4  18   0    2.03    0.13
  -4  18   0    1.97    0.13
   4  18   0    2.05    0.14
   4 -18  -2   90.64    1.90
   4  18  -2   90.42    1.90
   4  18  -2   92.08    1.90
  -4  18   2   93.93    1.93
   4 -18  -4    4.99    0.24
   4  18  -4    4.87    0.22
  -4  18   4    5.25    0.26
   4  18  -4    4.40    0.21
   4 -18  -6    1.24    0.15
   4  18  -6    1.22    0.14
  -4  18   6    1.06    0.15
   4  18  -6    1.30    0.13
   4 -18  -8    0.47    0.11
  -4 -18   8    0.73    0.12
   4  18  -8    0.84    0.13
  -4  18   8    0.60    0.14
  -4 -18  10    0.91    0.14
   4 -18 -10    0.99    0.17
  -4  18  10    0.85    0.18
   4  18 -10    0.92    0.15
   4 -19   9    5.11    0.31
   4  19   9    4.93    0.31
   4 -19   7    0.88    0.14
  -4  19  -7    0.74    0.10
   4  19   7    0.78    0.14
   4 -19   5    0.56    0.11
   4  19   5    0.29    0.08
   4  19   5    0.62    0.11
  -4  19  -5    0.58    0.09
  -4  19  -5    0.48    0.08
   4 -19   3    1.69    0.16
   4  19   3    1.75    0.14
  -4  19  -3    1.54    0.12
  -4  19  -3    1.74    0.13
   4  19   3    1.72    0.16
   4 -19   1    0.43    0.08
  -4  19  -1    0.39    0.07
   4  19   1    0.33    0.07
   4  19   1    0.27    0.07
  -4  19  -1    0.34    0.07
   4 -19  -1    3.21    0.15
   4 -19  -1    3.18    0.17
  -4  19   1    3.03    0.18
   4  19  -1    3.11    0.17
   4  19  -1    3.50    0.18
   4 -19  -3    2.38    0.16
  -4  19   3    2.64    0.17
   4  19  -3    2.34    0.16
   4  19  -3    2.26    0.15
   4 -19  -5    2.49    0.18
   4  19  -5    2.62    0.17
  -4  19   5    2.36    0.19
   4  19  -5    2.74    0.16
   4 -19  -7    0.54    0.12
   4  19  -7    0.29    0.07
   4  19  -7    0.29    0.09
  -4  19   7    0.34    0.10
   4 -19  -9    1.94    0.22
  -4 -19   9    1.50    0.17
  -4  19   9    1.59    0.22
   4  19  -9    1.62    0.18
   4 -20   8    2.59    0.25
   4  20   8    2.48    0.25
   4 -20   6    1.92    0.20
  -4  20  -6    1.76    0.13
  -4  20  -6    1.96    0.14
   4  20   6    1.97    0.21
   4 -20   4    0.70    0.11
   4  20   4    0.89    0.13
  -4  20  -4    1.10    0.12
  -4  20  -4    0.59    0.08
   4  20   4    0.87    0.13
   4 -20   2    0.56    0.09
  -4  20  -2    0.72    0.10
   4  20   2    0.48    0.09
  -4  20  -2    0.59    0.09
   4  20   2    0.59    0.10
   4 -20   0    4.52    0.20
   4 -20   0    4.44    0.19
   4  20   0    4.54    0.22
  -4  20   0    4.30    0.21
   4  20   0    4.38    0.21
   4 -20  -2    7.40    0.28
   4  20  -2    7.43    0.28
   4  20  -2    7.50    0.28
  -4  20   2    7.33    0.30
   4 -20  -4    2.37    0.17
   4  20  -4    2.27    0.15
  -4  20   4    2.12    0.17
   4  20  -4    2.15    0.15
   4 -20  -6    5.08    0.27
   4  20  -6    4.67    0.24
  -4  20   6    4.48    0.28
   4  20  -6    4.77    0.22
  -4 -20   8    0.86    0.13
   4 -20  -8    0.69    0.13
   4  20  -8    0.75    0.12
  -4  20   8    0.68    0.15
   4 -21   7    0.67    0.13
   4  21   7    0.79    0.14
   4 -21   5    0.78    0.13
  -4  21  -5    0.39    0.08
  -4  21  -5    0.37    0.08
   4  21   5    0.39    0.10
   4 -21   3    5.92    0.26
  -4  21  -3    5.67    0.23
  -4  21  -3    5.76    0.23
   4  21   3    5.80    0.27
   4  21   3    5.53    0.27
   4 -21   1    3.51    0.18
  -4  21  -1    3.76    0.19
   4  21   1    3.75    0.20
   4  21   1    3.81    0.21
   4 -21  -1    8.44    0.30
   4  21  -1    7.84    0.30
  -4  21   1    7.95    0.31
   4  21  -1    8.12    0.30
   4 -21  -3    2.69    0.17
   4  21  -3    2.74    0.17
   4  21  -3    2.68    0.17
  -4  21   3    2.69    0.19
   4 -21  -5    0.14    0.07
   4  21  -5    0.09    0.05
   4  21  -5    0.12    0.07
  -4  21   5    0.14    0.08
   4 -21  -7    0.38    0.10
  -4  21   7    0.37    0.11
   4  21  -7    0.46    0.10
  -4 -21   9    0.55    0.12
   4 -21  -9    0.57    0.13
   4  21  -9    0.79    0.13
  -4  21   9    0.65    0.15
   4 -22   8    1.63    0.21
   4  22   8    2.02    0.24
   4 -22   6    0.14    0.08
  -4  22  -6    0.17    0.07
   4  22   6    0.16    0.08
  -4  22  -6    0.17    0.07
   4 -22   4    4.33    0.24
   4  22   4    4.46    0.28
  -4  22  -4    4.37    0.21
   4  22   4    4.64    0.25
  -4  22  -4    4.26    0.20
   4 -22   2    0.53    0.10
   4  22   2    0.41    0.09
  -4  22  -2    0.39    0.08
   4  22   2    0.41    0.09
   4 -22   0    0.54    0.09
   4  22   0    0.60    0.10
   4  22   0    0.41    0.08
  -4  22   0    0.71    0.11
   4 -22  -2    0.87    0.11
   4  22  -2    0.94    0.12
  -4  22   2    1.11    0.14
   4  22  -2    0.90    0.12
   4 -22  -4    0.84    0.12
   4  22  -4    0.71    0.11
  -4  22   4    0.78    0.13
   4  22  -4    0.63    0.10
   4 -22  -6    7.64    0.34
  -4  22   6    7.48    0.37
   4  22  -6    7.51    0.32
   4 -22  -8    3.59    0.26
  -4 -22   8    3.46    0.22
   4  22  -8    3.69    0.23
  -4  22   8    3.84    0.29
   4 -23   7    1.55    0.20
   4  23   7    1.53    0.20
   4 -23   5    3.42    0.22
   4  23   5    3.21    0.23
  -4  23  -5    3.15    0.18
  -4  23  -5    3.45    0.18
   4 -23   3    0.86    0.13
   4  23   3    0.81    0.13
   4  23   3    0.82    0.13
  -4  23  -3    1.02    0.12
   4 -23   1    1.69    0.13
   4  23   1    1.97    0.19
   4  23   1    1.72    0.17
  -4  23  -1    1.78    0.14
   4  23  -1    3.82    0.21
  -4  23   1    3.54    0.21
   4  23  -1    3.82    0.21
   4 -23  -3    3.86    0.21
   4  23  -3    3.97    0.22
  -4  23   3    3.87    0.24
   4  23  -3    3.87    0.21
   4 -23  -5    0.50    0.11
  -4  23   5    0.57    0.12
   4  23  -5    0.41    0.10
   4  23  -5    0.40    0.09
   4 -23  -7    0.62    0.13
  -4 -23   7    0.69    0.11
  -4  23   7    0.47    0.14
   4  23  -7    0.43    0.11
   4 -24   6    1.17    0.17
   4  24   6    1.06    0.16
   4 -24   4    1.81    0.19
   4  24   4    1.87    0.20
  -4  24  -4    1.79    0.16
   4 -24   2    0.70    0.11
   4  24   2    0.46    0.10
   4  24   2    0.75    0.12
  -4  24  -2    0.54    0.10
   4  24   0    0.49    0.10
  -4  24   0    0.81    0.13
   4  24   0    0.46    0.09
   4 -24  -2    2.16    0.16
   4  24  -2    1.84    0.17
  -4  24   2    2.21    0.21
   4  24  -2    2.17    0.16
   4 -24  -4    0.59    0.11
   4  24  -4    0.59    0.10
  -4  24   4    0.59    0.12
   4  24  -4    0.67    0.12
   4 -24  -6    8.40    0.37
  -4  24   6    8.02    0.40
   4  24  -6    7.96    0.35
   4 -25   5    1.29    0.17
   4  25   5    1.40    0.19
  -4  25  -5    1.43    0.15
   4 -25   3    1.54    0.17
   4  25   3    1.37    0.17
  -4  25  -3    1.45    0.15
   4 -25   1    0.41    0.10
   4  25   1    0.36    0.09
   4  25   1    0.29    0.09
  -4  25  -1    0.53    0.10
   4  25  -1    3.68    0.22
   4  25  -1    3.73    0.21
  -4  25   1    3.37    0.22
   4 -25  -3    2.79    0.19
   4  25  -3    2.85    0.18
   4  25  -3    2.64    0.19
  -4  25   3    2.55    0.21
   4 -25  -5    0.35    0.10
  -4  25   5    0.42    0.12
   4  25  -5    0.29    0.09
   4 -25  -7    1.42    0.19
  -4  25   7    1.17    0.19
   4  25  -7    1.43    0.18
   4 -26   6    0.16    0.09
   4  26   6    0.12    0.10
   4 -26   4    1.89    0.20
  -4  26  -4    1.86    0.18
   4  26   4    1.70    0.20
   4 -26   2    1.92    0.18
  -4  26  -2    1.67    0.17
   4  26   2    1.89    0.20
  -4  26   0    0.71    0.13
   4  26   0    0.81    0.13
   4  26   0    0.69    0.17
   4  26  -2    1.47    0.15
  -4  26   2    1.48    0.18
   4  26  -2    1.38    0.16
   4 -26  -4    0.43    0.10
  -4  26   4    0.59    0.13
   4  26  -4    0.49    0.11
   4 -26  -6    1.63    0.19
  -4  26   6    1.50    0.21
   4  26  -6    1.58    0.18
   4 -27   5    0.35    0.11
   4  27   5    0.47    0.12
   4 -27   3    0.21    0.08
   4  27   3    0.18    0.08
  -4  27  -3    0.21    0.08
   4  27   1   -0.01    0.06
  -4  27  -1    0.02    0.05
   4  27  -1    1.11    0.15
  -4  27   1    0.65    0.13
   4  27  -3    1.93    0.20
  -4  27   3    2.06    0.22
   4 -27  -5    0.31    0.10
   4  27  -5    0.29    0.09
  -4  27   5    0.25    0.11
   4 -28   4    2.33    0.23
  -4  28  -4    2.17    0.20
   4  28   4    2.13    0.23
  -4  28  -2    3.28    0.22
   4  28   2    3.29    0.23
  -4  28   0    0.23    0.09
   4  28   0    0.21    0.09
   4  28  -2    5.41    0.29
  -4  28   2    5.98    0.32
  -4  28   4    0.28    0.11
   4  28  -4   -0.01    0.07
   4 -29   3    2.61    0.26
  -4  29  -3    2.92    0.21
   4  29   3    2.95    0.24
   4  29   1   -0.03    0.06
  -4  29  -1    0.02    0.06
  -4  29   1    2.59    0.25
   4  29  -1    2.55    0.20
   4  29  -3    3.42    0.24
  -4  29   3    3.26    0.26
  -4  30   0    3.15    0.24
   4  30   0    2.88    0.22
  -5   0 -11    0.02    0.06
  -5   0  -9    0.02    0.05
   5   0   9   -0.05    0.04
  -5   0  -7    0.04    0.05
   5   0   7    0.06    0.04
   5   0   7    0.03    0.05
  -5   0  -3    0.01    0.03
  -5   0  -3    0.01    0.01
   5   0   3   -0.05    0.02
   5   0   1    0.01    0.02
  -5   0  -1   -0.01    0.02
   5   0   1    0.00    0.02
  -5   0   1   -0.05    0.01
   5   0  -1   -0.02    0.02
   5   0  -1   -0.02    0.02
   5   0  -3    0.00    0.02
   5   0  -3   -0.02    0.02
  -5   0   3    0.01    0.02
   5   0  -5    0.10    0.04
   5   0  -5    0.13    0.05
   5   0  -7   -0.04    0.04
   5   0  -7    0.00    0.05
   5   0  -9    0.00    0.05
   5   0  -9   -0.04    0.05
   5   0 -11    0.03    0.07
   5   0 -11   -0.01    0.06
   5  -1  10    1.59    0.18
  -5  -1 -10    1.82    0.19
  -5   1 -10    1.65    0.18
   5  -1   8    2.57    0.15
  -5  -1  -8    2.98    0.19
   5  -1   8    2.25    0.18
   5   1   8    2.71    0.19
   5   1   8    2.65    0.16
  -5   1  -8    2.56    0.17
   5  -1   6   38.98    0.92
  -5  -1  -6   38.14    0.84
   5  -1   6   39.05    0.85
  -5  -1  -6   38.96    0.92
  -5   1  -6   37.57    0.82
   5   1   6   38.31    0.86
  -5   1  -6   40.37    0.93
   5  -1   4    7.42    0.22
  -5  -1  -4    7.44    0.27
  -5  -1  -4    7.72    0.20
   5  -1   4    7.12    0.27
   5   1   4    7.72    0.23
  -5   1  -4    7.50    0.18
  -5   1  -4    7.79    0.27
  -5  -1  -2    2.39    0.13
   5  -1   2    2.49    0.10
   5   1   2    2.36    0.10
  -5   1  -2    2.12    0.12
   5  -1   0    1.38    0.05
   5  -1   0    1.24    0.09
  -5  -1   0    1.42    0.08
   5   1   0    1.24    0.09
   5   1   0    1.28    0.05
  -5   1   0    1.23    0.08
  -5  -1   2    5.50    0.17
   5  -1  -2    5.46    0.18
   5   1  -2    5.84    0.18
  -5   1   2    6.09    0.18
   5   1  -2    5.88    0.21
   5  -1  -4    5.99    0.23
   5  -1  -4    6.52    0.23
  -5  -1   4    6.27    0.16
   5   1  -4    6.44    0.23
  -5   1   4    6.00    0.17
   5  -1  -6   29.88    0.75
   5  -1  -6   28.88    0.72
   5   1  -6   28.79    0.72
   5   1  -6   28.99    0.74
   5  -1  -8   12.97    0.43
   5  -1  -8   12.74    0.45
  -5  -1   8   12.74    0.36
   5   1  -8   12.81    0.45
   5   1  -8   13.23    0.42
   5  -1 -10    4.17    0.27
   5  -1 -10    3.69    0.23
   5   1 -10    3.71    0.25
   5   1 -10    3.79    0.23
   5  -1 -12    0.73    0.16
   5  -1 -12    0.87    0.15
   5   1 -12    0.80    0.17
   5  -2  11    1.60    0.20
  -5  -2 -11    1.42    0.17
  -5   2 -11    1.18    0.15
  -5  -2  -9    0.82    0.13
   5  -2   9    0.63    0.12
  -5   2  -9    0.54    0.10
   5   2   9    0.63    0.10
   5  -2   7    0.31    0.09
   5  -2   7    0.33    0.06
  -5  -2  -7    0.22    0.07
  -5  -2  -7    0.24    0.07
   5   2   7    0.39    0.07
  -5   2  -7    0.24    0.07
   5  -2   5   10.84    0.28
  -5  -2  -5   11.04    0.36
   5  -2   5   10.31    0.35
  -5   2  -5   10.75    0.34
  -5   2  -5   10.15    0.26
   5   2   5   10.00    0.30
   5  -2   3    3.80    0.18
   5  -2   3    4.22    0.14
  -5  -2  -3    4.08    0.18
   5   2   3    4.36    0.16
   5   2   3    4.24    0.12
  -5   2  -3    4.43    0.19
   5  -2   1   18.75    0.46
  -5  -2  -1   18.17    0.46
   5  -2   1   18.32    0.41
  -5   2  -1   18.45    0.46
   5   2   1   17.82    0.43
   5   2   1   18.44    0.37
   5  -2  -1   14.42    0.39
   5  -2  -1   13.91    0.33
  -5  -2   1   14.30    0.36
   5   2  -1   14.32    0.39
  -5   2   1   14.77    0.36
   5   2  -1   14.39    0.32
   5  -2  -3    4.38    0.19
  -5  -2   3    4.65    0.14
   5  -2  -3    4.46    0.17
  -5   2   3    4.32    0.14
   5   2  -3    4.32    0.17
   5   2  -3    4.89    0.19
   5  -2  -5   14.75    0.43
   5  -2  -5   15.05    0.43
   5   2  -5   14.42    0.42
   5   2  -5   14.18    0.41
   5  -2  -7    1.10    0.14
   5  -2  -7    0.99    0.12
   5   2  -7    1.02    0.13
   5   2  -7    1.33    0.12
   5  -2  -9    7.71    0.36
   5  -2  -9    7.07    0.31
   5   2  -9    8.19    0.35
   5   2  -9    7.56    0.31
   5  -2 -11    1.23    0.16
   5  -2 -11    1.32    0.19
   5   2 -11    1.45    0.19
   5   2 -11    1.39    0.16
   5  -3  10    0.27    0.10
  -5  -3 -10    0.34    0.10
  -5   3 -10    0.15    0.07
   5  -3   8    0.88    0.13
  -5  -3  -8    1.23    0.15
  -5   3  -8    1.03    0.13
   5   3   8    1.19    0.13
   5  -3   6    9.79    0.35
   5  -3   6   10.24    0.28
  -5  -3  -6    9.79    0.35
  -5   3  -6   10.01    0.34
   5   3   6   10.03    0.31
  -5  -3  -4    8.55    0.29
   5  -3   4    8.82    0.23
   5  -3   4    8.30    0.29
   5   3   4    8.15    0.23
  -5   3  -4    8.26    0.22
  -5   3  -4    8.01    0.28
   5   3   4    8.37    0.26
  -5   3  -4    8.04    0.19
   5  -3   2    5.73    0.16
   5  -3   2    6.11    0.21
  -5  -3  -2    5.73    0.21
   5  -3   2    5.89    0.22
   5   3   2    5.94    0.15
  -5   3  -2    5.76    0.21
   5   3   2    5.79    0.19
   5  -3   0   32.69    0.73
  -5  -3   0   32.37    0.71
   5  -3   0   32.95    0.65
   5   3   0   32.75    0.75
   5   3   0   32.22    0.71
  -5   3   0   31.65    0.71
   5   3   0   32.04    0.65
   5  -3  -2   20.64    0.53
  -5  -3   2   21.98    0.48
   5   3  -2   20.96    0.48
  -5   3   2   21.08    0.48
   5   3  -2   21.59    0.52
   5  -3  -4    9.32    0.31
  -5  -3   4    9.27    0.21
  -5   3   4    8.87    0.24
   5   3  -4    9.01    0.28
   5   3  -4    9.33    0.29
   5  -3  -6    1.68    0.14
   5  -3  -6    2.08    0.15
   5   3  -6    1.84    0.13
   5   3  -6    1.80    0.13
   5  -3  -8    1.99    0.16
   5  -3  -8    2.01    0.20
   5   3  -8    2.20    0.17
   5   3  -8    2.33    0.16
   5  -3 -10    7.22    0.33
   5  -3 -10    7.14    0.36
   5   3 -10    8.10    0.33
   5   3 -10    7.11    0.35
   5  -3 -12    1.35    0.21
   5  -3 -12    1.54    0.19
   5   3 -12    1.09    0.18
  -5  -4 -11    1.65    0.19
   5  -4  11    1.97    0.22
  -5   4 -11    1.74    0.24
  -5  -4  -9    2.00    0.20
   5  -4   9    2.04    0.20
  -5   4  -9    1.80    0.17
   5   4   9    1.94    0.15
   5  -4   7   10.42    0.38
  -5  -4  -7   10.66    0.39
  -5   4  -7   10.98    0.37
   5   4   7   10.73    0.35
  -5  -4  -5   17.50    0.50
   5  -4   5   17.56    0.40
   5   4   5   17.13    0.45
  -5   4  -5   17.63    0.48
   5   4   5   17.12    0.43
  -5   4  -5   16.89    0.38
   5  -4   3    4.92    0.20
   5  -4   3    5.10    0.15
  -5  -4  -3    4.91    0.21
  -5   4  -3    4.84    0.20
   5   4   3    5.45    0.19
  -5   4  -3    4.93    0.11
   5   4   3    5.12    0.15
   5  -4   1    4.21    0.17
   5  -4   1    4.64    0.18
  -5  -4  -1    4.20    0.17
  -5   4  -1    4.34    0.17
   5   4   1    4.25    0.16
   5   4   1    4.26    0.12
   5  -4  -1   20.29    0.51
  -5  -4   1   20.67    0.48
   5   4  -1   20.62    0.45
   5   4  -1   20.57    0.52
  -5   4   1   20.83    0.46
  -5   4   1   22.84    0.49
   5  -4  -3   64.92    1.39
  -5  -4   3   67.46    1.29
   5   4  -3   65.40    1.37
   5   4  -3   66.46    1.35
  -5   4   3   64.69    1.32
   5  -4  -5    2.99    0.17
   5   4  -5    3.13    0.16
   5   4  -5    3.16    0.16
   5  -4  -7   10.21    0.38
   5  -4  -7   10.66    0.37
   5   4  -7   10.08    0.34
   5   4  -7   10.13    0.36
  -5  -4   9    1.36    0.13
   5  -4  -9    1.45    0.18
   5  -4  -9    1.04    0.14
   5   4  -9    1.16    0.15
   5   4  -9    1.07    0.13
   5  -4 -11    6.41    0.33
   5  -4 -11    6.84    0.37
   5   4 -11    6.63    0.35
   5  -5  10    0.31    0.10
  -5  -5 -10    0.18    0.08
  -5   5 -10    0.23    0.08
   5   5  10    0.35    0.09
   5  -5   8    0.99    0.14
  -5  -5  -8    0.88    0.13
   5   5   8    0.99    0.12
  -5   5  -8    0.93    0.12
  -5  -5  -6    1.38    0.15
   5  -5   6    1.20    0.08
   5  -5   6    1.00    0.13
   5   5   6    1.37    0.11
   5   5   6    1.26    0.12
  -5   5  -6    1.27    0.13
   5  -5   4   11.37    0.36
  -5  -5  -4   11.52    0.36
   5  -5   4   11.31    0.27
   5   5   4   11.75    0.33
  -5   5  -4   11.64    0.35
  -5   5  -4   11.11    0.25
   5   5   4   11.26    0.30
   5  -5   2    3.08    0.10
   5  -5   2    2.96    0.14
  -5  -5  -2    3.51    0.16
   5  -5   2    3.38    0.16
   5   5   2    3.04    0.14
  -5   5  -2    2.89    0.14
   5   5   2    3.12    0.10
  -5  -5   0    2.55    0.12
   5  -5   0    2.38    0.12
  -5   5   0    2.31    0.08
   5   5   0    2.18    0.08
   5   5   0    2.18    0.11
  -5   5   0    2.32    0.11
   5  -5  -2   53.65    1.19
  -5  -5   2   55.45    1.13
  -5   5   2   56.47    1.14
  -5   5   2   56.41    1.16
   5   5  -2   55.45    1.14
   5   5  -2   57.75    1.19
  -5  -5   4    2.09    0.07
   5  -5  -4    2.06    0.13
   5   5  -4    2.13    0.12
   5   5  -4    2.14    0.12
  -5   5   4    1.95    0.13
  -5   5   4    1.99    0.10
   5  -5  -6    5.34    0.24
   5   5  -6    5.65    0.22
   5   5  -6    5.48    0.24
   5  -5  -8   11.94    0.45
   5  -5  -8   11.62    0.41
   5   5  -8   11.53    0.41
   5   5  -8   11.33    0.38
   5  -5 -10    0.06    0.06
   5  -5 -10    0.09    0.08
   5   5 -10    0.07    0.08
   5   5 -10    0.10    0.07
   5  -5 -12    0.86    0.17
   5  -5 -12    0.70    0.14
   5   5 -12    0.97    0.17
   5  -6  11    0.52    0.13
  -5  -6 -11    0.40    0.11
   5  -6   9    0.62    0.13
  -5  -6  -9    0.33    0.09
   5   6   9    0.27    0.08
  -5   6  -9    0.37    0.09
   5  -6   7    0.87    0.13
  -5  -6  -7    0.78    0.13
   5   6   7    1.05    0.12
   5   6   7    1.05    0.12
  -5   6  -7    1.12    0.13
   5  -6   5   12.90    0.40
   5  -6   5   12.12    0.29
   5   6   5   11.72    0.35
  -5   6  -5   12.61    0.37
  -5   6  -5   11.82    0.28
   5   6   5   11.46    0.33
   5  -6   3    1.12    0.11
   5  -6   3    1.08    0.05
   5   6   3    1.18    0.07
   5   6   3    0.92    0.09
  -5   6  -3    1.20    0.11
  -5   6  -3    1.09    0.05
  -5  -6  -1   17.42    0.45
   5  -6   1   17.83    0.44
   5  -6   1   17.52    0.45
  -5   6  -1   17.91    0.37
   5   6   1   17.93    0.39
   5   6   1   17.27    0.44
  -5   6  -1   17.52    0.44
  -5  -6   1  178.48    3.34
   5  -6  -1  174.09    3.35
  -5   6   1  175.29    3.31
   5   6  -1  165.43    3.68
   5   6  -1  155.22    3.35
  -5   6   1  178.29    3.32
   5  -6  -3   49.32    1.07
  -5  -6   3   49.04    0.97
   5   6  -3   48.23    1.02
  -5   6   3   48.33    1.05
  -5   6   3   48.04    1.00
   5   6  -3   47.39    1.04
   5  -6  -5    1.91    0.14
   5   6  -5    2.00    0.13
  -5   6   5    2.25    0.15
   5   6  -5    2.01    0.12
   5  -6  -7    0.67    0.11
   5   6  -7    0.66    0.09
   5   6  -7    0.75    0.11
   5  -6  -9    1.27    0.16
  -5  -6   9    1.35    0.12
   5  -6  -9    1.23    0.17
   5   6  -9    1.67    0.18
   5   6  -9    1.34    0.14
   5  -6 -11    0.12    0.08
   5  -6 -11    0.05    0.10
   5   6 -11    0.20    0.09
  -5  -7 -10    0.76    0.14
   5  -7  10    0.54    0.13
   5   7  10    0.54    0.11
  -5   7 -10    0.73    0.12
  -5  -7  -8    1.11    0.15
   5  -7   8    1.10    0.15
  -5   7  -8    0.99    0.12
   5   7   8    1.09    0.13
   5   7   8    1.21    0.14
   5  -7   6   17.18    0.51
  -5   7  -6   16.60    0.48
   5   7   6   16.99    0.48
   5   7   6   17.08    0.46
   5  -7   4    7.56    0.28
   5  -7   4    7.80    0.18
  -5   7  -4    7.96    0.27
   5   7   4    7.45    0.23
  -5   7  -4    7.47    0.19
   5   7   4    7.45    0.26
   5  -7   2    5.37    0.14
   5  -7   2    5.62    0.21
   5  -7   2    5.53    0.19
  -5   7  -2    5.68    0.20
   5   7   2    5.31    0.16
  -5   7  -2    5.62    0.14
   5   7   2    5.51    0.20
   5  -7   0   45.82    1.00
   5  -7   0   45.90    0.99
  -5  -7   0   46.18    0.99
  -5   7   0   47.99    0.99
   5   7   0   46.22    1.00
  -5   7   0   47.69    0.95
   5   7   0   47.57    0.95
   5  -7  -2    6.62    0.24
  -5  -7   2    6.64    0.20
   5   7  -2    6.74    0.24
  -5   7   2    6.81    0.22
  -5   7   2    6.86    0.21
   5   7  -2    7.04    0.21
  -5  -7   4    6.96    0.16
   5  -7  -4    7.24    0.27
   5   7  -4    7.10    0.24
  -5   7   4    7.14    0.26
   5   7  -4    7.21    0.24
   5  -7  -6    6.52    0.28
   5   7  -6    6.94    0.27
  -5   7   6    6.48    0.29
   5   7  -6    6.65    0.25
   5  -7  -8    0.83    0.12
   5   7  -8    0.72    0.10
   5   7  -8    0.77    0.12
   5  -7 -10    2.43    0.25
   5  -7 -10    2.51    0.20
   5   7 -10    2.62    0.20
   5  -7 -12    0.17    0.12
   5  -7 -12    0.35    0.12
   5   7 -12    0.41    0.12
  -5  -8 -11    1.93    0.22
   5  -8  11    1.80    0.21
  -5  -8  -9    0.89    0.15
   5  -8   9    0.81    0.14
   5   8   9    0.92    0.13
  -5   8  -9    0.88    0.12
   5  -8   7   16.41    0.52
   5   8   7   16.45    0.48
   5   8   7   16.94    0.49
  -5   8  -7   16.59    0.48
   5  -8   5    1.76    0.14
   5   8   5    1.79    0.12
   5   8   5    1.69    0.11
  -5   8  -5    1.67    0.08
  -5   8  -5    1.63    0.12
   5  -8   3    0.27    0.06
   5   8   3    0.41    0.07
   5   8   3    0.31    0.05
  -5   8  -3    0.19    0.05
  -5   8  -3    0.31    0.03
   5  -8   1   26.45    0.61
   5  -8   1   26.67    0.62
  -5   8  -1   26.81    0.61
  -5   8  -1   27.02    0.55
   5   8   1   26.02    0.57
   5   8   1   25.01    0.61
   5  -8  -1    1.11    0.09
  -5  -8   1    1.08    0.08
  -5   8   1    1.67    0.09
  -5   8   1    1.18    0.08
   5   8  -1    1.18    0.07
  -5  -8   3    0.27    0.04
   5  -8  -3    0.25    0.06
  -5   8   3    0.25    0.05
   5   8  -3    0.28    0.05
   5   8  -3    0.29    0.06
  -5   8   3    0.41    0.07
   5  -8  -5    0.84    0.11
  -5   8   5    0.83    0.11
   5   8  -5    0.84    0.10
   5   8  -5    0.58    0.08
   5  -8  -7    2.25    0.17
   5   8  -7    2.42    0.17
   5   8  -7    2.29    0.14
  -5   8   7    2.52    0.19
  -5  -8   9    0.96    0.11
   5  -8  -9    0.65    0.12
   5   8  -9    0.94    0.14
   5  -8 -11    1.04    0.18
   5  -8 -11    0.81    0.15
   5   8 -11    0.62    0.13
   5  -9  10    0.74    0.15
  -5  -9 -10    0.95    0.16
   5  -9   8    1.55    0.18
   5   9   8    1.59    0.16
  -5   9  -8    1.64    0.16
   5   9   8    1.40    0.15
   5  -9   6    9.05    0.35
   5   9   6    9.24    0.32
  -5   9  -6    9.57    0.32
   5   9   6    9.35    0.33
   5  -9   4    6.34    0.25
  -5   9  -4    6.06    0.23
   5   9   4    5.96    0.23
  -5   9  -4    5.90    0.17
   5   9   4    6.08    0.21
   5  -9   2    7.60    0.26
   5  -9   2    6.99    0.23
   5  -9   2    7.49    0.16
  -5   9  -2    7.55    0.19
  -5   9  -2    7.23    0.24
   5   9   2    7.65    0.22
   5   9   2    7.06    0.25
   5  -9   0    5.53    0.19
   5  -9   0    5.50    0.16
   5  -9   0    5.42    0.20
   5   9   0    5.60    0.20
   5   9   0    5.44    0.17
  -5   9   0    5.37    0.19
  -5   9   0    5.32    0.17
   5  -9  -2   24.34    0.60
  -5  -9   2   24.15    0.54
   5   9  -2   23.57    0.55
  -5   9   2   23.54    0.57
  -5   9   2   23.50    0.55
   5   9  -2   25.03    0.59
   5  -9  -4    3.09    0.17
  -5   9   4    2.93    0.16
   5   9  -4    3.01    0.15
   5   9  -4    2.85    0.14
   5  -9  -6    1.76    0.14
  -5   9   6    1.69    0.17
   5   9  -6    1.78    0.13
   5   9  -6    1.57    0.11
   5  -9  -8    2.17    0.17
  -5   9   8    2.73    0.21
   5   9  -8    2.58    0.18
  -5  -9  10    0.24    0.07
   5  -9 -10    0.20    0.09
   5   9 -10    0.03    0.06
  -5 -10 -11    0.42    0.13
   5 -10  11    0.36    0.12
   5 -10   9    2.76    0.22
   5  10   9    2.50    0.19
  -5  10  -9    2.69    0.17
   5 -10   7    2.33    0.18
   5  10   7    2.40    0.16
   5  10   7    2.50    0.17
  -5  10  -7    2.42    0.16
   5 -10   5    4.36    0.22
   5  10   5    4.42    0.19
  -5  10  -5    4.37    0.20
   5  10   5    4.65    0.21
  -5  10  -5    4.16    0.16
   5 -10   3    4.82    0.17
   5 -10   3    4.52    0.20
   5  10   3    4.40    0.19
  -5  10  -3    4.68    0.19
  -5  10  -3    4.63    0.14
   5  10   3    4.70    0.18
   5 -10   1    1.04    0.10
   5 -10   1    1.01    0.05
   5 -10   1    1.06    0.08
  -5  10  -1    1.14    0.07
  -5  10  -1    1.05    0.08
   5  10   1    1.04    0.07
   5  10   1    1.08    0.10
   5 -10  -1    5.71    0.19
   5 -10  -1    5.67    0.22
   5 -10  -1    5.77    0.18
   5  10  -1    5.77    0.21
   5  10  -1    5.88    0.19
  -5  10   1    5.72    0.20
  -5  10   1    6.14    0.21
   5 -10  -3    0.29    0.06
  -5 -10   3    0.29    0.04
  -5  10   3    0.21    0.06
  -5  10   3    0.20    0.05
   5  10  -3    0.17    0.04
   5  10  -3    0.20    0.05
   5 -10  -5    2.84    0.17
   5  10  -5    2.43    0.15
   5  10  -5    2.69    0.14
  -5  10   5    2.70    0.17
   5 -10  -7    4.41    0.24
   5  10  -7    4.77    0.20
  -5  10   7    4.58    0.26
   5  10  -7    4.49    0.23
  -5 -10   9    0.13    0.05
   5 -10  -9    0.05    0.07
   5  10  -9    0.11    0.07
   5 -10 -11    4.93    0.30
   5  10 -11    4.78    0.29
   5 -11  10    0.97    0.16
   5 -11   8    0.95    0.15
  -5  11  -8    1.05    0.12
   5  11   8    0.85    0.13
   5  11   8    0.66    0.12
   5 -11   6   22.48    0.65
   5  11   6   23.37    0.63
  -5  11  -6   23.05    0.59
   5  11   6   22.87    0.61
   5 -11   4    0.74    0.11
  -5  11  -4    0.83    0.10
  -5  11  -4    0.73    0.06
   5  11   4    0.91    0.11
   5  11   4    0.89    0.10
   5 -11   2    3.27    0.16
   5 -11   2    3.12    0.14
   5  11   2    3.19    0.16
  -5  11  -2    2.91    0.11
  -5  11  -2    2.95    0.14
   5  11   2    3.01    0.13
   5 -11   0   36.05    0.82
   5 -11   0   37.69    0.81
   5 -11   0   36.63    0.75
   5  11   0   36.29    0.83
  -5  11   0   36.12    0.78
   5  11   0   35.83    0.78
  -5  11   0   36.17    0.81
   5 -11  -2    0.59    0.08
  -5  11   2    0.44    0.07
  -5  11   2    0.55    0.08
   5  11  -2    0.69    0.09
   5  11  -2    0.60    0.07
   5 -11  -4    0.37    0.07
  -5  11   4    0.51    0.09
   5  11  -4    0.49    0.08
   5  11  -4    0.45    0.07
   5 -11  -6   15.14    0.48
   5  11  -6   14.82    0.41
   5  11  -6   15.09    0.45
  -5  11   6   15.47    0.50
   5 -11  -8    3.04    0.21
  -5  11   8    2.55    0.21
   5  11  -8    2.94    0.19
  -5 -11  10    0.24    0.07
   5 -11 -10    0.21    0.09
   5  11 -10    0.17    0.08
   5 -12   9    0.08    0.08
  -5  12  -9    0.15    0.06
   5 -12   7    0.28    0.09
   5  12   7    0.37    0.09
  -5  12  -7    0.42    0.08
   5  12   7    0.48    0.10
   5 -12   5   15.77    0.48
   5  12   5   15.78    0.45
  -5  12  -5   15.21    0.43
   5  12   5   15.97    0.47
   5 -12   3    3.33    0.15
  -5  12  -3    3.53    0.13
   5  12   3    3.54    0.16
  -5  12  -3    3.72    0.17
   5  12   3    3.68    0.18
   5 -12   1    1.78    0.12
   5 -12   1    1.72    0.06
   5 -12   1    1.93    0.11
  -5  12  -1    1.82    0.09
   5  12   1    1.83    0.10
   5  12   1    1.80    0.12
  -5  12  -1    1.56    0.11
   5 -12  -1    3.15    0.16
   5 -12  -1    3.08    0.13
   5  12  -1    3.47    0.16
   5  12  -1    3.15    0.14
  -5  12   1    3.16    0.15
  -5  12   1    3.16    0.14
   5 -12  -3    0.26    0.06
   5  12  -3    0.21    0.05
  -5  12   3    0.23    0.06
   5 -12  -5    3.60    0.20
  -5  12   5    3.54    0.20
   5  12  -5    3.51    0.17
   5  12  -5    3.51    0.18
   5 -12  -7    0.80    0.12
   5  12  -7    0.95    0.13
  -5  12   7    1.39    0.17
  -5 -12   9    1.81    0.14
   5 -12  -9    1.98    0.21
  -5  12   9    1.63    0.21
   5  12  -9    1.89    0.19
   5 -12 -11    1.96    0.22
  -5 -12  11    2.56    0.19
   5  12 -11    2.64    0.21
   5 -13  10    0.82    0.15
   5 -13   8    2.40    0.23
   5  13   8    2.62    0.19
   5  13   8    2.07    0.25
  -5  13  -8    2.52    0.16
   5 -13   6    0.08    0.06
   5  13   6    0.23    0.07
  -5  13  -6    0.03    0.05
   5  13   6    0.20    0.07
   5 -13   4    0.55    0.09
  -5  13  -4    0.55    0.06
   5  13   4    0.49    0.08
  -5  13  -4    0.58    0.09
   5  13   4    0.60    0.08
   5 -13   2    2.87    0.16
   5 -13   2    2.71    0.13
  -5  13  -2    2.44    0.11
   5  13   2    2.85    0.14
  -5  13  -2    2.63    0.14
   5 -13   0    1.25    0.10
   5 -13   0    1.03    0.10
   5 -13   0    1.03    0.07
   5  13   0    1.01    0.08
  -5  13   0    1.28    0.10
   5  13   0    0.99    0.11
  -5  13   0    1.13    0.08
   5 -13  -2   10.10    0.33
   5 -13  -2    9.76    0.26
  -5  13   2    9.26    0.31
  -5  13   2    9.79    0.29
   5  13  -2    9.93    0.30
   5  13  -2    9.35    0.31
   5 -13  -4    4.54    0.22
   5  13  -4    4.58    0.20
  -5  13   4    4.52    0.22
   5 -13  -6    3.12    0.20
  -5  13   6    3.09    0.20
   5  13  -6    3.10    0.18
   5 -13  -8    4.94    0.27
   5  13  -8    4.50    0.24
  -5  13   8    4.66    0.29
  -5 -13  10    0.26    0.08
   5 -13 -10    0.10    0.08
  -5  13  10   -0.01    0.07
   5  13 -10    0.17    0.09
   5 -14   9    1.01    0.16
   5 -14   7    0.20    0.08
   5  14   7    0.27    0.08
  -5  14  -7    0.29    0.07
   5  14   7    0.26    0.08
   5 -14   5    0.87    0.13
   5  14   5    1.20    0.13
   5  14   5    0.73    0.11
  -5  14  -5    0.80    0.10
   5 -14   3    1.16    0.08
   5 -14   3    1.17    0.13
  -5  14  -3    1.46    0.09
  -5  14  -3    1.22    0.11
   5  14   3    1.35    0.13
   5  14   3    1.24    0.10
   5 -14   1    5.91    0.21
   5 -14   1    5.73    0.22
   5  14   1    5.18    0.22
  -5  14  -1    5.96    0.22
  -5  14  -1    5.67    0.19
   5  14   1    5.54    0.21
   5 -14  -1    0.79    0.10
   5 -14  -1    0.84    0.08
  -5  14   1    0.76    0.09
  -5  14   1    0.75    0.09
   5  14  -1    0.83    0.09
   5  14  -1    0.69    0.09
   5 -14  -3    0.44    0.08
   5  14  -3    0.42    0.07
  -5  14   3    0.54    0.09
   5  14  -3    0.24    0.07
   5 -14  -5    4.57    0.23
   5  14  -5    4.35    0.21
  -5  14   5    4.71    0.24
   5 -14  -7    4.46    0.25
  -5  14   7    4.41    0.26
   5  14  -7    4.40    0.23
  -5 -14   9    2.95    0.18
   5 -14  -9    2.61    0.21
   5  14  -9    2.97    0.21
  -5  14   9    2.12    0.24
   5 -15   8    0.84    0.14
   5  15   8    0.94    0.15
  -5  15  -8    0.91    0.12
   5 -15   6    0.48    0.11
  -5  15  -6    0.35    0.07
   5  15   6    0.39    0.09
   5  15   6    0.34    0.08
   5 -15   4    1.89    0.17
   5  15   4    1.65    0.13
   5  15   4    1.66    0.14
  -5  15  -4    1.63    0.10
  -5  15  -4    1.49    0.12
   5 -15   2   19.53    0.53
   5 -15   2   19.72    0.48
   5  15   2   18.86    0.53
  -5  15  -2   19.80    0.51
   5  15   2   18.94    0.50
  -5  15  -2   19.72    0.47
   5 -15   0   12.07    0.36
   5 -15   0   12.28    0.36
   5  15   0   12.73    0.36
   5  15   0   12.15    0.38
  -5  15   0   13.05    0.37
  -5  15   0   12.38    0.35
   5 -15  -2   21.12    0.56
   5 -15  -2   20.35    0.48
   5  15  -2   20.05    0.54
   5  15  -2   21.15    0.53
  -5  15   2   20.85    0.55
   5 -15  -4    0.48    0.09
   5  15  -4    0.58    0.09
   5  15  -4    0.44    0.08
  -5  15   4    0.71    0.11
   5 -15  -6    1.43    0.16
   5  15  -6    1.27    0.14
  -5  15   6    1.61    0.18
   5 -15  -8    3.12    0.23
  -5  15   8    2.87    0.23
   5  15  -8    3.24    0.21
   5 -15 -10    1.33    0.19
  -5 -15  10    1.51    0.17
  -5  15  10    1.43    0.21
   5  15 -10    1.16    0.16
   5 -16   9    0.10    0.08
   5  16   9    0.15    0.13
   5 -16   7    0.67    0.12
   5  16   7    0.85    0.14
  -5  16  -7    0.67    0.10
   5 -16   5    1.36    0.16
  -5  16  -5    1.31    0.13
   5  16   5    1.06    0.13
   5  16   5    1.75    0.17
   5 -16   3   10.91    0.37
   5  16   3   11.59    0.36
  -5  16  -3   11.49    0.32
  -5  16  -3   11.60    0.35
   5  16   3   10.69    0.37
   5 -16   1    4.61    0.18
   5 -16   1    4.16    0.19
   5  16   1    4.10    0.20
   5  16   1    4.34    0.19
  -5  16  -1    4.72    0.18
  -5  16  -1    4.49    0.19
   5 -16  -1   13.92    0.37
   5 -16  -1   13.88    0.41
   5  16  -1   13.31    0.39
   5  16  -1   13.56    0.41
  -5  16   1   13.79    0.39
  -5  16   1   13.81    0.40
   5 -16  -3    9.11    0.33
   5  16  -3    9.03    0.32
   5  16  -3    9.08    0.31
  -5  16   3    9.51    0.34
   5 -16  -5    1.81    0.15
   5  16  -5    1.72    0.13
  -5  16   5    1.65    0.17
   5 -16  -7    0.22    0.08
   5  16  -7    0.14    0.07
  -5  16   7    0.23    0.09
   5 -16  -9    1.81    0.21
  -5 -16   9    1.60    0.16
  -5  16   9    1.24    0.19
   5  16  -9    1.58    0.17
   5 -17   8    1.54    0.20
   5  17   8    1.62    0.19
  -5  17  -8    1.29    0.15
   5 -17   6    2.57    0.19
  -5  17  -6    2.11    0.15
   5  17   6    2.15    0.17
   5  17   6    2.25    0.18
   5 -17   4    0.10    0.06
  -5  17  -4    0.05    0.04
  -5  17  -4    0.10    0.06
   5  17   4    0.20    0.07
   5  17   4    0.16    0.06
   5 -17   2   18.50    0.51
   5  17   2   18.04    0.49
  -5  17  -2   17.85    0.46
   5  17   2   17.65    0.51
  -5  17  -2   17.62    0.48
   5 -17   0   51.70    1.12
   5 -17   0   50.74    1.12
  -5  17   0   52.11    1.12
  -5  17   0   51.48    1.12
   5  17   0   51.31    1.13
   5  17   0   51.72    1.16
   5 -17  -2    5.20    0.23
   5  17  -2    5.11    0.23
   5  17  -2    5.29    0.22
  -5  17   2    5.23    0.23
   5 -17  -4    5.40    0.26
   5  17  -4    5.35    0.24
   5  17  -4    5.58    0.24
  -5  17   4    5.62    0.26
   5 -17  -6    0.74    0.13
  -5  17   6    0.86    0.14
   5  17  -6    0.67    0.10
   5 -17  -8    0.79    0.14
   5  17  -8    0.90    0.13
  -5  17   8    1.11    0.18
  -5 -17  10    1.52    0.17
   5 -17 -10    1.78    0.22
   5  17 -10    1.16    0.16
  -5  17  10    1.43    0.23
   5 -18   9    1.38    0.22
   5 -18   7    0.03    0.07
  -5  18  -7   -0.08    0.04
   5  18   7   -0.02    0.06
   5 -18   5    0.18    0.07
   5  18   5    0.15    0.07
   5  18   5    0.18    0.07
  -5  18  -5    0.24    0.07
   5 -18   3    3.89    0.21
  -5  18  -3    3.75    0.19
   5  18   3    3.67    0.19
  -5  18  -3    3.63    0.17
   5  18   3    3.97    0.21
   5 -18   1   12.16    0.36
   5 -18   1   13.06    0.39
  -5  18  -1   12.78    0.37
   5  18   1   12.85    0.41
  -5  18  -1   12.93    0.38
   5  18   1   12.42    0.38
   5 -18  -1    9.04    0.32
   5 -18  -1    9.29    0.29
  -5  18   1    9.52    0.32
   5  18  -1    9.71    0.33
   5  18  -1    9.20    0.31
   5 -18  -3   13.43    0.44
   5  18  -3   14.50    0.43
   5  18  -3   14.04    0.42
  -5  18   3   13.62    0.45
   5 -18  -5    3.10    0.20
   5  18  -5    2.99    0.18
   5  18  -5    2.91    0.18
  -5  18   5    2.95    0.21
   5 -18  -7    0.40    0.10
  -5  18   7    0.49    0.12
   5  18  -7    0.59    0.11
   5 -18  -9    1.84    0.22
  -5 -18   9    2.19    0.20
  -5  18   9    2.02    0.24
   5  18  -9    1.87    0.20
   5 -19   8    0.12    0.08
   5  19   8   -0.14    0.05
   5 -19   6    0.86    0.14
   5  19   6    0.78    0.13
  -5  19  -6    0.70    0.10
   5 -19   4    3.71    0.22
  -5  19  -4    3.86    0.19
   5  19   4    3.63    0.22
  -5  19  -4    3.66    0.25
   5  19   4    3.58    0.21
   5 -19   2    1.10    0.13
   5  19   2    1.12    0.13
   5  19   2    1.18    0.13
  -5  19  -2    0.98    0.11
  -5  19  -2    1.13    0.11
   5 -19   0   20.00    0.53
   5 -19   0   19.65    0.52
  -5  19   0   20.00    0.53
  -5  19   0   19.99    0.54
   5  19   0   20.36    0.56
   5  19   0   19.79    0.54
   5 -19  -2    7.42    0.29
   5  19  -2    6.91    0.27
  -5  19   2    7.31    0.29
   5  19  -2    7.39    0.29
   5 -19  -4    0.30    0.08
   5  19  -4    0.55    0.09
  -5  19   4    0.46    0.10
   5  19  -4    0.76    0.11
   5 -19  -6    1.48    0.18
  -5  19   6    1.51    0.19
   5  19  -6    1.86    0.15
   5  19  -6    1.46    0.16
   5 -19  -8    3.60    0.25
  -5  19   8    3.91    0.29
   5  19  -8    3.82    0.24
   5 -20   7    0.03    0.06
  -5  20  -7    0.08    0.06
   5  20   7    0.04    0.07
   5 -20   5    3.70    0.23
   5  20   5    4.21    0.24
  -5  20  -5    3.98    0.20
   5 -20   3    0.70    0.11
  -5  20  -3    0.88    0.10
   5  20   3    0.91    0.12
   5  20   3    0.88    0.13
  -5  20  -3    0.67    0.10
   5 -20   1    2.83    0.17
  -5  20  -1    2.87    0.17
  -5  20  -1    3.02    0.16
   5  20   1    2.70    0.17
   5  20   1    3.18    0.19
   5 -20  -1    3.55    0.19
   5  20  -1    3.59    0.19
  -5  20   1    3.79    0.20
   5  20  -1    3.41    0.19
   5 -20  -3    4.63    0.24
  -5  20   3    4.94    0.25
   5  20  -3    5.25    0.24
   5  20  -3    4.84    0.23
   5 -20  -5    0.55    0.11
   5  20  -5    0.59    0.10
  -5  20   5    0.86    0.13
   5  20  -5    0.56    0.10
   5 -20  -7    6.23    0.32
   5  20  -7    6.39    0.30
   5  20  -7    6.08    0.28
  -5  20   7    6.41    0.35
   5 -20  -9    1.62    0.21
  -5 -20   9    1.60    0.18
   5  20  -9    1.94    0.21
  -5  20   9    1.42    0.22
   5  21   8    0.96    0.17
   5 -21   6    2.28    0.22
   5  21   6    2.56    0.24
  -5  21  -6    2.35    0.16
   5 -21   4    0.17    0.07
   5  21   4    0.16    0.07
  -5  21  -4    0.19    0.07
   5 -21   2    8.06    0.32
  -5  21  -2    7.82    0.29
   5  21   2    8.31    0.32
  -5  21  -2    8.79    0.31
   5  21   2    8.60    0.34
   5 -21   0    2.93    0.18
   5  21   0    2.61    0.18
   5  21   0    2.86    0.17
  -5  21   0    3.01    0.18
   5 -21  -2    0.64    0.11
   5  21  -2    0.63    0.10
  -5  21   2    0.80    0.12
   5  21  -2    0.65    0.11
   5 -21  -4    1.36    0.16
   5  21  -4    1.27    0.14
   5  21  -4    1.15    0.13
  -5  21   4    1.48    0.17
   5 -21  -6    0.11    0.07
  -5  21   6    0.08    0.08
   5  21  -6    0.15    0.07
   5  21  -6    0.21    0.08
   5 -21  -8    0.58    0.13
   5  21  -8    0.92    0.15
  -5  21   8    0.70    0.15
   5 -22   7    2.67    0.25
   5  22   7    3.04    0.24
   5 -22   5    1.82    0.20
   5  22   5    1.90    0.20
  -5  22  -5    1.75    0.16
   5 -22   3    0.95    0.14
  -5  22  -3    0.86    0.11
   5  22   3    0.71    0.12
  -5  22  -3    0.90    0.11
   5 -22   1    1.72    0.16
   5  22   1    1.70    0.16
  -5  22  -1    1.96    0.14
   5  22   1    1.89    0.16
   5 -22  -1    2.05    0.18
  -5  22   1    2.56    0.18
   5  22  -1    2.23    0.16
   5  22  -1    1.96    0.15
   5 -22  -3    0.95    0.13
   5  22  -3    0.53    0.10
  -5  22   3    0.87    0.13
   5  22  -3    0.76    0.11
   5 -22  -5    2.14    0.18
   5  22  -5    2.07    0.19
  -5  22   5    2.14    0.23
   5  22  -5    2.08    0.16
   5 -22  -7    2.99    0.23
  -5  22   7    3.26    0.31
   5  22  -7    2.41    0.20
   5 -23   6    1.69    0.20
  -5  23  -6    1.33    0.14
   5  23   6    1.16    0.16
   5 -23   4    0.11    0.07
  -5  23  -4    0.10    0.07
   5  23   4    0.15    0.08
   5 -23   2    0.24    0.08
  -5  23  -2    0.40    0.08
   5  23   2    0.30    0.09
   5  23   0    1.57    0.16
   5  23   0    1.52    0.16
  -5  23   0    1.65    0.16
   5 -23  -2    4.14    0.22
   5  23  -2    4.69    0.24
   5  23  -2    4.29    0.23
  -5  23   2    4.00    0.23
   5 -23  -4    0.65    0.12
   5  23  -4    0.70    0.12
  -5  23   4    0.90    0.15
   5  23  -4    0.64    0.11
   5 -23  -6    2.38    0.20
   5  23  -6    1.89    0.20
  -5  23   6    1.73    0.21
   5 -24   5    2.22    0.23
   5  24   5    2.26    0.23
  -5  24  -5    2.30    0.17
   5 -24   3    1.20    0.15
   5  24   3    1.15    0.16
  -5  24  -1    3.14    0.19
   5  24   1    3.33    0.21
   5  24  -1    2.25    0.17
  -5  24   1    1.66    0.17
   5  24  -1    2.01    0.16
   5 -24  -3    0.27    0.08
  -5  24   3    0.04    0.06
   5  24  -3    0.16    0.08
   5  24  -3    0.17    0.07
   5 -24  -5    2.89    0.22
   5  24  -5    3.05    0.20
  -5  24   5    2.74    0.26
   5 -24  -7    6.97    0.36
  -5  24   7    7.28    0.40
   5  24  -7    6.88    0.33
   5 -25   6   -0.04    0.06
   5  25   6   -0.01    0.08
   5 -25   4    2.14    0.21
   5  25   4    2.00    0.21
   5 -25   2    1.21    0.15
  -5  25  -2    1.18    0.14
   5  25   2    1.09    0.15
   5  25   0    2.63    0.19
  -5  25   0    2.50    0.19
   5  25  -2   10.19    0.39
  -5  25   2    9.83    0.40
   5 -25  -4    1.76    0.19
  -5  25   4    1.92    0.22
   5  25  -4    1.51    0.17
   5 -25  -6    1.67    0.20
  -5  25   6    1.87    0.23
   5  25  -6    1.57    0.19
   5 -26   5    0.01    0.07
   5  26   5    0.14    0.09
   5 -26   3    1.37    0.16
   5  26   3    1.46    0.18
   5  26   1    2.72    0.20
  -5  26  -1    2.62    0.19
   5  26  -1   -0.02    0.05
  -5  26   1    0.10    0.07
   5  26  -3    3.36    0.22
  -5  26   3    3.01    0.23
   5 -26  -5    8.94    0.40
  -5  26   5    9.02    0.43
   5  26  -5    9.17    0.38
   5 -27   4    4.55    0.28
   5  27   4    4.69    0.29
   5  27   2    2.97    0.22
  -5  27  -2    2.95    0.24
   5  27   0    0.40    0.10
  -5  27   0    0.38    0.10
   5  27  -2    1.56    0.18
  -5  27   2    1.43    0.18
  -5  27   4    0.50    0.13
   5  27  -4    0.43    0.11
   5  28   3    0.50    0.13
   5  28   1    2.24    0.22
  -5  28  -1    2.11    0.21
  -5  28   1    2.15    0.22
   5  28  -1    1.61    0.18
  -5  28   3    0.51    0.13
   5  28  -3    0.65    0.13
   5  29   0    2.03    0.21
  -5  29   0    2.29    0.23
  -6   0 -10    1.27    0.17
  -6   0  -8    2.57    0.19
  -6   0  -6   88.70    1.90
   6   0   6   89.12    1.80
  -6   0  -4   11.12    0.36
   6   0   4   10.57    0.30
  -6   0  -2   19.46    0.51
   6   0   2   19.08    0.45
  -6   0   0    9.10    0.28
   6   0   0    8.70    0.19
   6   0   0    9.26    0.30
   6   0  -2   20.72    0.54
  -6   0   2   20.48    0.48
   6   0  -2   21.15    0.48
  -6   0   4    0.01    0.02
   6   0  -4    0.02    0.04
   6   0  -4   -0.03    0.02
   6   0  -6   78.70    1.68
   6   0  -6   77.74    1.68
   6   0  -8   45.39    1.10
   6   0  -8   46.25    1.13
   6   0 -10    3.36    0.24
   6   0 -10    3.09    0.22
   6   0 -12    0.96    0.18
   6   0 -12    0.92    0.15
  -6  -1 -11    0.88    0.15
  -6   1 -11    1.01    0.15
  -6  -1  -9    0.25    0.09
   6  -1   9    0.39    0.10
  -6   1  -9    0.36    0.10
  -6  -1  -7    1.58    0.16
   6  -1   7    1.43    0.16
  -6   1  -7    1.50    0.16
   6   1   7    1.52    0.12
   6  -1   5    0.06    0.04
  -6  -1  -5    0.05    0.05
  -6   1  -5    0.04    0.05
   6   1   5    0.11    0.04
  -6  -1  -3    2.39    0.14
   6  -1   3    2.52    0.11
  -6   1  -3    2.23    0.14
   6   1   3    2.41    0.12
  -6  -1  -1    0.63    0.08
   6  -1   1    0.63    0.08
   6  -1   1    0.68    0.07
  -6   1  -1    0.46    0.07
   6   1   1    0.59    0.07
   6   1   1    0.99    0.10
  -6  -1   1    1.53    0.09
   6  -1  -1    1.69    0.11
   6  -1  -1    1.70    0.07
  -6   1   1    1.75    0.10
   6   1  -1    1.65    0.07
   6   1  -1    1.62    0.11
  -6  -1   3    6.22    0.18
   6  -1  -3    6.33    0.21
   6  -1  -3    6.11    0.24
   6   1  -3    6.02    0.21
   6   1  -3    6.13    0.24
  -6   1   3    6.25    0.19
  -6  -1   5    9.82    0.24
   6  -1  -5   10.18    0.34
   6  -1  -5    9.52    0.33
   6   1  -5    9.81    0.33
  -6   1   5    9.73    0.25
   6   1  -5    9.37    0.32
   6  -1  -7    9.30    0.35
   6  -1  -7    9.61    0.37
   6   1  -7    9.75    0.35
   6   1  -7    9.98    0.37
   6  -1  -9    0.87    0.14
   6  -1  -9    1.11    0.15
   6   1  -9    0.77    0.13
   6   1  -9    0.91    0.14
   6  -1 -11    2.81    0.28
   6  -1 -11    3.15    0.23
   6   1 -11    2.69    0.21
   6   1 -11    3.71    0.27
   6  -2  10    0.91    0.15
  -6  -2 -10    1.02    0.15
  -6   2 -10    1.09    0.16
   6  -2   8    0.25    0.08
  -6  -2  -8    0.10    0.06
  -6   2  -8    0.35    0.09
   6   2   8    0.21    0.06
   6  -2   6   11.82    0.33
   6  -2   6   11.94    0.41
  -6  -2  -6   11.70    0.40
  -6   2  -6   11.50    0.40
   6   2   6   11.06    0.34
   6  -2   4    0.12    0.04
  -6  -2  -4    0.06    0.05
   6   2   4    0.19    0.05
  -6   2  -4    0.10    0.05
   6  -2   2   20.87    0.47
  -6  -2  -2   20.54    0.53
   6   2   2   20.52    0.49
  -6   2  -2   20.39    0.53
  -6  -2   0    1.58    0.10
   6  -2   0    1.59    0.11
   6  -2   0    1.65    0.05
  -6   2   0    1.57    0.10
   6   2   0    1.47    0.11
   6   2   0    1.64    0.06
   6   2   0    1.85    0.10
  -6  -2   2    5.52    0.18
   6  -2  -2    5.19    0.18
   6  -2  -2    5.48    0.22
  -6   2   2    5.44    0.18
   6   2  -2    5.66    0.18
   6   2  -2    5.45    0.22
  -6  -2   4    4.67    0.14
   6  -2  -4    4.54    0.21
   6  -2  -4    4.37    0.19
  -6   2   4    4.50    0.15
   6   2  -4    4.38    0.19
   6   2  -4    4.72    0.21
   6  -2  -6   23.69    0.66
   6  -2  -6   25.23    0.67
   6   2  -6   24.63    0.65
   6   2  -6   25.85    0.66
   6  -2  -8    0.91    0.15
   6  -2  -8    0.63    0.11
   6   2  -8    0.68    0.11
   6   2  -8    1.02    0.15
   6  -2 -10    1.79    0.19
   6  -2 -10    2.24    0.24
   6   2 -10    1.73    0.18
   6   2 -10    2.06    0.22
   6  -2 -12    0.43    0.13
   6  -2 -12    0.47    0.12
   6   2 -12    0.28    0.12
   6  -3  11    0.25    0.10
  -6  -3 -11    0.11    0.08
  -6   3 -11    0.11    0.07
   6  -3   9    0.54    0.12
  -6  -3  -9    0.49    0.11
  -6   3  -9    0.64    0.12
  -6  -3  -7    4.50    0.24
   6  -3   7    3.66    0.22
   6   3   7    4.05    0.19
  -6   3  -7    4.01    0.22
  -6  -3  -5   17.25    0.52
   6  -3   5   17.83    0.52
   6  -3   5   18.32    0.43
  -6   3  -5   18.09    0.52
   6   3   5   18.83    0.48
  -6  -3  -3    1.18    0.12
   6  -3   3    1.03    0.07
  -6   3  -3    0.82    0.10
   6   3   3    1.03    0.05
   6   3   3    0.89    0.09
   6  -3   1   15.34    0.36
  -6  -3  -1   15.07    0.41
   6  -3   1   13.67    0.40
   6   3   1   14.96    0.39
   6   3   1   15.25    0.31
  -6   3  -1   14.97    0.40
  -6  -3   1    4.42    0.17
   6  -3  -1    4.63    0.14
   6  -3  -1    4.59    0.20
   6   3  -1    4.83    0.20
   6   3  -1    4.57    0.14
  -6   3   1    4.51    0.17
  -6  -3   3   18.73    0.43
   6  -3  -3   19.65    0.48
   6  -3  -3   18.79    0.51
  -6   3   3   18.03    0.44
   6   3  -3   19.09    0.46
   6   3  -3   19.20    0.51
  -6  -3   5   35.84    0.80
   6  -3  -5   38.47    0.90
   6  -3  -5   38.31    0.89
   6   3  -5   36.71    0.86
   6   3  -5   37.06    0.88
   6  -3  -7   12.87    0.44
   6  -3  -7   12.17    0.42
   6   3  -7   12.17    0.40
   6   3  -7   11.75    0.41
   6  -3  -9    3.13    0.22
   6  -3  -9    3.24    0.23
   6   3  -9    3.49    0.23
   6   3  -9    3.69    0.22
   6  -3 -11    1.64    0.19
   6  -3 -11    1.56    0.22
   6   3 -11    1.96    0.23
   6   3 -11    1.67    0.21
   6  -4  10    0.71    0.14
  -6  -4 -10    0.49    0.12
  -6   4 -10    0.48    0.11
   6  -4   8    1.42    0.18
  -6  -4  -8    1.25    0.16
  -6   4  -8    1.57    0.17
   6   4   8    1.24    0.13
   6  -4   6   11.47    0.40
  -6  -4  -6   10.55    0.39
  -6   4  -6   11.02    0.38
   6   4   6   11.12    0.35
   6  -4   4    1.21    0.07
  -6  -4  -4    1.18    0.13
   6  -4   4    1.55    0.15
   6   4   4    1.36    0.08
   6   4   4    1.12    0.10
  -6   4  -4    1.24    0.13
   6  -4   2    5.15    0.21
  -6  -4  -2    5.36    0.22
   6  -4   2    5.08    0.16
  -6   4  -2    5.07    0.20
   6   4   2    5.22    0.19
   6   4   2    5.12    0.14
  -6  -4   0    7.09    0.24
   6  -4   0    6.92    0.17
   6  -4   0    7.06    0.25
   6   4   0    7.28    0.26
   6   4   0    7.01    0.18
   6   4   0    6.81    0.23
  -6   4   0    6.76    0.23
  -6  -4   2   29.64    0.65
   6  -4  -2   29.81    0.72
   6   4  -2   28.96    0.64
  -6   4   2   29.25    0.66
   6   4  -2   30.55    0.72
   6  -4  -4   13.54    0.42
  -6  -4   4   13.54    0.31
   6   4  -4   13.07    0.37
   6   4  -4   13.82    0.40
  -6   4   4   13.34    0.34
   6  -4  -6   30.62    0.78
   6  -4  -6   30.04    0.78
   6   4  -6   30.68    0.75
   6   4  -6   29.65    0.75
   6  -4  -8    3.71    0.24
   6  -4  -8    3.67    0.23
   6   4  -8    3.68    0.22
   6   4  -8    3.61    0.21
   6  -4 -10    2.50    0.20
   6  -4 -10    2.75    0.27
   6   4 -10    2.17    0.22
   6   4 -10    2.44    0.19
   6  -5  11    0.14    0.10
  -6  -5 -11    0.18    0.10
  -6   5 -11    0.19    0.08
   6  -5   9    0.03    0.08
  -6  -5  -9    0.06    0.08
   6   5   9    0.27    0.07
  -6   5  -9    0.16    0.07
   6  -5   7    4.73    0.26
  -6  -5  -7    4.62    0.26
  -6   5  -7    4.87    0.24
   6   5   7    4.58    0.22
   6  -5   5   11.59    0.40
  -6  -5  -5   12.79    0.42
  -6   5  -5   12.12    0.39
   6   5   5   12.18    0.36
   6  -5   3    4.89    0.22
  -6  -5  -3    5.06    0.22
   6  -5   3    5.17    0.15
   6   5   3    5.34    0.16
  -6   5  -3    5.23    0.21
   6   5   3    5.42    0.20
   6  -5   1   22.33    0.49
  -6  -5  -1   22.63    0.56
   6  -5   1   22.74    0.57
   6   5   1   22.37    0.54
  -6   5  -1   22.15    0.55
   6   5   1   22.70    0.47
  -6  -5   1   11.35    0.31
   6  -5  -1   10.89    0.34
   6   5  -1   10.89    0.27
  -6   5   1   11.31    0.31
   6   5  -1    9.61    0.33
  -6  -5   3   22.41    0.49
   6  -5  -3   22.05    0.58
   6   5  -3   22.42    0.53
  -6   5   3   21.51    0.51
   6   5  -3   22.86    0.57
   6  -5  -5   15.06    0.46
   6   5  -5   14.98    0.43
   6   5  -5   14.60    0.42
   6  -5  -7    1.26    0.15
   6  -5  -7    1.14    0.15
   6   5  -7    0.98    0.13
   6   5  -7    1.23    0.13
   6  -5  -9    8.24    0.38
   6  -5  -9    7.25    0.34
   6   5  -9    8.24    0.36
   6   5  -9    8.44    0.33
   6  -5 -11    2.83    0.23
   6  -5 -11    2.76    0.28
   6   5 -11    2.97    0.28
  -6  -6 -10    0.64    0.13
   6  -6  10    0.44    0.11
  -6   6 -10    0.49    0.11
   6  -6   8    0.69    0.13
  -6  -6  -8    0.68    0.13
  -6   6  -8    0.79    0.12
   6   6   8    0.92    0.12
   6  -6   6   10.92    0.39
  -6  -6  -6   10.94    0.39
  -6   6  -6   10.14    0.36
   6   6   6   10.24    0.34
  -6  -6  -4    7.50    0.29
   6  -6   4    7.49    0.29
   6  -6   4    7.12    0.19
  -6   6  -4    7.07    0.27
   6   6   4    6.95    0.22
   6   6   4    7.27    0.26
   6  -6   2    5.15    0.15
   6  -6   2    5.11    0.21
   6  -6   2    5.11    0.21
  -6  -6  -2    5.54    0.22
  -6   6  -2    5.10    0.21
   6   6   2    5.22    0.20
   6   6   2    5.13    0.15
   6  -6   0   83.81    1.71
  -6  -6   0   81.52    1.68
   6   6   0   82.27    1.61
   6   6   0   80.82    1.68
  -6   6   0   83.77    1.68
  -6   6   0   82.75    1.61
  -6  -6   2   37.74    0.80
   6  -6  -2   37.03    0.86
   6   6  -2   36.43    0.85
  -6   6   2   36.95    0.81
   6   6  -2   37.57    0.79
  -6   6   2   36.26    0.81
  -6  -6   4    0.15    0.03
   6  -6  -4    0.06    0.05
  -6   6   4    0.12    0.04
  -6   6   4    0.24    0.06
   6   6  -4    0.11    0.04
   6   6  -4    0.09    0.04
   6  -6  -6    2.87    0.18
   6   6  -6    3.11    0.17
   6   6  -6    2.82    0.16
   6  -6  -8    0.77    0.13
   6  -6  -8    1.07    0.15
   6   6  -8    0.84    0.12
   6   6  -8    0.72    0.11
   6  -6 -10    1.90    0.20
   6  -6 -10    1.87    0.22
   6   6 -10    2.01    0.21
   6  -7  11    0.19    0.09
  -6  -7 -11    0.20    0.10
   6  -7   9    0.40    0.11
  -6  -7  -9    0.67    0.14
  -6   7  -9    0.40    0.09
   6   7   9    0.38    0.09
   6  -7   7    0.61    0.11
  -6  -7  -7    0.63    0.12
  -6   7  -7    0.93    0.12
   6   7   7    0.71    0.10
  -6  -7  -5   14.64    0.47
   6  -7   5   14.50    0.46
   6   7   5   15.47    0.44
   6   7   5   14.85    0.40
  -6   7  -5   14.43    0.44
   6  -7   3    1.04    0.12
   6  -7   3    1.00    0.05
  -6  -7  -3    1.20    0.13
   6   7   3    0.79    0.06
   6   7   3    0.97    0.10
  -6   7  -3    0.79    0.09
  -6  -7  -1    2.02    0.12
   6  -7   1    1.86    0.12
   6  -7   1    1.90    0.12
   6   7   1    2.07    0.12
  -6   7  -1    1.93    0.12
  -6   7  -1    1.94    0.07
   6   7   1    1.87    0.08
  -6  -7   1    1.94    0.11
   6  -7  -1    2.15    0.13
   6   7  -1    1.97    0.13
   6   7  -1    1.80    0.09
  -6   7   1    1.90    0.11
   6   7  -1    1.82    0.11
  -6   7   1    1.96    0.10
  -6  -7   3    0.39    0.05
   6  -7  -3    0.33    0.07
  -6   7   3    0.40    0.06
   6   7  -3    0.38    0.06
  -6   7   3    0.33    0.06
   6   7  -3    0.33    0.06
   6  -7  -5    5.14    0.25
  -6   7   5    5.72    0.25
   6   7  -5    5.68    0.23
   6   7  -5    5.60    0.23
   6  -7  -7   10.11    0.38
   6   7  -7    9.80    0.36
   6   7  -7   10.52    0.35
   6  -7  -9    1.18    0.16
   6  -7  -9    1.05    0.17
   6   7  -9    1.43    0.15
   6   7  -9    1.32    0.16
   6  -7 -11    1.18    0.17
   6  -7 -11    1.63    0.22
   6   7 -11    1.47    0.19
  -6  -8 -10    0.51    0.12
  -6   8 -10    0.57    0.11
   6  -8   8    0.96    0.15
  -6  -8  -8    0.99    0.15
   6   8   8    1.06    0.13
  -6   8  -8    1.04    0.13
  -6  -8  -6    8.41    0.35
   6  -8   6    8.76    0.36
  -6   8  -6    8.86    0.33
   6   8   6    9.39    0.33
   6  -8   4    2.86    0.17
  -6   8  -4    2.35    0.15
   6   8   4    2.29    0.12
   6   8   4    2.37    0.14
   6  -8   2    0.82    0.09
   6  -8   2    0.89    0.05
  -6  -8  -2    1.11    0.11
   6  -8   2    1.02    0.11
   6   8   2    0.82    0.06
   6   8   2    0.87    0.09
  -6   8  -2    0.86    0.09
  -6  -8   0    6.87    0.24
   6  -8   0    7.53    0.26
   6   8   0    6.95    0.25
  -6   8   0    7.09    0.20
   6   8   0    7.36    0.21
  -6   8   0    7.44    0.25
   6  -8  -2    4.95    0.22
  -6  -8   2    5.02    0.17
   6   8  -2    4.28    0.20
  -6   8   2    4.89    0.18
  -6   8   2    4.65    0.18
   6   8  -2    4.89    0.17
   6  -8  -4    0.94    0.12
   6   8  -4    0.90    0.10
  -6   8   4    0.94    0.09
  -6   8   4    0.79    0.10
   6   8  -4    0.91    0.10
   6  -8  -6    1.78    0.15
   6   8  -6    1.62    0.13
   6   8  -6    1.65    0.13
  -6   8   6    2.08    0.16
   6  -8  -8    3.30    0.22
   6   8  -8    3.74    0.20
   6   8  -8    3.79    0.22
   6  -8 -10    0.25    0.10
   6  -8 -10    0.30    0.10
   6   8 -10    0.26    0.10
  -6  -9  -9    0.32    0.10
   6  -9   9    0.69    0.14
  -6   9  -9    0.56    0.11
   6  -9   7    3.99    0.24
   6   9   7    3.94    0.21
  -6   9  -7    3.73    0.21
   6  -9   5    1.00    0.13
   6   9   5    1.06    0.11
   6   9   5    1.02    0.12
  -6   9  -5    1.21    0.13
   6   9   3    2.81    0.16
   6   9   3    3.01    0.13
   6  -9   1   12.62    0.37
   6  -9   1   11.85    0.35
  -6   9  -1   12.04    0.29
   6   9   1   12.06    0.31
  -6   9  -1   12.20    0.35
   6   9   1   12.13    0.36
  -6  -9   1    0.49    0.07
   6  -9  -1    0.34    0.07
   6   9  -1    0.37    0.07
  -6   9   1    0.42    0.06
   6   9  -1    0.38    0.05
  -6   9   1    0.47    0.07
  -6  -9   3    4.33    0.15
  -6   9   3    4.32    0.18
  -6   9   3    5.19    0.21
   6   9  -3    4.77    0.18
   6   9  -3    3.96    0.19
   6  -9  -5    1.84    0.15
   6   9  -5    1.95    0.13
  -6   9   5    1.83    0.15
   6   9  -5    2.23    0.14
   6  -9  -7    1.02    0.14
   6   9  -7    0.99    0.11
   6   9  -7    0.92    0.12
  -6   9   7    0.78    0.13
   6  -9  -9    0.31    0.09
   6   9  -9    0.10    0.07
   6  -9 -11    1.10    0.19
   6  -9 -11    0.71    0.14
   6   9 -11    0.80    0.14
  -6 -10 -10    0.27    0.11
   6 -10  10    0.16    0.09
  -6  10 -10    0.20    0.08
   6 -10   8    0.11    0.07
  -6  10  -8    0.14    0.06
   6  10   8    0.14    0.07
   6 -10   6    2.20    0.20
   6  10   6    2.09    0.15
  -6  10  -6    1.86    0.14
   6 -10   4    5.21    0.24
   6  10   4    5.29    0.23
  -6  10  -4    5.07    0.22
   6  10   4    4.98    0.19
   6 -10   2    0.07    0.05
   6 -10   2    0.07    0.04
   6  10   2    0.17    0.04
   6  10   2    0.08    0.04
  -6  10  -2    0.12    0.05
   6 -10   0    3.79    0.17
   6 -10   0    3.90    0.14
   6 -10   0    3.78    0.18
   6  10   0    4.13    0.15
  -6  10   0    4.04    0.15
  -6  10   0    3.83    0.17
   6  10   0    3.89    0.18
  -6 -10   2    7.86    0.24
   6 -10  -2    7.69    0.29
  -6  10   2    8.13    0.26
   6  10  -2    7.81    0.25
  -6  10   2    8.40    0.27
   6  10  -2    8.42    0.28
   6 -10  -4    0.35    0.08
   6  10  -4    0.27    0.06
  -6  10   4    0.54    0.09
   6  10  -4    0.35    0.07
   6 -10  -6    1.93    0.16
  -6  10   6    1.90    0.19
   6  10  -6    1.81    0.13
   6  10  -6    2.11    0.15
   6 -10  -8    9.05    0.39
   6  10  -8   10.54    0.38
   6 -10 -10    0.73    0.14
  -6 -10  10    0.51    0.10
   6  10 -10    0.50    0.11
  -6 -11  -9    0.84    0.15
   6 -11   9    1.10    0.17
  -6  11  -9    1.18    0.15
   6 -11   7    3.22    0.22
  -6  11  -7    3.32    0.19
   6  11   7    3.34    0.20
   6 -11   5    0.26    0.08
   6  11   5    0.31    0.07
   6  11   5    0.33    0.08
  -6  11  -5    0.26    0.07
   6 -11   3    8.15    0.31
   6 -11   3    8.37    0.27
   6  11   3    8.09    0.29
   6  11   3    8.19    0.26
  -6  11  -3    7.96    0.28
   6 -11   1    8.19    0.28
   6 -11   1    8.33    0.29
   6  11   1    9.05    0.30
   6  11   1    8.70    0.25
  -6  11  -1    8.54    0.24
  -6  11  -1    8.52    0.28
   6 -11  -1    2.18    0.14
   6 -11  -1    2.01    0.11
  -6 -11   1    2.07    0.12
  -6  11   1    2.24    0.13
   6  11  -1    2.11    0.11
   6  11  -1    1.80    0.13
  -6  11   1    2.00    0.11
   6 -11  -3    4.95    0.23
  -6 -11   3    4.84    0.17
  -6  11   3    4.91    0.21
   6  11  -3    4.90    0.19
  -6  11   3    4.80    0.19
   6 -11  -5    4.04    0.22
   6  11  -5    3.82    0.19
  -6  11   5    3.96    0.22
   6  11  -5    3.61    0.18
   6 -11  -7    5.51    0.29
   6  11  -7    5.49    0.26
   6  11  -7    6.00    0.26
  -6  11   7    5.68    0.30
   6 -11  -9    0.82    0.15
   6  11  -9    1.01    0.14
   6 -11 -11    1.31    0.19
   6 -11 -11    1.16    0.20
   6  11 -11    1.23    0.17
  -6 -12 -10   -0.05    0.07
   6 -12  10   -0.02    0.08
   6 -12   8    0.33    0.11
  -6  12  -8    0.28    0.08
   6 -12   6    3.77    0.23
   6  12   6    4.49    0.23
  -6  12  -6    4.24    0.21
   6  12   6    4.29    0.21
   6 -12   4    2.47    0.17
   6  12   4    2.23    0.13
   6  12   4    2.27    0.16
  -6  12  -4    2.41    0.15
   6 -12   2    3.76    0.19
   6 -12   2    3.50    0.16
   6  12   2    3.66    0.15
  -6  12  -2    3.36    0.17
   6  12   2    3.57    0.18
   6 -12   0    2.64    0.14
   6 -12   0    2.75    0.15
  -6  12   0    2.67    0.15
   6  12   0    2.58    0.15
  -6  12   0    2.71    0.13
   6  12   0    2.71    0.13
   6 -12  -2    4.33    0.21
  -6 -12   2    4.08    0.17
  -6  12   2    4.37    0.19
  -6  12   2    4.45    0.19
   6  12  -2    4.31    0.20
   6  12  -2    4.33    0.18
   6 -12  -4    0.95    0.13
   6  12  -4    0.84    0.10
   6  12  -4    1.01    0.11
  -6  12   4    0.79    0.11
   6 -12  -6    9.02    0.36
   6  12  -6    9.70    0.32
   6  12  -6    8.70    0.32
  -6  12   6    8.85    0.37
   6 -12  -8    1.16    0.16
  -6  12   8    1.26    0.17
   6  12  -8    1.02    0.13
   6 -12 -10    0.18    0.09
  -6 -12  10    0.26    0.08
   6  12 -10    0.37    0.11
   6 -13   9    0.07    0.07
  -6  13  -9    0.14    0.07
   6 -13   7    1.11    0.15
  -6  13  -7    1.02    0.13
   6  13   7    1.10    0.15
   6 -13   5   10.33    0.39
   6  13   5    9.99    0.34
  -6  13  -5   10.11    0.34
   6  13   5   10.55    0.37
   6 -13   3    5.20    0.21
   6 -13   3    5.73    0.25
   6  13   3    5.29    0.24
  -6  13  -3    5.61    0.23
   6  13   3    5.69    0.21
   6 -13   1   32.95    0.76
   6 -13   1   33.17    0.78
  -6  13  -1   32.61    0.72
  -6  13  -1   32.40    0.77
   6  13   1   32.07    0.73
   6  13   1   32.59    0.79
   6 -13  -1   11.73    0.37
   6 -13  -1   11.80    0.34
   6  13  -1   11.83    0.34
   6  13  -1   11.58    0.37
  -6  13   1   11.75    0.34
  -6  13   1   12.12    0.35
   6 -13  -3   22.70    0.63
   6  13  -3   22.38    0.61
  -6  13   3   24.25    0.62
  -6  13   3   23.60    0.58
   6  13  -3   24.49    0.59
   6 -13  -5    1.80    0.16
   6  13  -5    1.69    0.13
  -6  13   5    1.99    0.16
   6  13  -5    1.72    0.13
   6 -13  -7    7.81    0.35
  -6  13   7    7.35    0.35
   6  13  -7    7.32    0.30
   6 -13  -9    1.23    0.18
  -6  13   9    1.63    0.22
   6  13  -9    1.33    0.16
   6 -14   8    2.07    0.22
  -6  14  -8    2.23    0.16
   6 -14   6    2.90    0.21
  -6  14  -6    3.20    0.18
   6  14   6    2.83    0.18
   6  14   6    3.19    0.20
   6 -14   4    2.75    0.18
   6  14   4    2.97    0.18
   6  14   4    2.68    0.16
  -6  14  -4    2.68    0.16
   6 -14   2    2.42    0.14
   6 -14   2    2.14    0.15
  -6  14  -2    2.55    0.15
   6  14   2    2.20    0.13
   6  14   2    2.52    0.16
   6 -14   0   14.36    0.41
   6 -14   0   13.73    0.41
   6  14   0   14.18    0.39
  -6  14   0   15.02    0.39
  -6  14   0   14.42    0.41
   6  14   0   15.00    0.44
   6 -14  -2   11.70    0.39
   6  14  -2   11.78    0.35
  -6  14   2   11.45    0.36
  -6  14   2   11.70    0.35
   6  14  -2   11.47    0.37
   6 -14  -4    1.22    0.14
   6  14  -4    1.09    0.12
  -6  14   4    1.17    0.13
   6 -14  -6    4.38    0.25
   6  14  -6    4.30    0.22
  -6  14   6    4.26    0.25
   6 -14  -8    2.82    0.22
   6  14  -8    3.04    0.20
  -6  14   8    3.02    0.23
  -6 -14  10    2.02    0.19
   6 -14 -10    2.12    0.24
   6  14 -10    2.41    0.23
   6 -15   9    0.77    0.15
   6 -15   7    0.23    0.09
  -6  15  -7    0.23    0.07
   6 -15   5    3.58    0.22
   6  15   5    3.82    0.20
   6  15   5    4.00    0.22
  -6  15  -5    3.80    0.19
   6 -15   3    6.22    0.27
  -6  15  -3    6.26    0.25
   6  15   3    5.95    0.27
   6  15   3    6.37    0.25
   6 -15   1    0.26    0.07
   6 -15   1    0.15    0.05
   6  15   1    0.27    0.06
  -6  15  -1    0.17    0.05
   6  15   1    0.25    0.07
  -6  15  -1    0.27    0.07
   6 -15  -1   10.56    0.32
   6 -15  -1   10.65    0.36
  -6  15   1   10.47    0.33
  -6  15   1   11.00    0.34
   6  15  -1   10.68    0.33
   6  15  -1   10.82    0.36
   6 -15  -3    5.11    0.24
   6  15  -3    4.86    0.23
   6  15  -3    4.59    0.20
  -6  15   3    4.81    0.23
   6 -15  -5    6.29    0.30
   6  15  -5    6.09    0.26
  -6  15   5    6.44    0.30
   6 -15  -7    0.87    0.14
  -6  15   7    0.80    0.15
   6  15  -7    0.86    0.12
   6 -15  -9    0.43    0.12
  -6  15   9    0.41    0.12
   6  15  -9    0.66    0.13
   6 -16   8    1.49    0.19
  -6  16  -8    1.37    0.14
   6 -16   6    1.25    0.17
   6  16   6    1.48    0.16
  -6  16  -6    1.47    0.15
   6 -16   4    2.32    0.17
  -6  16  -4    2.26    0.15
   6  16   4    2.57    0.18
   6  16   4    2.58    0.16
   6 -16   2    1.35    0.14
   6 -16   2    1.35    0.14
   6  16   2    1.19    0.12
   6  16   2    1.37    0.15
  -6  16  -2    1.33    0.13
   6 -16   0   48.09    1.08
   6 -16   0   49.50    1.07
  -6  16   0   47.50    1.07
  -6  16   0   47.72    1.06
   6  16   0   48.78    1.06
   6  16   0   49.05    1.11
   6 -16  -2    0.87    0.12
   6  16  -2    0.72    0.10
  -6  16   2    0.80    0.10
   6  16  -2    0.97    0.11
  -6  16   2    1.01    0.11
   6 -16  -4   10.41    0.39
   6  16  -4   11.27    0.36
  -6  16   4   11.28    0.40
   6  16  -4   10.49    0.37
   6 -16  -6    3.76    0.23
  -6  16   6    3.42    0.23
   6  16  -6    3.41    0.20
   6 -16  -8    0.52    0.12
  -6  16   8    0.47    0.13
   6  16  -8    0.76    0.13
   6 -17   7    0.46    0.13
  -6  17  -7    0.31    0.09
   6 -17   5    0.21    0.08
   6  17   5    0.12    0.06
  -6  17  -5    0.16    0.07
   6  17   5    0.17    0.07
   6 -17   3    2.90    0.19
  -6  17  -3    2.76    0.17
   6  17   3    2.86    0.19
   6  17   3    3.02    0.17
   6 -17   1    1.63    0.15
   6 -17   1    1.42    0.11
  -6  17  -1    1.52    0.14
  -6  17  -1    1.38    0.11
   6  17   1    1.57    0.12
   6  17   1    1.34    0.14
   6 -17  -1    7.98    0.30
  -6  17   1    7.77    0.28
   6  17  -1    7.67    0.28
  -6  17   1    7.86    0.28
   6  17  -1    7.66    0.30
   6 -17  -3    5.40    0.26
   6  17  -3    5.48    0.25
  -6  17   3    5.42    0.25
   6  17  -3    4.94    0.22
   6 -17  -5    1.73    0.18
   6  17  -5    2.13    0.15
  -6  17   5    1.87    0.19
   6  17  -5    1.91    0.15
   6 -17  -7    1.12    0.17
  -6  17   7    1.18    0.18
   6  17  -7    0.99    0.13
   6 -17  -9    1.50    0.20
  -6  17   9    1.76    0.24
   6  17  -9    1.38    0.17
   6 -18   8    1.10    0.17
  -6  18  -8    1.13    0.14
   6 -18   6    0.11    0.07
   6  18   6    0.16    0.07
  -6  18  -6    0.08    0.06
   6 -18   4    1.14    0.14
   6  18   4    0.97    0.13
  -6  18  -4    1.03    0.12
   6  18   4    0.90    0.12
   6 -18   2    1.31    0.14
  -6  18  -2    1.29    0.13
   6  18   2    1.15    0.14
   6  18   2    1.33    0.13
   6 -18   0   35.61    0.85
   6 -18   0   36.13    0.84
   6  18   0   36.25    0.88
   6  18   0   34.14    0.83
  -6  18   0   36.17    0.85
  -6  18   0   36.34    0.84
   6 -18  -2    4.71    0.24
  -6  18   2    4.80    0.23
   6  18  -2    5.02    0.22
   6  18  -2    5.23    0.24
   6 -18  -4    0.56    0.10
  -6  18   4    0.22    0.08
   6  18  -4    0.32    0.08
   6  18  -4    0.42    0.09
   6 -18  -6    0.39    0.11
  -6  18   6    0.60    0.13
   6  18  -6    0.36    0.09
   6  18  -6    0.37    0.09
   6 -18  -8    0.48    0.12
   6  18  -8    0.65    0.12
  -6  18   8    0.58    0.15
   6 -19   7    0.43    0.12
  -6  19  -7    0.78    0.12
   6 -19   5    0.68    0.12
   6  19   5    0.95    0.14
   6 -19   3    4.51    0.24
   6  19   3    4.77    0.25
  -6  19  -3    4.08    0.21
   6  19   3    4.32    0.22
   6 -19   1    1.97    0.15
  -6  19  -1    2.09    0.16
   6  19   1    2.28    0.15
  -6  19  -1    2.15    0.15
   6  19   1    2.40    0.17
   6 -19  -1   12.92    0.43
   6  19  -1   14.11    0.42
   6  19  -1   13.91    0.45
  -6  19   1   13.60    0.42
   6 -19  -3    4.20    0.24
  -6  19   3    4.49    0.24
   6  19  -3    4.54    0.22
   6  19  -3    4.50    0.23
   6 -19  -5    0.77    0.14
   6  19  -5    0.76    0.12
  -6  19   5    0.88    0.14
   6  19  -5    0.89    0.13
   6 -19  -7    0.93    0.15
  -6  19   7    1.05    0.17
   6  19  -7    0.65    0.11
   6 -20   6    1.16    0.17
   6  20   6    1.59    0.18
  -6  20  -6    1.67    0.16
   6 -20   4    0.22    0.08
   6  20   4    0.28    0.09
  -6  20  -4    0.44    0.09
   6 -20   2    2.88    0.19
   6  20   2    3.09    0.18
  -6  20  -2    2.93    0.18
   6  20   2    3.31    0.21
  -6  20   0    5.26    0.24
   6  20   0    4.94    0.23
   6  20   0    5.13    0.25
  -6  20   0    5.41    0.24
   6 -20  -2    0.25    0.08
   6  20  -2    0.47    0.09
   6  20  -2    0.38    0.08
  -6  20   2    0.36    0.09
   6 -20  -4    0.58    0.11
  -6  20   4    0.43    0.10
   6  20  -4    0.34    0.08
   6  20  -4    0.46    0.09
   6 -20  -6    2.36    0.20
   6  20  -6    2.01    0.19
  -6  20   6    1.98    0.22
   6 -20  -8    0.28    0.11
   6  20  -8    0.19    0.08
  -6  20   8    0.17    0.11
   6 -21   7    1.17    0.18
  -6  21  -7    1.02    0.14
   6 -21   5    0.05    0.06
   6  21   5    0.04    0.06
  -6  21  -5    0.02    0.06
   6 -21   3    3.82    0.23
   6  21   3    3.85    0.22
  -6  21  -3    3.95    0.21
   6 -21   1    5.04    0.24
   6  21   1    4.82    0.24
  -6  21  -1    4.81    0.23
   6  21   1    4.89    0.25
   6 -21  -1    1.42    0.15
   6  21  -1    1.58    0.16
   6  21  -1    1.70    0.17
  -6  21   1    1.64    0.16
   6 -21  -3    1.32    0.16
   6  21  -3    1.28    0.14
   6  21  -3    1.27    0.15
  -6  21   3    1.49    0.17
   6 -21  -5    0.91    0.15
  -6  21   5    0.90    0.15
   6  21  -5    0.74    0.12
   6 -21  -7    1.49    0.20
   6  21  -7    1.50    0.17
  -6  21   7    1.55    0.21
   6 -22   6    0.52    0.13
   6  22   6    0.68    0.13
  -6  22  -6    0.50    0.10
   6 -22   4    0.25    0.09
  -6  22  -4    0.22    0.08
   6  22   4    0.37    0.10
   6 -22   2    2.40    0.18
   6  22   2    2.14    0.17
  -6  22  -2    2.49    0.17
   6  22   0    1.07    0.13
  -6  22   0    1.00    0.13
   6  22   0    1.17    0.21
   6 -22  -2    0.57    0.11
   6  22  -2    0.49    0.11
  -6  22   2    0.57    0.11
   6  22  -2    0.57    0.10
   6 -22  -4    0.22    0.08
  -6  22   4    0.27    0.09
   6  22  -4    0.21    0.07
   6 -22  -6    0.86    0.15
   6  22  -6    0.77    0.13
  -6  22   6    0.94    0.17
   6 -23   5    0.00    0.06
  -6  23  -5    0.02    0.07
   6  23   5    0.00    0.06
   6 -23   3    1.89    0.19
  -6  23  -3    1.90    0.17
   6  23   3    2.13    0.20
   6  23   1    0.60    0.10
  -6  23   1    0.63    0.11
   6  23  -1    0.82    0.12
   6 -23  -3    0.06    0.06
  -6  23   3    0.02    0.06
   6  23  -3   -0.03    0.06
   6 -23  -5    1.68    0.20
   6  23  -5    1.86    0.19
  -6  23   5    1.36    0.19
   6 -23  -7    4.62    0.30
   6  23  -7    4.18    0.26
  -6  23   7    4.19    0.31
   6 -24   4    0.06    0.07
   6  24   4    0.01    0.06
  -6  24  -4   -0.09    0.05
   6 -24   2    0.82    0.13
   6  24   2    0.74    0.12
  -6  24   0    1.47    0.20
   6  24   0    1.17    0.15
  -6  24   2    1.49    0.18
   6  24  -2    1.63    0.17
   6 -24  -4    0.73    0.13
  -6  24   4    0.71    0.14
   6  24  -4    0.68    0.12
   6 -24  -6    5.25    0.31
  -6  24   6    5.20    0.33
   6  24  -6    4.84    0.28
  -6  25  -5    0.72    0.12
   6  25   5    0.74    0.14
   6 -25   3    1.59    0.18
   6  25   3    1.90    0.20
   6  25   1    1.53    0.18
  -6  25   1    1.37    0.17
   6  25  -1    1.34    0.16
   6  25  -3    2.53    0.19
  -6  25   3    2.95    0.22
   6 -25  -5    0.58    0.13
  -6  25   5    0.36    0.12
   6  25  -5    0.27    0.10
   6 -26   4    0.19    0.09
   6  26   4    0.17    0.09
   6  26   2    0.70    0.13
   6  26   0    7.12    0.33
   6  26  -2    3.58    0.23
  -6  26   2    4.52    0.27
   6 -26  -4    1.89    0.21
  -6  26   4    2.08    0.24
   6  26  -4    1.77    0.19
   6  27   1    1.41    0.17
  -6  27   1    1.59    0.24
   6  27  -1    1.63    0.19
   6  27  -3    1.14    0.16
  -6  27   3    0.89    0.16
   6  28   0    1.88    0.20
  -7   0  -9    0.06    0.07
   7   0   5   -0.10    0.03
  -7   0  -5   -0.04    0.05
  -7   0  -3    0.03    0.04
   7   0   3    0.03    0.03
   7   0   1    0.05    0.03
  -7   0  -1    0.00    0.03
   7   0   1    0.01    0.04
   7   0  -1    0.00    0.02
   7   0  -1    0.00    0.03
  -7   0   1    0.04    0.03
   7   0  -3   -0.04    0.03
  -7   0   3   -0.03    0.02
   7   0  -3    0.04    0.03
   7   0  -5   -0.02    0.04
   7   0  -5    0.09    0.06
  -7   0   5    0.00    0.03
   7   0  -9    0.02    0.06
   7   0  -9    0.00    0.06
   7   0 -11    0.04    0.08
   7   0 -11   -0.08    0.06
  -7  -1 -10    0.63    0.14
  -7   1 -10    0.64    0.13
  -7  -1  -8   21.74    0.67
  -7   1  -8   22.54    0.67
  -7  -1  -6    1.16    0.15
  -7   1  -6    1.12    0.14
   7   1   6    1.15    0.12
   7  -1   4    0.39    0.06
  -7  -1  -4    0.30    0.08
   7   1   4    0.35    0.06
  -7   1  -4    0.31    0.07
   7  -1   2    0.43    0.06
  -7  -1  -2    0.67    0.10
  -7   1  -2    0.46    0.08
   7   1   2    0.40    0.06
   7  -1   0    2.34    0.14
  -7  -1   0    2.11    0.13
  -7   1   0    2.31    0.13
   7   1   0    2.23    0.12
   7   1   0    2.18    0.07
   7   1   0    2.29    0.15
  -7  -1   2    2.63    0.12
   7  -1  -2    2.60    0.16
   7  -1  -2    2.61    0.11
   7   1  -2    2.57    0.16
   7   1  -2    2.58    0.11
  -7   1   2    2.39    0.12
  -7  -1   4   35.53    0.75
   7  -1  -4   35.96    0.82
   7  -1  -4   35.12    0.86
   7   1  -4   34.65    0.85
   7   1  -4   34.22    0.80
  -7   1   4   35.66    0.76
   7  -1  -6    5.51    0.26
   7  -1  -6    5.27    0.25
   7   1  -6    5.73    0.26
   7   1  -6    5.35    0.25
   7  -1  -8    0.21    0.07
   7  -1  -8    0.15    0.08
   7   1  -8    0.18    0.07
   7   1  -8    0.08    0.06
   7  -1 -10    6.29    0.34
   7  -1 -10    6.35    0.33
   7   1 -10    6.41    0.34
   7   1 -10    5.94    0.31
  -7  -2  -9    0.96    0.16
  -7   2  -9    1.01    0.15
  -7  -2  -7    1.81    0.19
  -7   2  -7    1.75    0.18
   7   2   7    1.94    0.14
   7  -2   5    0.14    0.04
  -7  -2  -5    0.16    0.07
   7   2   5    0.16    0.05
  -7   2  -5    0.13    0.07
   7  -2   3    0.92    0.07
  -7  -2  -3    1.01    0.12
  -7   2  -3    0.87    0.11
   7   2   3    0.98    0.08
  -7  -2  -1    1.56    0.12
   7  -2   1    1.52    0.13
   7  -2   1    1.61    0.09
  -7   2  -1    1.81    0.12
   7   2   1    1.83    0.11
  -7  -2   1    2.88    0.14
   7  -2  -1    3.12    0.17
   7  -2  -1    2.84    0.10
  -7   2   1    2.70    0.14
   7   2  -1    3.15    0.17
   7   2  -1    2.92    0.10
   7  -2  -3   23.00    0.56
  -7  -2   3   23.52    0.53
   7  -2  -3   22.98    0.62
  -7   2   3   23.04    0.54
   7   2  -3   23.96    0.55
   7   2  -3   22.77    0.61
   7  -2  -5    2.26    0.15
   7  -2  -5    2.59    0.18
   7   2  -5    2.26    0.16
   7   2  -5    2.48    0.15
  -7   2   5    2.54    0.11
   7  -2  -7    1.15    0.15
   7  -2  -7    0.93    0.13
   7   2  -7    0.98    0.13
   7   2  -7    1.09    0.13
   7  -2  -9    2.83    0.22
   7  -2  -9    2.29    0.20
   7   2  -9    2.51    0.24
   7   2  -9    2.31    0.19
   7  -2 -11    0.43    0.13
   7  -2 -11    0.30    0.13
   7   2 -11    0.46    0.13
   7   2 -11    0.37    0.11
  -7  -3 -10    0.05    0.08
  -7   3 -10    0.21    0.09
   7  -3   8    2.44    0.23
  -7  -3  -8    1.79    0.20
  -7   3  -8    2.24    0.21
  -7  -3  -6    3.66    0.22
   7   3   6    3.49    0.18
  -7   3  -6    3.15    0.20
   7  -3   4    5.24    0.18
  -7  -3  -4    4.95    0.24
   7   3   4    4.99    0.20
  -7   3  -4    5.25    0.24
   7  -3   2    3.30    0.18
  -7  -3  -2    3.70    0.19
   7  -3   2    3.83    0.14
   7   3   2    3.51    0.16
  -7   3  -2    3.93    0.19
  -7  -3   0    6.35    0.24
   7  -3   0    6.66    0.26
   7   3   0    6.79    0.27
   7   3   0    6.55    0.16
   7   3   0    6.42    0.23
  -7   3   0    6.29    0.23
   7  -3  -2    2.97    0.13
   7  -3  -2    2.50    0.16
  -7  -3   2    2.58    0.13
  -7   3   2    2.95    0.14
   7   3  -2    2.71    0.11
   7   3  -2    2.90    0.16
   7  -3  -4    6.06    0.27
   7  -3  -4    6.05    0.24
  -7  -3   4    6.58    0.19
  -7   3   4    6.52    0.21
   7   3  -4    6.41    0.27
   7   3  -4    6.73    0.24
   7  -3  -6    1.45    0.15
   7  -3  -6    1.27    0.15
   7   3  -6    1.65    0.16
   7   3  -6    1.56    0.13
   7  -3  -8    1.48    0.18
   7  -3  -8    1.55    0.18
   7   3  -8    1.74    0.16
   7   3  -8    1.54    0.17
   7  -3 -10    0.11    0.08
   7  -3 -10    0.05    0.08
   7   3 -10    0.24    0.10
   7   3 -10    0.10    0.08
   7  -4   9    0.21    0.09
  -7  -4  -9    0.06    0.07
  -7   4  -9    0.18    0.08
  -7  -4  -7    1.26    0.16
   7  -4   7    1.19    0.16
   7   4   7    1.24    0.13
  -7   4  -7    1.20    0.15
  -7  -4  -5    5.00    0.25
   7  -4   5    4.90    0.25
   7   4   5    5.01    0.21
  -7   4  -5    4.74    0.24
   7  -4   3    3.32    0.13
  -7  -4  -3    3.55    0.19
   7   4   3    3.30    0.16
  -7   4  -3    3.11    0.17
  -7  -4  -1    4.60    0.20
   7  -4   1    4.63    0.16
   7  -4   1    4.69    0.21
   7   4   1    4.11    0.18
  -7   4  -1    4.63    0.20
   7   4   1    4.41    0.14
  -7  -4   1    0.37    0.06
   7  -4  -1    0.30    0.07
   7  -4  -1    0.33    0.04
   7   4  -1    0.27    0.07
  -7   4   1    0.27    0.06
   7  -4  -3    0.21    0.06
   7  -4  -3    0.20    0.05
  -7  -4   3    0.16    0.04
  -7   4   3    0.30    0.06
   7   4  -3    0.16    0.06
   7   4  -3    0.19    0.05
   7  -4  -5    3.57    0.19
   7  -4  -5    3.83    0.21
  -7   4   5    3.52    0.14
   7   4  -5    3.59    0.20
   7   4  -5    3.83    0.18
   7  -4  -7    8.12    0.34
   7  -4  -7    7.92    0.35
   7   4  -7    8.31    0.33
   7   4  -7    8.28    0.33
   7  -4  -9    3.93    0.26
   7  -4  -9    3.90    0.25
   7   4  -9    4.01    0.24
   7   4  -9    4.15    0.25
   7  -4 -11    0.06    0.08
   7  -4 -11    0.19    0.10
   7   4 -11    0.10    0.09
  -7  -5 -10    0.05    0.07
   7  -5  10    0.19    0.09
  -7   5 -10    0.12    0.08
  -7  -5  -8    2.02    0.21
   7  -5   8    2.36    0.22
   7   5   8    2.14    0.16
  -7   5  -8    1.98    0.19
  -7  -5  -6   10.88    0.41
   7  -5   6   10.51    0.40
   7   5   6   10.84    0.35
  -7   5  -6   10.17    0.38
   7  -5   4    0.47    0.09
  -7  -5  -4    0.48    0.10
   7   5   4    0.47    0.08
  -7   5  -4    0.53    0.09
   7  -5   2   10.55    0.35
  -7  -5  -2   10.56    0.35
   7  -5   2   10.51    0.27
  -7   5  -2   10.13    0.33
   7   5   2   10.16    0.32
   7  -5   0    3.16    0.17
  -7  -5   0    3.06    0.15
   7   5   0    2.90    0.15
   7   5   0    2.93    0.10
  -7   5   0    2.86    0.15
  -7  -5   2    9.98    0.29
   7  -5  -2   10.20    0.29
   7  -5  -2   10.14    0.35
   7   5  -2    9.85    0.34
  -7   5   2   10.07    0.30
   7   5  -2    9.96    0.27
   7  -5  -4   14.14    0.46
   7  -5  -4   14.19    0.42
  -7  -5   4   14.83    0.35
   7   5  -4   14.46    0.40
  -7   5   4   14.76    0.38
   7   5  -4   15.17    0.45
   7  -5  -6    2.58    0.19
   7  -5  -6    2.30    0.17
   7   5  -6    2.47    0.16
   7   5  -6    2.07    0.15
   7  -5  -8    1.36    0.17
   7  -5  -8    1.47    0.18
   7   5  -8    1.39    0.15
   7   5  -8    1.25    0.15
   7  -5 -10    0.32    0.11
   7  -5 -10    0.22    0.10
   7   5 -10    0.19    0.08
   7   5 -10    0.22    0.10
   7  -6   9    2.20    0.23
  -7  -6  -9    1.79    0.21
  -7   6  -9    1.86    0.19
   7  -6   7    1.53    0.18
  -7  -6  -7    1.47    0.18
   7   6   7    1.53    0.15
  -7   6  -7    1.51    0.16
  -7  -6  -5    6.96    0.31
   7  -6   5    6.75    0.30
   7   6   5    7.14    0.27
  -7   6  -5    7.28    0.29
   7  -6   3    1.23    0.12
  -7  -6  -3    1.03    0.12
   7  -6   3    1.00    0.12
  -7   6  -3    1.46    0.14
   7   6   3    1.30    0.11
  -7  -6  -1   26.57    0.66
   7  -6   1   26.33    0.58
   7  -6   1   26.49    0.67
  -7   6  -1   26.87    0.65
   7   6   1   26.02    0.56
   7   6   1   26.69    0.64
   7  -6  -1    1.20    0.11
  -7  -6   1    1.40    0.10
   7   6  -1    1.40    0.08
  -7   6   1    1.41    0.10
   7   6  -1    1.56    0.12
   7   6  -1    1.10    0.11
   7  -6  -3   30.46    0.77
  -7  -6   3   30.57    0.68
  -7   6   3   31.10    0.70
   7   6  -3   30.49    0.69
   7   6  -3   31.78    0.77
   7  -6  -5    0.70    0.11
   7   6  -5    0.68    0.09
   7   6  -5    0.89    0.12
   7  -6  -7    6.93    0.32
   7  -6  -7    7.03    0.32
   7   6  -7    6.93    0.29
   7   6  -7    6.61    0.29
   7  -6  -9    0.24    0.10
   7  -6  -9    0.38    0.10
   7   6  -9    0.31    0.10
   7   6  -9    0.27    0.08
   7  -6 -11    0.70    0.15
   7  -6 -11    0.78    0.17
   7   6 -11    0.59    0.13
   7  -7  10    0.19    0.11
  -7  -7 -10    0.48    0.13
  -7   7 -10    0.41    0.11
   7  -7   8   -0.03    0.06
  -7  -7  -8    0.04    0.07
  -7   7  -8    0.04    0.07
   7   7   8    0.00    0.05
   7  -7   6   10.82    0.42
  -7  -7  -6   11.42    0.43
  -7   7  -6   11.42    0.40
   7   7   6   11.40    0.38
  -7  -7  -4    2.43    0.17
   7  -7   4    2.75    0.18
  -7   7  -4    2.39    0.16
   7   7   4    2.63    0.16
   7  -7   2    7.11    0.28
   7  -7   2    7.01    0.19
  -7  -7  -2    7.66    0.29
   7  -7   2    5.93    0.25
   7   7   2    6.87    0.26
  -7   7  -2    7.08    0.26
   7   7   2    7.42    0.26
  -7   7   0    0.75    0.09
   7   7   0    0.78    0.09
   7   7   0    0.81    0.06
  -7  -7   2   15.16    0.40
   7  -7  -2   15.55    0.46
   7   7  -2   15.03    0.38
   7   7  -2   15.53    0.47
  -7   7   2   15.44    0.41
   7  -7  -4    1.29    0.15
  -7   7   4    1.28    0.10
   7   7  -4    1.19    0.10
   7   7  -4    1.43    0.14
   7  -7  -6    3.16    0.21
   7   7  -6    3.21    0.19
   7   7  -6    2.85    0.17
   7  -7  -8    6.81    0.33
   7  -7  -8    6.43    0.33
   7   7  -8    6.45    0.30
   7   7  -8    6.47    0.29
   7  -7 -10    3.87    0.28
   7  -7 -10    3.80    0.27
   7   7 -10    4.18    0.26
  -7  -8  -9    2.49    0.25
   7  -8   9    2.75    0.26
  -7   8  -9    2.56    0.20
  -7  -8  -7    0.09    0.08
   7  -8   7    0.31    0.10
   7   8   7    0.30    0.08
  -7   8  -7    0.22    0.07
  -7  -8  -5    1.88    0.18
   7  -8   5    1.91    0.19
  -7   8  -5    2.21    0.16
   7   8   5    2.17    0.15
   7  -8   3    3.01    0.18
  -7  -8  -3    3.05    0.19
  -7   8  -3    2.82    0.16
   7   8   3    2.92    0.16
   7  -8   1   22.73    0.51
   7  -8   1   23.23    0.60
  -7  -8  -1   22.99    0.60
  -7   8  -1   22.56    0.58
   7   8   1   23.33    0.59
   7   8   1   23.00    0.51
  -7  -8   1    1.81    0.12
   7  -8  -1    1.89    0.14
   7   8  -1    1.95    0.10
  -7   8   1    2.05    0.12
   7   8  -1    1.94    0.13
  -7   8   1    1.82    0.10
  -7  -8   3   22.73    0.52
   7  -8  -3   21.98    0.62
   7   8  -3   21.76    0.54
   7   8  -3   23.74    0.61
  -7   8   3   22.37    0.57
  -7   8   3   22.41    0.55
   7  -8  -5    2.85    0.20
   7   8  -5    2.67    0.17
   7   8  -5    3.09    0.16
   7  -8  -7    2.14    0.21
   7   8  -7    1.75    0.14
   7   8  -7    2.10    0.16
   7  -8  -9    0.37    0.11
   7  -8  -9    0.44    0.12
   7   8  -9    0.55    0.12
   7  -8 -11    2.29    0.27
   7   8 -11    2.14    0.23
  -7  -9 -10    0.64    0.15
  -7   9 -10    1.03    0.15
  -7  -9  -8    2.33    0.24
   7  -9   8    1.88    0.21
   7   9   8    2.29    0.18
  -7   9  -8    2.56    0.19
   7  -9   6    2.98    0.21
  -7  -9  -6    3.30    0.22
  -7   9  -6    3.29    0.20
   7   9   6    3.47    0.20
  -7  -9  -4    7.58    0.32
   7  -9   4    7.46    0.31
   7   9   4    8.55    0.31
  -7   9  -4    8.04    0.30
  -7  -9  -2    1.80    0.14
   7  -9   2    1.91    0.14
   7  -9   2    1.64    0.12
   7   9   2    1.67    0.09
  -7   9  -2    1.54    0.12
   7   9   2    1.44    0.12
   7  -9   0    5.62    0.24
  -7  -9   0    5.94    0.23
  -7   9   0    5.49    0.22
   7   9   0    5.88    0.18
   7   9   0    5.59    0.23
   7  -9  -2    3.87    0.20
  -7  -9   2    4.02    0.17
  -7   9   2    3.96    0.18
   7   9  -2    3.97    0.19
   7   9  -2    3.78    0.20
  -7   9   2    4.14    0.17
   7   9  -2    3.95    0.16
   7  -9  -4    3.64    0.21
  -7   9   4    3.54    0.16
  -7   9   4    3.53    0.19
   7   9  -4    3.78    0.20
   7   9  -4    3.81    0.17
   7  -9  -6    1.08    0.15
   7   9  -6    1.19    0.13
   7   9  -6    1.39    0.14
   7  -9  -8    0.01    0.06
   7   9  -8    0.07    0.07
   7   9  -8    0.10    0.06
   7  -9 -10    2.04    0.25
   7  -9 -10    1.93    0.23
   7   9 -10    1.91    0.20
   7 -10   9   -0.03    0.06
  -7 -10  -9    0.04    0.08
  -7  10  -9    0.09    0.07
  -7 -10  -7    1.06    0.16
   7 -10   7    1.17    0.16
  -7  10  -7    1.10    0.14
   7  10   7    1.30    0.16
  -7 -10  -5    0.57    0.11
   7 -10   5    0.54    0.10
   7  10   5    0.70    0.11
  -7  10  -5    0.72    0.11
  -7 -10  -3    1.51    0.15
   7 -10   3    1.64    0.16
   7 -10   3    1.57    0.12
  -7  10  -3    1.63    0.13
   7  10   3    1.57    0.13
  -7 -10  -1    7.57    0.28
   7 -10   1    7.14    0.27
   7 -10   1    7.21    0.27
  -7  10  -1    6.95    0.26
   7  10   1    7.15    0.22
   7  10   1    7.20    0.27
   7 -10  -1    8.41    0.31
  -7 -10   1    7.71    0.27
  -7  10   1    8.23    0.26
   7  10  -1    8.15    0.25
  -7  10   1    8.13    0.28
   7  10  -1    8.27    0.29
   7 -10  -3    1.50    0.16
   7  10  -3    1.30    0.13
   7  10  -3    1.18    0.09
  -7  10   3    1.33    0.10
  -7  10   3    1.42    0.12
   7 -10  -5    6.01    0.29
   7  10  -5    5.65    0.25
   7  10  -5    6.33    0.25
  -7  10   5    6.56    0.28
   7 -10  -7    2.35    0.20
   7  10  -7    2.48    0.17
   7  10  -7    2.63    0.18
   7 -10  -9    1.47    0.19
   7  10  -9    1.43    0.17
   7 -11   8    2.71    0.26
  -7 -11  -8    2.70    0.26
  -7  11  -8    2.72    0.19
   7 -11   6    1.51    0.18
  -7 -11  -6    2.08    0.21
   7  11   6    1.89    0.18
  -7  11  -6    1.92    0.17
   7 -11   4    0.40    0.09
   7  11   4    0.41    0.09
  -7  11  -4    0.42    0.08
   7 -11   2    2.27    0.15
   7 -11   2    1.95    0.13
  -7 -11  -2    2.21    0.15
   7  11   2    2.13    0.11
  -7  11  -2    2.24    0.14
   7  11   2    2.37    0.15
   7 -11   0    3.99    0.20
  -7 -11   0    4.04    0.19
   7  11   0    4.01    0.16
   7  11   0    3.89    0.20
  -7  11   0    3.99    0.19
   7 -11  -2    3.08    0.19
  -7 -11   2    3.54    0.16
  -7  11   2    3.82    0.18
   7  11  -2    3.51    0.16
  -7  11   2    3.65    0.17
   7  11  -2    3.68    0.19
   7 -11  -4    9.03    0.36
  -7  11   4    9.48    0.34
  -7  11   4    9.34    0.30
   7  11  -4    9.26    0.31
   7  11  -4    9.90    0.34
   7 -11  -6    1.25    0.16
   7  11  -6    1.27    0.13
  -7  11   6    1.50    0.17
   7  11  -6    1.42    0.14
   7 -11  -8    2.96    0.22
   7  11  -8    3.27    0.21
   7 -11 -10    1.99    0.23
   7 -11 -10    1.99    0.24
   7  11 -10    2.39    0.23
  -7 -12  -9    0.47    0.13
   7 -12   9    0.39    0.11
  -7  12  -9    0.16    0.09
   7 -12   7    1.14    0.16
  -7 -12  -7    0.96    0.16
  -7  12  -7    1.10    0.14
   7 -12   5    3.18    0.21
  -7  12  -5    3.14    0.19
   7  12   5    3.43    0.20
   7 -12   3    2.33    0.16
   7 -12   3    2.32    0.14
  -7  12  -3    1.97    0.14
   7  12   3    2.57    0.14
   7  12   3    2.37    0.16
   7 -12   1    6.43    0.26
   7 -12   1    6.97    0.27
  -7 -12  -1    6.81    0.27
   7  12   1    6.80    0.22
   7  12   1    7.46    0.28
  -7  12  -1    6.88    0.26
  -7 -12   1    2.61    0.15
   7 -12  -1    2.88    0.17
  -7  12   1    2.86    0.16
  -7  12   1    2.69    0.16
   7  12  -1    2.56    0.16
   7  12  -1    2.64    0.13
   7 -12  -3    1.51    0.14
  -7  12   3    1.75    0.12
   7  12  -3    1.80    0.14
   7  12  -3    1.68    0.12
  -7  12   3    1.56    0.12
   7 -12  -5    0.88    0.13
   7  12  -5    1.06    0.13
   7  12  -5    1.10    0.12
  -7  12   5    0.91    0.13
   7 -12  -7    1.52    0.18
   7  12  -7    1.97    0.18
  -7  12   7    1.99    0.21
   7 -12  -9    1.04    0.16
   7  12  -9    1.39    0.17
   7 -13   8    0.24    0.11
  -7 -13  -8    0.23    0.10
  -7  13  -8    0.31    0.09
   7 -13   6    4.58    0.27
  -7  13  -6    3.60    0.20
   7  13   6    3.97    0.23
   7 -13   4    3.26    0.21
  -7  13  -4    3.15    0.19
   7  13   4    3.48    0.20
   7 -13   2    0.02    0.04
   7 -13   2    0.01    0.05
   7  13   2   -0.01    0.03
  -7  13  -2    0.06    0.05
   7  13   2    0.04    0.05
  -7 -13   0    3.51    0.18
   7 -13   0    3.59    0.19
   7 -13   0    3.26    0.17
   7  13   0    3.53    0.19
  -7  13   0    3.14    0.17
   7  13   0    3.27    0.15
  -7 -13   2    2.43    0.14
   7 -13  -2    2.70    0.18
   7  13  -2    2.61    0.14
  -7  13   2    2.57    0.15
   7  13  -2    2.24    0.16
  -7  13   2    2.60    0.15
   7 -13  -4    1.20    0.15
   7  13  -4    1.38    0.13
  -7  13   4    1.47    0.15
   7 -13  -6    0.67    0.13
   7  13  -6    0.69    0.11
  -7  13   6    0.64    0.12
   7  13  -6    0.86    0.12
   7 -13  -8    0.63    0.13
  -7  13   8    0.99    0.16
   7  13  -8    1.01    0.14
  -7 -13  10    0.79    0.12
   7 -13 -10    0.74    0.15
   7  13 -10    0.82    0.15
  -7 -14  -9    0.59    0.15
  -7  14  -9    0.54    0.11
   7 -14   7    6.02    0.33
  -7  14  -7    5.29    0.26
   7 -14   5    0.11    0.07
  -7  14  -5    0.11    0.07
   7  14   5    0.17    0.07
   7 -14   3    1.36    0.15
  -7  14  -3    1.56    0.15
   7  14   3    1.67    0.12
   7  14   3    1.72    0.14
   7 -14   1    2.02    0.15
   7 -14   1    2.15    0.14
  -7  14  -1    2.08    0.14
   7  14   1    2.27    0.13
   7  14   1    2.03    0.16
  -7 -14   1   16.02    0.45
   7 -14  -1   15.45    0.48
  -7  14   1   15.86    0.45
   7  14  -1   16.37    0.43
   7  14  -1   16.57    0.49
   7 -14  -3    1.49    0.16
  -7  14   3    1.50    0.15
   7  14  -3    1.29    0.12
   7  14  -3    1.14    0.13
  -7  14   3    1.40    0.13
   7 -14  -5    5.61    0.29
  -7  14   5    6.14    0.29
   7  14  -5    6.06    0.25
   7 -14  -7    0.74    0.13
   7  14  -7    0.91    0.13
  -7  14   7    0.91    0.15
   7 -14  -9    2.22    0.24
   7  14  -9    2.45    0.20
   7 -15   8    0.17    0.09
  -7  15  -8    0.22    0.08
   7 -15   6    0.49    0.12
  -7  15  -6    0.70    0.11
   7 -15   4    2.25    0.18
  -7  15  -4    2.57    0.17
   7  15   4    2.67    0.18
   7 -15   2   26.63    0.68
   7 -15   2   27.87    0.72
   7  15   2   28.60    0.73
  -7  15  -2   27.33    0.70
   7  15   2   26.69    0.66
   7 -15   0    1.37    0.12
   7 -15   0    1.25    0.13
   7  15   0    1.52    0.15
   7  15   0    1.33    0.12
  -7  15   0    1.24    0.13
   7 -15  -2    2.23    0.17
   7  15  -2    2.59    0.15
  -7  15   2    2.53    0.16
   7  15  -2    2.64    0.17
  -7  15   2    2.69    0.16
   7 -15  -4    2.51    0.19
   7  15  -4    2.47    0.16
  -7  15   4    2.80    0.18
   7  15  -4    2.61    0.18
   7 -15  -6    0.87    0.14
  -7  15   6    0.85    0.14
   7  15  -6    0.92    0.12
   7 -15  -8    1.72    0.21
   7  15  -8    1.67    0.17
  -7  15   8    1.86    0.23
   7 -16   7    1.02    0.16
  -7  16  -7    0.74    0.12
   7 -16   5    0.84    0.14
  -7  16  -5    0.78    0.12
   7 -16   3    3.79    0.23
   7  16   3    4.16    0.20
  -7  16  -3    4.20    0.22
   7  16   3    4.28    0.23
   7 -16   1   11.69    0.38
   7 -16   1   11.15    0.36
  -7  16  -1   10.47    0.36
   7  16   1   11.28    0.40
   7  16   1   11.16    0.34
   7 -16  -1    5.77    0.26
   7  16  -1    5.51    0.22
  -7  16   1    5.94    0.24
   7  16  -1    5.18    0.25
   7 -16  -3   11.19    0.41
   7  16  -3   11.65    0.37
  -7  16   3   10.96    0.39
   7  16  -3   11.08    0.39
   7 -16  -5    0.66    0.12
   7  16  -5    0.85    0.12
  -7  16   5    0.66    0.12
   7  16  -5    0.88    0.11
   7 -16  -7    0.02    0.06
  -7  16   7    0.10    0.08
   7  16  -7    0.12    0.07
   7 -16  -9    0.08    0.10
   7  16  -9    0.09    0.08
  -7  16   9    0.04    0.09
  -7  17  -8    0.71    0.12
   7 -17   6    0.35    0.10
  -7  17  -6    0.19    0.08
   7 -17   4    1.56    0.18
  -7  17  -4    1.30    0.15
   7 -17   2   19.32    0.56
   7  17   2   19.92    0.58
   7  17   2   18.64    0.52
  -7  17  -2   18.32    0.53
   7 -17   0    5.27    0.23
   7 -17   0    5.44    0.24
   7  17   0    5.32    0.22
   7  17   0    4.89    0.25
  -7  17   0    5.12    0.23
   7 -17  -2    7.41    0.31
  -7  17   2    7.09    0.29
   7  17  -2    7.51    0.31
   7  17  -2    7.26    0.27
  -7  17   2    7.48    0.28
   7 -17  -4    2.60    0.20
  -7  17   4    2.45    0.18
   7  17  -4    2.47    0.18
   7  17  -4    2.74    0.17
   7 -17  -6    1.70    0.19
   7  17  -6    1.78    0.17
  -7  17   6    1.58    0.20
   7 -17  -8    0.89    0.16
   7  17  -8    0.96    0.14
  -7  17   8    0.96    0.17
   7 -18   7   -0.04    0.06
  -7  18  -7   -0.09    0.06
   7 -18   5    2.75    0.21
  -7  18  -5    2.56    0.18
   7 -18   3    0.94    0.14
   7  18   3    1.00    0.12
  -7  18  -3    0.99    0.13
   7 -18   1    6.22    0.26
   7  18   1    4.99    0.23
   7  18   1    6.01    0.28
  -7  18  -1    4.98    0.24
   7 -18  -1    1.68    0.14
  -7  18   1    1.93    0.14
   7  18  -1    1.88    0.14
   7  18  -1    1.91    0.16
   7 -18  -3    0.42    0.10
  -7  18   3    0.32    0.09
   7  18  -3    0.33    0.08
   7  18  -3    0.38    0.09
   7 -18  -5    0.61    0.13
   7  18  -5    0.65    0.11
  -7  18   5    0.71    0.13
   7 -18  -7    0.46    0.12
   7  18  -7    0.50    0.11
  -7  18   7    0.45    0.12
   7 -19   6    0.19    0.09
  -7  19  -6    0.13    0.07
   7 -19   4    2.61    0.20
   7  19   4    2.20    0.25
  -7  19  -4    2.27    0.17
   7 -19   2   16.07    0.51
  -7  19  -2   16.12    0.49
   7  19   2   15.91    0.48
   7 -19   0    0.27    0.07
  -7  19   0    0.17    0.07
   7  19   0    0.27    0.08
   7  19   0    0.18    0.06
   7 -19  -2    0.44    0.10
   7  19  -2    0.47    0.09
   7  19  -2    0.40    0.08
  -7  19   2    0.51    0.10
   7 -19  -4    1.77    0.19
  -7  19   4    1.96    0.20
   7  19  -4    1.82    0.17
   7 -19  -6    1.46    0.19
   7  19  -6    1.15    0.15
  -7  19   6    1.19    0.17
   7 -19  -8    2.28    0.25
   7  19  -8    2.14    0.21
  -7  19   8    2.03    0.25
  -7  20  -7    3.05    0.20
   7 -20   5    0.36    0.11
  -7  20  -5    0.29    0.08
   7 -20   3    3.72    0.23
  -7  20  -3    3.25    0.20
   7  20   3    3.04    0.19
   7 -20   1    0.40    0.09
   7  20   1    0.61    0.10
  -7  20  -1    0.60    0.11
   7 -20  -1    2.62    0.18
   7  20  -1    2.63    0.17
  -7  20   1    2.32    0.16
   7 -20  -3    0.00    0.05
   7  20  -3    0.02    0.05
  -7  20   3    0.04    0.06
   7 -20  -5    2.35    0.21
  -7  20   5    2.55    0.25
   7  20  -5    2.50    0.18
   7 -20  -7    0.11    0.09
   7  20  -7    0.13    0.08
  -7  20   7    0.10    0.09
   7 -21   6    0.70    0.14
  -7  21  -6    0.78    0.13
   7 -21   4    0.99    0.15
  -7  21  -4    0.97    0.14
   7  21   4    0.88    0.15
   7 -21   2    0.17    0.07
   7  21   2    0.27    0.08
  -7  21  -2    0.15    0.07
  -7  21   0    0.55    0.10
   7  21   0    0.70    0.11
   7 -21  -2    3.35    0.21
   7  21  -2    3.45    0.20
   7 -21  -4    2.32    0.20
  -7  21   4    1.94    0.20
   7  21  -4    1.70    0.17
   7 -21  -6    0.92    0.16
  -7  21   6    1.19    0.18
   7  21  -6    0.81    0.13
   7 -22   5    0.28    0.09
  -7  22  -5    0.54    0.11
   7 -22   3    0.84    0.14
  -7  22  -3    0.90    0.14
   7  22   3    0.93    0.14
  -7  22  -1    0.76    0.12
   7  22   1    1.06    0.13
   7  22  -1    0.56    0.10
   7 -22  -3    0.64    0.12
  -7  22   3    0.42    0.10
   7  22  -3    0.41    0.10
   7 -22  -5    8.77    0.40
   7  22  -5    8.34    0.35
  -7  22   5    7.67    0.38
   7 -23   4    0.81    0.14
   7  23   4    0.98    0.16
  -7  23  -4    1.00    0.14
  -7  23  -2    0.97    0.13
   7  23   2    1.29    0.16
   7  23   0    4.77    0.25
   7  23  -2    0.59    0.11
   7 -23  -4    1.53    0.19
  -7  23   4    1.33    0.18
   7  23  -4    1.43    0.17
   7  23  -6    1.41    0.18
   7 -24   3    2.79    0.21
  -7  24  -3    3.28    0.21
   7  24   3    3.18    0.22
   7  24   1    0.16    0.08
   7  24  -1    0.62    0.11
   7 -24  -3    0.09    0.08
   7  24  -3    0.08    0.07
   7 -24  -5    2.73    0.23
  -7  24   5    2.41    0.25
   7  24  -5    2.43    0.19
   7  25   2    0.72    0.13
   7  25   0    1.01    0.14
   7  25  -2    0.26    0.09
   7 -25  -4    0.90    0.15
  -7  25   4    0.75    0.15
   7  25  -4    0.81    0.13
   7  26   1    0.46    0.11
   7  26  -1    0.23    0.09
  -8   0 -10    0.54    0.13
  -8   0  -8    3.14    0.23
  -8   0  -6    4.91    0.27
   8   0   4    0.34    0.06
  -8   0  -4    0.23    0.07
   8   0   2    1.36    0.10
  -8   0  -2    1.40    0.14
  -8   0   0    1.83    0.13
   8   0   0    2.02    0.15
   8   0   0    1.73    0.11
   8   0  -2    1.16    0.07
   8   0  -2    0.94    0.12
  -8   0   2    1.19    0.11
   8   0  -4   50.94    1.11
   8   0  -4   49.55    1.18
  -8   0   4   52.06    1.07
   8   0  -6   18.60    0.54
   8   0  -6   18.98    0.58
   8   0  -8    3.07    0.21
   8   0  -8    2.84    0.21
   8   0 -10    7.52    0.37
   8   0 -10    7.37    0.37
  -8  -1  -9    0.38    0.12
  -8   1  -9    0.40    0.11
  -8  -1  -7    0.26    0.10
  -8   1  -7    0.35    0.11
  -8  -1  -5    3.75    0.23
   8   1   5    3.44    0.17
  -8   1  -5    3.51    0.22
   8  -1   3    3.50    0.16
  -8  -1  -3    3.48    0.20
   8   1   3    3.32    0.16
  -8   1  -3    3.67    0.20
   8  -1   1    9.14    0.33
  -8  -1  -1    9.09    0.32
   8  -1   1    8.86    0.28
   8   1   1    9.08    0.28
  -8   1  -1    8.14    0.30
  -8  -1   1    2.12    0.13
   8  -1  -1    2.40    0.16
   8   1  -1    2.43    0.16
  -8   1   1    2.43    0.13
   8  -1  -3    0.13    0.04
  -8  -1   3    0.12    0.04
   8  -1  -3    0.20    0.07
   8   1  -3    0.13    0.06
   8   1  -3    0.10    0.04
  -8   1   3    0.14    0.04
   8  -1  -5    4.71    0.25
   8  -1  -5    4.95    0.22
   8   1  -5    4.96    0.22
  -8   1   5    4.83    0.19
   8   1  -5    5.17    0.26
   8  -1  -7    1.13    0.15
   8  -1  -7    0.99    0.14
   8   1  -7    1.20    0.15
   8   1  -7    1.11    0.14
   8  -1  -9    0.74    0.14
   8  -1  -9    0.61    0.13
   8   1  -9    0.60    0.12
   8   1  -9    0.61    0.13
  -8  -2  -8    4.71    0.29
  -8   2  -8    5.62    0.30
  -8  -2  -6    3.25    0.22
  -8   2  -6    3.75    0.23
  -8  -2  -4    1.26    0.15
   8   2   4    1.93    0.12
  -8   2  -4    1.89    0.15
   8  -2   2    1.25    0.09
  -8  -2  -2    1.13    0.13
   8   2   2    1.22    0.10
  -8   2  -2    1.48    0.14
   8  -2   0    0.74    0.11
  -8  -2   0    0.70    0.09
   8   2   0    0.65    0.11
  -8   2   0    0.61    0.08
   8   2   0    0.66    0.09
  -8  -2   2    2.14    0.12
   8  -2  -2    2.23    0.16
   8   2  -2    2.19    0.16
   8   2  -2    2.16    0.10
  -8   2   2    2.26    0.13
   8  -2  -4   48.59    1.16
  -8  -2   4   49.22    1.03
   8  -2  -4   48.82    1.08
   8   2  -4   50.21    1.16
  -8   2   4   50.47    1.04
   8   2  -4   48.35    1.07
   8  -2  -6    5.32    0.26
   8  -2  -6    6.46    0.30
   8   2  -6    5.95    0.28
   8   2  -6    5.61    0.25
   8  -2  -8    3.25    0.23
   8  -2  -8    2.97    0.22
   8   2  -8    3.01    0.21
   8   2  -8    3.08    0.22
   8  -2 -10    1.03    0.17
   8  -2 -10    1.05    0.16
   8   2 -10    1.03    0.16
   8   2 -10    1.06    0.17
  -8  -3  -9    0.10    0.09
  -8   3  -9    0.09    0.08
  -8  -3  -7    7.31    0.35
  -8   3  -7    7.57    0.34
  -8  -3  -5    2.77    0.20
   8   3   5    2.91    0.16
  -8   3  -5    2.92    0.19
   8  -3   3    1.13    0.09
  -8  -3  -3    1.21    0.14
   8   3   3    1.28    0.10
  -8   3  -3    1.55    0.16
   8  -3   1   16.13    0.41
   8  -3   1   15.22    0.48
  -8  -3  -1   15.69    0.46
   8   3   1   16.68    0.44
  -8   3  -1   16.20    0.46
   8  -3  -1    0.96    0.12
  -8  -3   1    0.93    0.10
   8   3  -1    1.12    0.13
  -8   3   1    0.92    0.10
   8  -3  -3   21.39    0.53
  -8  -3   3   21.80    0.52
   8  -3  -3   21.19    0.61
  -8   3   3   22.14    0.53
   8   3  -3   21.80    0.61
   8   3  -3   21.29    0.52
   8  -3  -5    9.11    0.33
   8  -3  -5    9.67    0.37
   8   3  -5    8.99    0.35
  -8   3   5    9.11    0.27
   8   3  -5    9.50    0.32
   8  -3  -7    0.95    0.14
   8  -3  -7    0.75    0.13
   8   3  -7    0.92    0.13
   8   3  -7    0.68    0.11
   8  -3  -9    0.12    0.08
   8  -3  -9    0.04    0.07
   8   3  -9   -0.03    0.07
   8   3  -9    0.04    0.06
  -8  -4  -8    2.66    0.25
  -8   4  -8    2.77    0.22
  -8  -4  -6    6.97    0.33
  -8   4  -6    6.78    0.31
   8   4   6    7.24    0.28
  -8  -4  -4    5.91    0.28
  -8   4  -4    6.25    0.27
   8   4   4    6.15    0.24
   8  -4   2    2.58    0.12
   8  -4   2    2.33    0.16
  -8  -4  -2    2.91    0.18
   8   4   2    2.56    0.15
  -8   4  -2    2.74    0.16
  -8  -4   0    6.46    0.25
   8  -4   0    5.95    0.26
   8   4   0    6.61    0.24
  -8   4   0    5.84    0.23
   8   4   0    4.95    0.24
   8  -4  -2    0.28    0.08
  -8  -4   2    0.26    0.06
   8   4  -2    0.37    0.05
  -8   4   2    0.31    0.06
   8   4  -2    0.24    0.07
   8  -4  -4    4.36    0.24
   8  -4  -4    4.93    0.22
   8   4  -4    4.65    0.24
   8   4  -4    4.70    0.19
  -8   4   4    4.63    0.18
   8  -4  -6    2.04    0.19
   8  -4  -6    1.83    0.16
   8   4  -6    1.96    0.16
   8   4  -6    1.71    0.14
   8  -4  -8    3.96    0.25
   8  -4  -8    3.87    0.25
   8   4  -8    3.77    0.24
   8   4  -8    4.08    0.24
   8  -4 -10    4.51    0.30
   8  -4 -10    4.46    0.30
   8   4 -10    4.54    0.27
   8   4 -10    4.70    0.28
  -8  -5  -9    0.36    0.12
  -8   5  -9    0.37    0.11
  -8  -5  -7    2.71    0.25
  -8   5  -7    2.10    0.21
   8   5   7    2.63    0.18
  -8  -5  -5    1.17    0.15
  -8   5  -5    1.27    0.15
   8   5   5    1.21    0.13
  -8  -5  -3    6.88    0.30
   8   5   3    7.10    0.26
  -8   5  -3    7.01    0.29
   8  -5   1    0.14    0.06
  -8  -5  -1    0.13    0.05
   8  -5   1    0.09    0.03
  -8   5  -1    0.12    0.05
   8   5   1    0.09    0.04
  -8  -5   1    3.08    0.16
   8  -5  -1    3.25    0.19
   8   5  -1    2.87    0.16
   8   5  -1    3.62    0.18
   8   5  -1    3.35    0.20
  -8   5   1    3.00    0.16
  -8  -5   3   10.71    0.30
   8  -5  -3    9.69    0.37
   8  -5  -3   10.11    0.31
   8   5  -3   10.52    0.38
   8   5  -3   10.14    0.30
  -8   5   3   10.64    0.32
   8  -5  -5    1.85    0.16
   8  -5  -5    1.89    0.15
   8   5  -5    1.88    0.16
  -8   5   5    2.22    0.12
   8   5  -5    2.01    0.14
   8  -5  -7    0.71    0.14
   8  -5  -7    0.60    0.11
   8   5  -7    0.73    0.11
   8   5  -7    0.69    0.11
   8  -5  -9    2.34    0.21
   8  -5  -9    2.02    0.22
   8   5  -9    1.65    0.19
   8   5  -9    1.71    0.19
  -8  -6  -8    3.49    0.26
   8  -6   8    3.20    0.24
  -8   6  -8    3.44    0.23
   8  -6   6    1.76    0.20
  -8  -6  -6    2.09    0.21
  -8   6  -6    2.02    0.19
   8   6   6    1.73    0.15
  -8  -6  -4    3.20    0.21
   8   6   4    3.44    0.18
  -8   6  -4    3.25    0.19
  -8  -6  -2   11.91    0.41
   8  -6   2   12.46    0.40
   8   6   2   12.59    0.38
  -8   6  -2   11.88    0.39
  -8  -6   0    5.85    0.24
   8  -6   0    5.90    0.26
   8   6   0    6.09    0.24
  -8   6   0    6.01    0.24
   8  -6  -2   12.72    0.43
  -8  -6   2   14.28    0.38
  -8   6   2   13.42    0.38
   8   6  -2   12.10    0.43
   8   6  -2   13.87    0.35
   8  -6  -4    8.73    0.35
   8  -6  -4    9.46    0.32
   8   6  -4    9.53    0.30
   8   6  -4    9.21    0.35
  -8   6   4    9.50    0.29
   8  -6  -6    0.40    0.10
   8  -6  -6    0.36    0.09
   8   6  -6    0.41    0.09
   8   6  -6    0.48    0.09
   8  -6  -8    0.50    0.12
   8  -6  -8    0.60    0.13
   8   6  -8    0.68    0.12
   8   6  -8    0.63    0.11
   8  -6 -10    0.88    0.17
   8  -6 -10    0.87    0.17
   8   6 -10    0.81    0.14
   8  -7   9    0.87    0.16
  -8  -7  -9    0.70    0.15
  -8   7  -9    0.75    0.14
  -8  -7  -7    0.30    0.10
   8  -7   7    0.18    0.08
   8   7   7    0.18    0.07
  -8   7  -7    0.28    0.09
  -8  -7  -5    2.37    0.18
   8  -7   5    1.95    0.20
  -8   7  -5    2.26    0.18
   8   7   5    2.32    0.16
  -8  -7  -3    3.78    0.21
  -8   7  -3    3.87    0.20
   8   7   3    3.46    0.18
   8  -7   1    4.18    0.21
  -8  -7  -1    3.99    0.21
   8  -7   1    4.32    0.17
  -8   7  -1    4.62    0.21
   8   7   1    4.87    0.21
  -8  -7   1    1.02    0.11
   8  -7  -1    0.95    0.12
  -8   7   1    0.97    0.11
   8   7  -1    0.96    0.07
   8   7  -1    1.02    0.11
  -8  -7   3   17.81    0.45
   8  -7  -3   17.36    0.47
   8  -7  -3   17.45    0.54
   8   7  -3   18.02    0.45
  -8   7   3   18.01    0.47
   8   7  -3   18.76    0.54
   8  -7  -5    2.24    0.16
   8  -7  -5    1.94    0.18
   8   7  -5    2.33    0.17
   8   7  -5    2.38    0.15
  -8   7   5    2.13    0.13
   8  -7  -7    4.67    0.27
   8  -7  -7    4.15    0.25
   8   7  -7    3.88    0.22
   8   7  -7    4.15    0.23
   8  -7  -9    0.24    0.10
   8  -7  -9    0.30    0.11
   8   7  -9    0.29    0.10
   8   7  -9    0.24    0.09
   8  -8   8    0.84    0.16
  -8  -8  -8    0.49    0.13
  -8   8  -8    0.61    0.13
   8  -8   6    0.85    0.14
  -8  -8  -6    1.00    0.15
   8   8   6    0.99    0.13
  -8   8  -6    0.83    0.13
   8  -8   4    0.57    0.11
  -8  -8  -4    0.48    0.11
  -8   8  -4    0.62    0.10
   8   8   4    0.77    0.11
   8  -8   2   11.79    0.39
  -8  -8  -2   10.42    0.37
  -8   8  -2   10.83    0.36
   8   8   2   10.53    0.36
  -8  -8   0    3.23    0.17
   8  -8   0    3.19    0.19
  -8   8   0    3.26    0.17
   8   8   0    3.02    0.17
  -8  -8   2    4.56    0.19
   8  -8  -2    4.53    0.23
   8   8  -2    4.63    0.23
   8   8  -2    4.50    0.22
  -8   8   2    4.65    0.20
   8   8  -2    4.51    0.17
   8  -8  -4    0.90    0.13
   8   8  -4    0.79    0.09
  -8   8   4    0.65    0.09
   8   8  -4    0.77    0.12
   8  -8  -6    0.23    0.09
   8  -8  -6    0.31    0.08
   8   8  -6    0.28    0.08
   8   8  -6    0.23    0.07
   8  -8  -8    3.33    0.24
   8  -8  -8    3.31    0.24
   8   8  -8    3.45    0.22
   8   8  -8    3.21    0.21
   8  -8 -10    0.01    0.08
   8  -8 -10    0.17    0.10
   8   8 -10    0.04    0.07
  -8  -9  -9    0.16    0.09
   8  -9   9    0.23    0.11
  -8   9  -9    0.29    0.09
  -8  -9  -7    0.04    0.07
   8   9   7    0.11    0.07
  -8   9  -7    0.07    0.07
  -8  -9  -5   -0.01    0.06
   8  -9   5    0.13    0.07
   8   9   5    0.01    0.05
  -8   9  -5    0.04    0.06
  -8  -9  -3    0.66    0.11
   8  -9   3    0.61    0.11
  -8   9  -3    0.64    0.10
   8   9   3    0.42    0.08
  -8  -9  -1    1.23    0.14
   8  -9   1    0.94    0.12
  -8   9  -1    0.88    0.11
   8   9   1    1.35    0.13
   8  -9  -1    4.48    0.23
  -8  -9   1    4.82    0.21
   8   9  -1    4.53    0.22
   8   9  -1    4.89    0.17
  -8   9   1    4.55    0.20
   8  -9  -3    6.01    0.28
   8   9  -3    6.08    0.28
   8   9  -3    5.84    0.21
  -8   9   3    6.01    0.23
   8  -9  -5    2.38    0.19
   8   9  -5    2.62    0.18
   8   9  -5    2.40    0.15
   8  -9  -7    1.12    0.16
   8  -9  -7    1.39    0.18
   8   9  -7    1.39    0.15
   8   9  -7    1.37    0.15
   8  -9  -9    1.96    0.23
   8  -9  -9    1.98    0.23
   8   9  -9    2.04    0.20
   8 -10   8   -0.02    0.07
  -8 -10  -8    0.04    0.07
  -8  10  -8   -0.04    0.06
  -8 -10  -6    1.64    0.20
   8 -10   6    1.74    0.20
  -8  10  -6    1.90    0.19
   8  10   6    2.01    0.16
   8 -10   4    3.78    0.22
  -8 -10  -4    3.68    0.23
   8  10   4    3.58    0.20
  -8  10  -4    3.59    0.21
  -8 -10  -2    5.40    0.26
   8 -10   2    6.26    0.26
  -8  10  -2    5.28    0.24
   8  10   2    6.12    0.26
   8 -10   0    2.36    0.16
  -8 -10   0    2.16    0.15
   8  10   0    2.48    0.17
   8  10   0    2.14    0.15
  -8  10   0    2.38    0.15
  -8 -10   2    1.43    0.11
   8 -10  -2    1.32    0.15
   8  10  -2    1.28    0.13
  -8  10   2    1.49    0.14
   8  10  -2    1.54    0.10
   8 -10  -4    0.48    0.11
  -8  10   4    0.60    0.10
  -8  10   4    0.53    0.09
   8  10  -4    0.55    0.08
   8  10  -4    0.45    0.10
   8 -10  -6    6.10    0.31
   8  10  -6    5.37    0.26
   8  10  -6    5.84    0.25
   8 -10  -8    6.75    0.35
   8 -10  -8    6.67    0.35
   8  10  -8    6.97    0.31
  -8 -11  -7    0.49    0.13
   8 -11   7    0.49    0.12
  -8  11  -7    0.38    0.10
   8 -11   5    0.09    0.07
  -8 -11  -5    0.10    0.08
  -8  11  -5    0.02    0.06
   8  11   5    0.13    0.07
   8 -11   3    0.43    0.08
  -8 -11  -3    0.68    0.12
   8 -11   3    0.56    0.11
  -8  11  -3    0.76    0.11
   8  11   3    0.79    0.11
  -8 -11  -1    1.75    0.17
   8 -11   1    1.86    0.14
   8  11   1    1.76    0.14
  -8  11  -1    1.60    0.15
   8 -11  -1    0.14    0.06
  -8 -11   1    0.17    0.06
  -8  11   1    0.19    0.07
   8  11  -1    0.18    0.05
   8  11  -1    0.49    0.09
   8 -11  -3    0.48    0.10
   8  11  -3    0.39    0.07
   8  11  -3    0.45    0.09
  -8  11   3    0.47    0.08
   8 -11  -5    1.38    0.18
  -8  11   5    1.45    0.16
   8  11  -5    1.18    0.13
   8  11  -5    1.25    0.15
   8 -11  -7    0.63    0.13
   8  11  -7    0.89    0.13
   8  11  -7    0.84    0.13
   8 -11  -9    4.27    0.29
   8 -11  -9    4.05    0.29
   8  11  -9    3.94    0.25
   8 -12   8    0.42    0.12
  -8 -12  -8    0.23    0.11
  -8  12  -8    0.45    0.11
   8 -12   6    0.05    0.06
  -8 -12  -6    0.00    0.07
  -8  12  -6    0.07    0.06
  -8 -12  -4    1.32    0.16
   8 -12   4    1.14    0.15
  -8  12  -4    1.10    0.13
   8  12   4    1.26    0.15
   8 -12   2    9.18    0.35
  -8 -12  -2    8.42    0.34
   8 -12   2    8.78    0.32
  -8  12  -2    8.86    0.32
   8  12   2    9.11    0.34
   8 -12   0    7.30    0.30
  -8 -12   0    7.31    0.29
  -8  12   0    7.11    0.28
   8  12   0    7.74    0.30
   8  12   0    7.55    0.24
   8 -12  -2    2.63    0.18
   8  12  -2    2.06    0.16
  -8  12   2    1.74    0.13
   8  12  -2    2.13    0.13
   8 -12  -4    4.94    0.27
  -8  12   4    4.30    0.20
   8  12  -4    4.57    0.21
  -8  12   4    4.48    0.23
   8 -12  -6    0.52    0.12
  -8  12   6    0.46    0.11
   8  12  -6    0.56    0.11
   8  12  -6    0.45    0.09
   8 -12  -8    4.91    0.31
   8  12  -8    4.85    0.26
   8 -13   7    0.30    0.10
  -8 -13  -7    0.32    0.11
  -8  13  -7    0.14    0.07
  -8 -13  -5    0.98    0.15
   8 -13   5    1.05    0.15
   8  13   5    0.90    0.17
  -8  13  -5    1.11    0.14
   8 -13   3    3.39    0.21
  -8 -13  -3    3.23    0.21
   8 -13   3    3.32    0.19
   8  13   3    3.38    0.20
  -8  13  -3    3.13    0.19
  -8 -13  -1    6.66    0.29
   8 -13   1    7.37    0.29
   8 -13   1    7.19    0.29
   8  13   1    7.59    0.30
  -8  13  -1    6.90    0.28
   8 -13  -1    1.50    0.16
  -8 -13   1    1.47    0.14
  -8  13   1    1.62    0.15
   8  13  -1    1.43    0.15
   8  13  -1    1.33    0.10
   8 -13  -3   18.93    0.58
   8  13  -3   17.43    0.53
   8  13  -3   18.28    0.49
  -8  13   3   18.56    0.51
   8 -13  -5    3.34    0.23
   8  13  -5    2.90    0.18
  -8  13   5    3.34    0.22
   8 -13  -7    0.58    0.13
   8  13  -7    0.60    0.11
   8 -13  -9    0.44    0.13
   8  13  -9    0.47    0.11
  -8 -14  -8    0.55    0.14
  -8  14  -8    0.96    0.15
   8 -14   6    0.24    0.10
  -8 -14  -6    0.15    0.08
  -8  14  -6    0.20    0.08
  -8 -14  -4    0.32    0.10
   8 -14   4    0.09    0.07
   8  14   4    0.37    0.10
  -8  14  -4    0.20    0.07
   8 -14   2    2.02    0.19
   8 -14   2    1.60    0.14
  -8 -14  -2    1.65    0.17
  -8  14  -2    2.13    0.16
   8  14   2    1.89    0.16
  -8 -14   0   10.72    0.37
   8 -14   0   10.58    0.38
   8  14   0   10.57    0.38
  -8  14   0   10.60    0.36
   8  14   0   10.90    0.32
   8 -14  -2    5.85    0.28
   8  14  -2    6.06    0.27
  -8  14   2    6.46    0.26
   8  14  -2    5.93    0.23
   8 -14  -4   10.14    0.41
   8  14  -4    9.58    0.33
  -8  14   4    9.56    0.41
   8  14  -4    9.60    0.37
   8 -14  -6    1.68    0.20
   8  14  -6    1.74    0.17
  -8  14   6    2.21    0.22
   8 -14  -8    0.47    0.13
   8  14  -8    0.52    0.11
  -8 -15  -7    0.46    0.12
   8 -15   7    0.36    0.12
  -8  15  -7    0.57    0.11
   8 -15   5    7.14    0.35
  -8  15  -5    7.65    0.32
   8 -15   3    5.50    0.28
  -8  15  -3    4.57    0.24
   8  15   3    5.32    0.27
  -8 -15  -1    3.17    0.19
   8 -15   1    3.36    0.20
   8 -15   1    3.15    0.19
   8  15   1    3.23    0.21
  -8  15  -1    3.16    0.19
  -8 -15   1    0.15    0.06
   8 -15  -1    0.14    0.06
  -8  15   1    0.03    0.05
   8  15  -1    0.14    0.05
   8  15  -1    0.10    0.07
   8 -15  -3    3.46    0.22
   8  15  -3    3.80    0.19
  -8  15   3    3.83    0.20
   8  15  -3    3.72    0.21
   8 -15  -5    0.69    0.13
  -8  15   5    0.67    0.12
   8  15  -5    0.59    0.10
   8 -15  -7    0.57    0.13
   8  15  -7    0.64    0.11
  -8  15   7    0.62    0.14
   8 -16   6    1.67    0.20
  -8  16  -6    1.78    0.18
   8 -16   4    1.18    0.16
  -8  16  -4    1.40    0.15
   8 -16   2   31.41    0.81
  -8  16  -2   30.94    0.78
   8  16   2   29.86    0.89
  -8 -16   0    2.70    0.17
   8 -16   0    2.81    0.18
   8 -16   0    2.35    0.16
   8  16   0    2.70    0.19
  -8  16   0    2.48    0.17
   8  16   0    2.56    0.15
   8 -16  -2    0.74    0.12
   8  16  -2    0.87    0.11
   8  16  -2    0.68    0.12
  -8  16   2    0.55    0.09
   8 -16  -4    4.76    0.27
   8  16  -4    4.27    0.22
   8 -16  -6    0.76    0.15
  -8  16   6    0.68    0.14
   8  16  -6    0.79    0.12
   8 -16  -8    0.12    0.09
  -8  16   8    0.26    0.11
   8  16  -8    0.06    0.07
   8 -17   7    0.24    0.12
  -8  17  -7    0.04    0.08
   8 -17   5    2.56    0.24
  -8  17  -5    2.44    0.21
   8 -17   3    0.27    0.09
  -8  17  -3    0.23    0.09
   8 -17   1    5.89    0.27
   8 -17   1    5.93    0.30
   8  17   1    5.70    0.30
  -8  17  -1    6.07    0.27
   8 -17  -1    0.55    0.10
  -8  17   1    0.67    0.11
   8  17  -1    0.72    0.10
   8  17  -1    0.91    0.20
   8 -17  -3    1.15    0.16
   8  17  -3    1.16    0.13
   8 -17  -5    0.44    0.11
   8  17  -5    0.56    0.10
  -8  17   5    0.46    0.11
   8 -17  -7    1.12    0.17
   8  17  -7    1.37    0.16
  -8  17   7    1.05    0.17
   8 -18   6    0.10    0.09
  -8  18  -6    0.04    0.08
   8 -18   4    1.13    0.16
  -8  18  -4    1.17    0.14
   8 -18   2   10.46    0.40
  -8  18  -2   10.61    0.38
   8 -18   0    1.78    0.15
  -8 -18   0    1.90    0.18
   8  18   0    1.73    0.13
  -8  18   0    1.64    0.16
   8 -18  -2    0.12    0.07
   8  18  -2    0.16    0.06
  -8  18   2    0.23    0.08
   8 -18  -4    0.37    0.11
   8  18  -4    0.29    0.08
   8 -18  -6    0.62    0.14
  -8  18   6    0.72    0.14
   8  18  -6    0.41    0.09
   8 -19   5    0.40    0.12
  -8  19  -5    0.34    0.10
   8 -19   3    2.56    0.20
  -8  19  -3    2.21    0.18
   8  19   1    2.94    0.20
  -8  19  -1    2.88    0.19
   8 -19  -1    0.06    0.06
  -8  19   1   -0.01    0.06
   8  19  -1    0.00    0.05
   8 -19  -3    1.54    0.18
   8  19  -3    1.62    0.16
   8 -19  -5    0.42    0.12
   8  19  -5    0.26    0.09
   8 -19  -7    1.45    0.21
   8  19  -7    1.13    0.16
  -8  19   7    1.13    0.19
   8 -20   4    0.11    0.09
  -8  20  -4    0.04    0.08
   8 -20   2    3.26    0.22
  -8  20  -2    3.14    0.21
  -8  20   0    1.92    0.18
   8  20   0    1.65    0.16
   8 -20  -2    0.06    0.06
   8  20  -2    0.03    0.05
   8 -20  -4    1.47    0.19
   8  20  -4    1.58    0.16
   8 -20  -6    1.57    0.21
  -8  20   6    1.81    0.22
   8  20  -6    1.66    0.18
   8 -21   5    0.03    0.08
  -8  21  -5   -0.01    0.07
   8 -21   3    0.46    0.11
  -8  21  -3    0.44    0.10
   8  21   1    4.71    0.24
  -8  21  -1    4.82    0.26
   8  21  -1    1.02    0.13
   8 -21  -3    1.45    0.18
   8  21  -3    1.81    0.18
   8 -21  -5    0.36    0.11
   8  21  -5    0.34    0.10
   8 -22   4    1.08    0.17
  -8  22  -4    1.33    0.17
  -8  22  -2    0.35    0.10
  -8  22   0    0.25    0.09
   8  22   0    0.29    0.08
   8 -22  -2    0.55    0.13
   8  22  -2    0.48    0.10
   8 -22  -4    1.76    0.21
   8  22  -4    1.42    0.16
  -8  23  -3    0.69    0.12
  -8  23  -1    1.07    0.14
   8  23   1    1.11    0.15
   8  23  -1    1.92    0.19
   8 -23  -3    2.92    0.23
   8  23  -3    3.09    0.21
  -8  24  -2    1.25    0.16
   8  24   0    3.43    0.22
   8  24  -2    2.02    0.20
  -9   0  -9    0.09    0.08
  -9   0  -7    0.09    0.07
  -9   0  -5    0.04    0.07
  -9   0  -3   -0.04    0.04
   9   0   3   -0.03    0.03
   9   0   1    0.01    0.04
  -9   0  -1   -0.03    0.04
   9   0   1    0.04    0.04
   9   0  -1    0.03    0.05
  -9   0   1    0.04    0.04
   9   0  -3    0.01    0.05
  -9   0   3    0.03    0.04
   9   0  -5   -0.03    0.04
   9   0  -5    0.01    0.05
   9   0  -7    0.08    0.07
   9   0  -7   -0.04    0.04
   9   0  -9   -0.02    0.06
   9   0  -9    0.05    0.08
  -9  -1  -8    0.08    0.09
  -9   1  -8    0.25    0.10
  -9  -1  -6    0.20    0.09
  -9   1  -6    0.16    0.08
  -9  -1  -4    0.44    0.10
  -9   1  -4    0.44    0.10
   9   1   4    0.39    0.08
   9  -1   2    0.90    0.10
  -9  -1  -2    1.05    0.13
   9   1   2    1.11    0.11
  -9   1  -2    1.02    0.12
   9  -1   0    0.21    0.07
   9  -1   0    0.22    0.06
  -9  -1   0    0.29    0.07
   9   1   0    0.17    0.07
  -9   1   0    0.19    0.06
   9   1   0    0.18    0.06
   9  -1  -2   41.44    1.04
  -9  -1   2   42.33    0.95
   9   1  -2   43.81    1.06
  -9   1   2   43.62    0.96
   9  -1  -4    0.45    0.10
  -9   1   4    0.40    0.07
   9   1  -4    0.36    0.10
   9  -1  -6    1.25    0.14
   9  -1  -6    1.09    0.16
   9   1  -6    1.07    0.13
   9   1  -6    1.11    0.15
   9  -1  -8    0.43    0.11
   9  -1  -8    0.58    0.12
   9   1  -8    0.67    0.13
   9   1  -8    0.35    0.10
   9  -1 -10    3.73    0.27
   9   1 -10    3.51    0.26
  -9  -2  -9    0.71    0.15
  -9   2  -9    0.61    0.14
  -9  -2  -7    0.99    0.16
  -9   2  -7    0.91    0.15
  -9  -2  -5    2.11    0.21
  -9   2  -5    1.72    0.19
  -9  -2  -3    0.47    0.10
   9   2   3    0.43    0.08
  -9   2  -3    0.32    0.08
   9  -2   1    1.13    0.14
  -9  -2  -1    1.02    0.13
   9  -2   1    1.22    0.10
  -9   2  -1    0.96    0.12
   9   2   1    1.17    0.12
  -9  -2   1    2.23    0.14
   9  -2  -1    2.47    0.18
  -9   2   1    2.53    0.15
   9   2  -1    2.38    0.18
   9  -2  -3    0.86    0.13
  -9  -2   3    0.73    0.09
   9   2  -3    0.60    0.11
  -9   2   3    0.59    0.08
   9  -2  -5    0.98    0.12
   9  -2  -5    0.87    0.13
   9   2  -5    0.91    0.14
   9   2  -5    0.99    0.11
   9  -2  -7    1.08    0.16
   9  -2  -7    1.16    0.15
   9   2  -7    1.14    0.14
   9   2  -7    1.20    0.16
   9  -2  -9    2.36    0.24
   9  -2  -9    2.30    0.24
   9   2  -9    1.91    0.21
   9   2  -9    1.79    0.21
  -9  -3  -8    0.14    0.10
  -9   3  -8    0.10    0.08
  -9  -3  -6    1.02    0.16
  -9   3  -6    0.94    0.14
  -9  -3  -4    0.35    0.10
  -9   3  -4    0.41    0.10
   9   3   4    0.42    0.08
  -9  -3  -2    1.55    0.16
   9  -3   2    1.73    0.17
  -9   3  -2    1.47    0.15
   9   3   2    1.57    0.12
  -9  -3   0    3.59    0.19
   9  -3   0    3.62    0.21
   9  -3   0    3.83    0.17
   9   3   0    4.05    0.23
   9   3   0    3.74    0.19
  -9   3   0    3.57    0.19
   9  -3  -2    2.05    0.17
  -9  -3   2    2.15    0.13
   9   3  -2    2.42    0.18
  -9   3   2    2.01    0.13
   9  -3  -4    0.97    0.14
   9   3  -4    0.98    0.14
  -9   3   4    0.95    0.10
   9   3  -4    0.95    0.12
   9  -3  -6    0.36    0.08
   9  -3  -6    0.35    0.09
   9   3  -6    0.40    0.08
   9   3  -6    0.42    0.10
   9  -3  -8    2.44    0.20
   9  -3  -8    1.74    0.20
   9   3  -8    1.99    0.19
   9   3  -8    2.25    0.19
  -9  -4  -7    0.90    0.16
  -9   4  -7    0.54    0.13
  -9  -4  -5    6.46    0.31
  -9   4  -5    5.64    0.29
   9   4   5    6.11    0.26
  -9  -4  -3    2.93    0.20
   9   4   3    2.91    0.17
  -9   4  -3    2.81    0.19
  -9  -4  -1    0.48    0.09
   9  -4   1    0.49    0.07
   9  -4   1    0.31    0.08
  -9   4  -1    0.39    0.08
   9   4   1    0.65    0.09
   9  -4  -1    1.27    0.14
  -9  -4   1    1.59    0.12
  -9   4   1    1.55    0.12
   9   4  -1    1.39    0.16
   9   4  -1    1.51    0.12
   9  -4  -3    0.67    0.12
  -9  -4   3    0.69    0.08
   9   4  -3    0.78    0.12
  -9   4   3    0.54    0.08
   9  -4  -5    2.21    0.27
   9  -4  -5    1.96    0.20
   9   4  -5    2.08    0.14
  -9   4   5    2.10    0.13
   9   4  -5    2.05    0.18
   9  -4  -7    2.85    0.22
   9  -4  -7    2.24    0.18
   9   4  -7    2.97    0.19
   9   4  -7    2.80    0.20
   9  -4  -9    2.82    0.24
   9  -4  -9    2.90    0.23
   9   4  -9    3.02    0.23
   9   4  -9    3.14    0.23
  -9  -5  -8    0.63    0.14
  -9   5  -8    0.54    0.13
  -9  -5  -6    0.91    0.15
  -9   5  -6    0.99    0.15
  -9  -5  -4    8.75    0.37
   9   5   4    8.94    0.32
  -9   5  -4    9.01    0.35
   9  -5   2    0.05    0.05
  -9  -5  -2    0.10    0.06
  -9   5  -2    0.13    0.06
   9   5   2    0.16    0.06
   9  -5   0    1.60    0.14
  -9  -5   0    1.58    0.15
   9   5   0    1.79    0.13
  -9   5   0    1.71    0.13
  -9  -5   2    5.18    0.21
   9  -5  -2    5.33    0.27
   9   5  -2    4.29    0.25
  -9   5   2    5.55    0.22
   9  -5  -4    5.14    0.27
   9   5  -4    5.11    0.20
   9   5  -4    4.53    0.25
  -9   5   4    5.08    0.21
   9  -5  -6    0.16    0.07
   9  -5  -6   -0.02    0.06
   9   5  -6    0.10    0.07
   9   5  -6    0.09    0.06
   9  -5  -8    8.10    0.39
   9  -5  -8    8.27    0.37
   9   5  -8    8.04    0.36
   9   5  -8    8.06    0.35
  -9  -6  -7    0.13    0.09
  -9   6  -7    0.32    0.11
  -9  -6  -5    5.14    0.29
  -9   6  -5    5.73    0.29
   9   6   5    5.51    0.25
  -9  -6  -3   13.23    0.46
  -9   6  -3   13.46    0.44
   9   6   3   13.67    0.42
   9  -6   1    0.37    0.09
  -9  -6  -1    0.63    0.11
   9   6   1    0.43    0.08
  -9   6  -1    0.33    0.08
   9  -6  -1    0.91    0.13
  -9  -6   1    1.06    0.12
  -9   6   1    0.98    0.12
   9   6  -1    1.04    0.12
   9  -6  -3    6.98    0.32
  -9   6   3    6.98    0.26
   9   6  -3    7.52    0.32
   9  -6  -5    1.41    0.17
   9   6  -5    2.08    0.20
  -9   6   5    1.72    0.12
   9   6  -5    1.72    0.13
   9  -6  -7    0.84    0.13
   9  -6  -7    0.82    0.14
   9   6  -7    0.82    0.12
   9   6  -7    0.78    0.13
   9  -6  -9    1.38    0.20
   9  -6  -9    1.21    0.18
   9   6  -9    1.13    0.16
   9   6  -9    1.24    0.17
  -9  -7  -8    0.03    0.07
  -9   7  -8    0.01    0.08
  -9  -7  -6    1.23    0.17
  -9   7  -6    1.32    0.16
   9   7   6    1.35    0.16
  -9  -7  -4    5.18    0.28
   9   7   4    5.27    0.24
  -9   7  -4    4.91    0.25
   9  -7   2    2.14    0.17
  -9  -7  -2    2.12    0.17
   9   7   2    2.31    0.16
  -9   7  -2    2.01    0.15
  -9  -7   0    1.39    0.14
   9  -7   0    1.53    0.17
  -9   7   0    1.42    0.14
   9   7   0    1.46    0.14
   9  -7  -2    5.11    0.26
  -9  -7   2    4.95    0.21
   9   7  -2    5.39    0.27
  -9   7   2    5.27    0.22
   9   7  -2    5.10    0.24
   9  -7  -4   15.23    0.51
   9   7  -4   14.20    0.41
  -9   7   4   14.56    0.42
   9   7  -4   15.05    0.49
   9  -7  -6    0.82    0.13
   9  -7  -6    1.02    0.15
   9   7  -6    0.95    0.12
   9   7  -6    0.91    0.14
   9  -7  -8    3.35    0.24
   9  -7  -8    2.91    0.24
   9   7  -8    3.29    0.23
   9   7  -8    3.21    0.21
  -9  -8  -7    0.50    0.12
  -9   8  -7    0.52    0.11
  -9  -8  -5    3.32    0.23
  -9   8  -5    3.12    0.21
   9   8   5    3.34    0.20
  -9  -8  -3    2.63    0.20
   9   8   3    2.59    0.17
  -9   8  -3    2.94    0.19
  -9  -8  -1    0.57    0.10
   9  -8   1    0.40    0.09
  -9   8  -1    0.57    0.09
   9   8   1    0.51    0.09
  -9  -8   1    1.17    0.13
   9  -8  -1    1.17    0.14
   9   8  -1    1.23    0.14
  -9   8   1    1.16    0.12
   9  -8  -3    9.64    0.38
  -9   8   3    9.54    0.31
   9   8  -3    8.12    0.36
   9  -8  -5    3.72    0.24
  -9   8   5    3.91    0.18
   9   8  -5    3.71    0.19
   9   8  -5    3.87    0.23
   9  -8  -7    1.19    0.18
   9  -8  -7    1.23    0.17
   9   8  -7    1.16    0.14
   9   8  -7    1.19    0.16
   9  -8  -9    8.30    0.41
   9  -8  -9    7.02    0.38
   9   8  -9    7.98    0.35
  -9  -9  -8    0.22    0.11
  -9   9  -8    0.30    0.10
  -9  -9  -6    0.53    0.13
   9   9   6    0.52    0.12
  -9   9  -6    0.60    0.12
  -9  -9  -4    1.96    0.21
  -9   9  -4    1.99    0.19
   9   9   4    1.83    0.15
  -9  -9  -2    0.49    0.10
   9  -9   2    0.38    0.09
  -9   9  -2    0.34    0.08
   9   9   2    0.37    0.09
  -9  -9   0    1.25    0.13
   9  -9   0    1.75    0.16
   9   9   0    1.34    0.14
  -9   9   0    1.06    0.12
   9  -9  -2    2.76    0.20
  -9  -9   2    2.69    0.15
  -9   9   2    2.63    0.16
   9   9  -2    2.82    0.18
   9  -9  -4    6.94    0.33
  -9   9   4    6.63    0.26
   9   9  -4    6.40    0.24
   9   9  -4    6.34    0.31
   9  -9  -6    0.70    0.19
   9  -9  -6    0.60    0.13
   9   9  -6    0.66    0.11
   9   9  -6    0.65    0.10
   9  -9  -8    3.58    0.27
   9  -9  -8    3.26    0.25
   9   9  -8    3.66    0.24
   9   9  -8    3.78    0.23
  -9 -10  -7    0.23    0.11
   9 -10   7    0.10    0.08
  -9  10  -7    0.15    0.09
   9 -10   5    0.15    0.08
  -9 -10  -5    0.12    0.08
   9  10   5    0.22    0.08
  -9  10  -5    0.27    0.08
  -9 -10  -3    0.24    0.08
   9  10   3    0.30    0.08
  -9  10  -3    0.27    0.08
   9 -10   1    2.02    0.16
  -9 -10  -1    1.92    0.18
   9  10   1    2.26    0.16
  -9  10  -1    2.23    0.16
  -9 -10   1    0.95    0.12
   9 -10  -1    0.78    0.12
   9  10  -1    0.81    0.12
  -9  10   1    0.92    0.11
   9 -10  -3    8.20    0.36
   9  10  -3    8.60    0.34
   9  10  -3    8.44    0.30
  -9  10   3    8.28    0.30
   9 -10  -5    1.17    0.17
   9  10  -5    1.26    0.13
   9  10  -5    1.05    0.14
   9 -10  -7    3.01    0.22
   9 -10  -7    3.25    0.25
   9  10  -7    2.99    0.21
   9  10  -7    3.09    0.20
   9 -10  -9    0.22    0.11
   9 -10  -9    0.14    0.11
   9  10  -9    0.11    0.08
   9 -11   6    0.29    0.10
  -9 -11  -6    0.06    0.08
  -9  11  -6    0.29    0.09
  -9 -11  -4    0.15    0.08
   9 -11   4    0.26    0.09
  -9  11  -4    0.18    0.08
   9  11   4    0.43    0.10
  -9 -11  -2    2.19    0.21
   9 -11   2    2.56    0.18
  -9  11  -2    3.05    0.18
   9  11   2    2.53    0.18
  -9 -11   0    7.13    0.29
   9 -11   0    7.15    0.31
   9  11   0    7.34    0.30
  -9  11   0    7.68    0.30
   9 -11  -2    3.92    0.23
  -9  11   2    3.96    0.20
   9  11  -2    3.24    0.20
   9 -11  -4    0.42    0.11
  -9  11   4    0.50    0.09
   9  11  -4    0.39    0.08
   9  11  -4    0.31    0.09
   9 -11  -6    1.88    0.22
   9  11  -6    2.02    0.16
   9  11  -6    1.69    0.19
   9 -11  -8    1.49    0.20
   9 -11  -8    2.08    0.25
   9  11  -8    2.11    0.20
   9 -12   7    0.32    0.12
  -9 -12  -7    0.26    0.10
  -9  12  -7    0.19    0.08
  -9 -12  -5    0.60    0.14
   9 -12   5    0.71    0.14
  -9  12  -5    0.54    0.11
  -9 -12  -3    3.01    0.21
  -9  12  -3    2.78    0.19
   9  12   3    2.78    0.19
   9 -12   1   -0.01    0.05
  -9 -12  -1    0.13    0.07
  -9  12  -1    0.13    0.07
   9  12   1    0.17    0.08
   9 -12  -1    0.83    0.12
  -9 -12   1    1.09    0.13
  -9  12   1    0.93    0.12
   9  12  -1    0.93    0.13
   9 -12  -3    2.70    0.21
  -9  12   3    2.64    0.16
   9  12  -3    2.75    0.19
   9  12  -3    2.55    0.15
   9 -12  -5    0.83    0.15
   9  12  -5    0.85    0.11
   9  12  -5    0.73    0.12
   9 -12  -7    0.29    0.11
   9  12  -7    0.40    0.09
  -9 -13  -6    3.41    0.26
   9 -13   6    2.57    0.25
  -9  13  -6    2.94    0.20
   9 -13   4    7.52    0.35
  -9 -13  -4    7.61    0.36
  -9  13  -4    7.66    0.33
   9 -13   2    0.27    0.08
  -9 -13  -2    0.25    0.08
  -9  13  -2    0.26    0.08
   9  13   2    0.27    0.09
   9 -13   0    5.77    0.28
  -9 -13   0    5.23    0.25
  -9  13   0    5.21    0.25
   9  13   0    5.33    0.26
   9 -13  -2    3.83    0.24
  -9  13   2    3.63    0.20
   9  13  -2    3.63    0.23
   9 -13  -4   -0.02    0.06
   9  13  -4   -0.01    0.04
  -9  13   4    0.01    0.05
   9 -13  -6    0.10    0.09
   9  13  -6    0.01    0.06
   9  13  -6    0.21    0.07
   9 -13  -8    2.19    0.25
   9  13  -8    1.78    0.18
  -9 -14  -7    0.81    0.17
  -9  14  -7    0.95    0.15
   9 -14   5    1.33    0.18
  -9 -14  -5    1.57    0.20
  -9  14  -5    1.42    0.17
   9 -14   3    2.98    0.21
  -9 -14  -3    3.55    0.23
  -9  14  -3    3.28    0.21
   9 -14   1    3.13    0.20
  -9 -14  -1    2.90    0.20
  -9  14  -1    3.21    0.20
   9 -14  -1    3.27    0.21
  -9  14   1    3.26    0.19
   9 -14  -3    1.23    0.17
  -9  14   3    0.77    0.11
   9  14  -3    0.69    0.10
   9 -14  -5    1.68    0.21
   9  14  -5    1.32    0.14
   9 -14  -7    1.01    0.17
   9  14  -7    1.14    0.15
  -9 -15  -6    1.24    0.19
   9 -15   6    1.37    0.20
  -9  15  -6    1.57    0.18
   9 -15   4    6.06    0.32
  -9 -15  -4    6.23    0.33
  -9  15  -4    5.80    0.28
   9 -15   2    0.06    0.06
  -9 -15  -2    0.05    0.07
  -9  15  -2    0.21    0.09
  -9 -15   0    3.02    0.19
   9 -15   0    3.02    0.20
  -9  15   0    2.57    0.18
   9 -15  -2    0.41    0.10
  -9  15   2    0.37    0.09
   9 -15  -4    3.54    0.24
   9  15  -4    3.64    0.20
   9 -15  -6    0.13    0.09
   9  15  -6    0.18    0.07
   9 -16   5    0.68    0.14
  -9 -16  -5    0.88    0.16
  -9  16  -5    0.85    0.13
  -9 -16  -3    1.65    0.20
   9 -16   3    1.42    0.18
  -9  16  -3    1.30    0.15
   9 -16   1    2.57    0.18
  -9 -16  -1    2.47    0.19
  -9  16  -1    2.47    0.18
   9 -16  -1    0.78    0.13
  -9  16   1    0.55    0.10
   9 -16  -3    0.70    0.13
  -9  16   3    0.93    0.12
   9  16  -3    0.92    0.12
   9 -16  -5    0.28    0.10
   9  16  -5    0.18    0.07
   9 -16  -7    0.42    0.12
   9  16  -7    0.38    0.10
   9 -17   4    9.05    0.41
  -9 -17  -4    9.83    0.42
  -9  17  -4    9.24    0.37
   9 -17   2    0.51    0.11
  -9 -17  -2    0.70    0.12
  -9  17  -2    0.56    0.12
  -9 -17   0    2.04    0.21
   9 -17   0    2.02    0.17
  -9  17   0    1.79    0.17
   9 -17  -2    0.18    0.08
  -9  17   2    0.12    0.07
   9 -17  -4    0.47    0.12
   9  17  -4    0.53    0.10
   9 -17  -6    1.60    0.21
   9  17  -6    1.68    0.17
   9 -18   5    2.19    0.24
  -9 -18  -5    1.76    0.22
  -9  18  -5    2.16    0.21
   9 -18   3    3.07    0.23
  -9 -18  -3    3.26    0.24
  -9  18  -3    3.38    0.22
  -9 -18  -1    0.45    0.11
  -9  18  -1    0.54    0.11
   9 -18  -1    0.83    0.13
  -9  18   1    0.97    0.13
   9 -18  -3    1.32    0.18
   9  18  -3    1.33    0.14
   9 -18  -5    2.20    0.24
   9  18  -5    1.81    0.18
  -9 -19  -4    2.30    0.24
   9 -19   4    2.53    0.25
  -9  19  -4    2.68    0.21
  -9 -19  -2    0.43    0.11
   9 -19   2    0.64    0.14
  -9  19  -2    0.52    0.12
  -9  19   0    0.31    0.09
   9 -19  -2    2.38    0.20
  -9  19   2    2.24    0.18
   9 -19  -4    0.31    0.11
   9  19  -4    0.29    0.09
   9 -20   3    4.53    0.28
  -9 -20  -3    3.90    0.26
  -9  20  -3    4.25    0.25
  -9 -20  -1    0.46    0.11
  -9  20  -1    0.52    0.11
  -9  20   1    0.41    0.10
   9 -20  -3    0.46    0.11
   9  20  -3    0.57    0.11
   9 -20  -5    1.32    0.19
   9  20  -5    0.96    0.14
  -9 -21  -2    0.16    0.09
  -9  21  -2    0.10    0.08
  -9  21   0    1.62    0.17
   9 -21  -2    0.73    0.13
   9 -21  -4    1.18    0.18
   9  21  -4    1.07    0.15
  -9  22  -1    0.03    0.07
 -10   0  -6    3.11    0.23
 -10   0  -4    2.36    0.22
  10   0   2    1.31    0.13
 -10   0  -2    1.37    0.16
  10   0   0    7.45    0.34
 -10   0   0    6.70    0.28
  10   0   0    6.68    0.26
  10   0  -2   22.28    0.66
 -10   0   2   21.97    0.58
  10   0  -4    7.33    0.35
  10   0  -6    3.33    0.23
  10   0  -8    2.85    0.23
 -10  -1  -7    0.44    0.12
 -10   1  -7    0.61    0.13
 -10  -1  -5    2.04    0.21
 -10   1  -5    1.90    0.20
 -10  -1  -3    1.98    0.20
 -10   1  -3    1.94    0.19
 -10  -1  -1    1.23    0.14
  10  -1   1    1.33    0.11
 -10   1  -1    1.48    0.16
  10   1   1    1.25    0.13
 -10  -1   1    2.42    0.15
  10  -1  -1    2.18    0.19
 -10   1   1    2.15    0.15
  10   1  -1    1.72    0.19
  10   1  -1    1.96    0.15
 -10  -1   3    3.13    0.16
  10  -1  -3    3.09    0.22
 -10   1   3    2.68    0.15
  10   1  -3    2.77    0.21
  10  -1  -5    0.19    0.08
  10   1  -5    0.28    0.10
  10  -1  -7    0.15    0.08
  10   1  -7    0.27    0.10
 -10  -2  -6    2.03    0.22
 -10   2  -6    2.19    0.23
 -10  -2  -4    1.53    0.18
 -10   2  -4    1.83    0.19
 -10  -2  -2    0.77    0.12
 -10   2  -2    0.71    0.12
  10   2   2    0.68    0.10
  10  -2   0    3.11    0.22
 -10  -2   0    2.79    0.18
  10  -2   0    2.75    0.16
 -10   2   0    2.72    0.17
  10   2   0    2.21    0.18
  10   2   0    2.92    0.17
  10  -2  -2   15.72    0.53
 -10  -2   2   15.80    0.45
 -10   2   2   15.38    0.45
  10   2  -2   15.39    0.52
  10  -2  -4    2.15    0.19
  10   2  -4    2.30    0.20
 -10   2   4    2.43    0.16
  10  -2  -6    2.67    0.22
  10   2  -6    2.54    0.20
  10  -2  -8    2.56    0.26
  10   2  -8    1.91    0.20
  10   2  -8    1.94    0.22
 -10  -3  -7    1.59    0.21
 -10   3  -7    1.31    0.18
 -10  -3  -5    3.92    0.26
 -10   3  -5    4.63    0.26
 -10  -3  -3    1.65    0.18
 -10   3  -3    1.65    0.17
  10   3   3    1.80    0.14
 -10  -3  -1    1.17    0.14
  10  -3   1    0.98    0.14
  10   3   1    0.98    0.12
 -10   3  -1    1.16    0.14
 -10  -3   1   11.21    0.37
  10  -3  -1   11.87    0.44
 -10   3   1   11.32    0.37
  10   3  -1   10.92    0.38
  10   3  -1   12.07    0.45
  10  -3  -3    8.88    0.38
  10   3  -3    9.60    0.39
 -10   3   3    9.44    0.32
  10  -3  -5    1.52    0.19
  10   3  -5    1.55    0.18
  10  -3  -7    1.04    0.16
  10   3  -7    0.79    0.14
 -10  -4  -6    0.17    0.10
 -10   4  -6    0.30    0.10
 -10  -4  -4    1.07    0.16
 -10   4  -4    1.40    0.18
  10   4   4    1.09    0.13
 -10  -4  -2    2.58    0.18
 -10   4  -2    2.40    0.17
  10   4   2    2.70    0.17
  10  -4   0    2.03    0.20
 -10  -4   0    2.02    0.15
  10   4   0    2.13    0.15
 -10   4   0    1.87    0.15
  10  -4  -2    6.02    0.31
 -10  -4   2    6.05    0.24
 -10   4   2    5.90    0.25
  10   4  -2    5.72    0.30
  10  -4  -4    0.12    0.07
  10   4  -4    0.02    0.06
 -10   4   4   -0.01    0.04
  10  -4  -6    0.31    0.11
  10   4  -6    0.15    0.09
  10  -4  -8    1.62    0.21
  10   4  -8    1.92    0.19
  10   4  -8    1.90    0.21
 -10  -5  -7    0.30    0.12
 -10   5  -7    0.37    0.11
 -10  -5  -5    2.71    0.25
 -10   5  -5    2.46    0.23
 -10  -5  -3    1.74    0.19
 -10   5  -3    1.53    0.17
  10   5   3    1.31    0.14
  10  -5   1    0.45    0.11
 -10  -5  -1    0.52    0.10
 -10   5  -1    0.58    0.10
  10   5   1    0.40    0.08
 -10  -5   1    1.86    0.14
  10  -5  -1    1.94    0.20
  10   5  -1    1.75    0.17
 -10   5   1    1.60    0.15
  10  -5  -3    0.47    0.11
  10   5  -3    0.46    0.11
 -10   5   3    0.28    0.07
  10  -5  -5    0.63    0.12
  10   5  -5    0.38    0.10
  10  -5  -7    0.91    0.16
  10   5  -7    0.45    0.12
 -10  -6  -6    0.16    0.09
 -10   6  -6    0.05    0.07
 -10  -6  -4    1.21    0.17
 -10   6  -4    1.02    0.15
  10   6   4    1.06    0.13
 -10  -6  -2    0.58    0.11
  10   6   2    0.33    0.08
 -10   6  -2    0.35    0.09
 -10  -6   0    0.15    0.07
  10  -6   0    0.13    0.07
 -10   6   0    0.06    0.05
  10   6   0    0.14    0.06
  10  -6  -2    3.40    0.23
 -10  -6   2    3.48    0.18
  10   6  -2    3.48    0.21
 -10   6   2    3.51    0.19
  10   6  -2    3.81    0.24
  10  -6  -4    0.95    0.16
 -10   6   4    1.24    0.13
  10   6  -4    1.44    0.18
  10  -6  -6    0.15    0.09
  10   6  -6    0.26    0.10
  10  -6  -8    1.72    0.22
  10   6  -8    1.92    0.19
  10   6  -8    2.13    0.22
 -10  -7  -7    0.45    0.13
 -10   7  -7    0.74    0.14
 -10  -7  -5    4.75    0.28
 -10   7  -5    4.83    0.27
  10   7   5    4.76    0.25
 -10  -7  -3    1.15    0.16
 -10   7  -3    1.20    0.15
  10   7   3    1.05    0.13
 -10  -7  -1    1.03    0.14
  10  -7   1    1.09    0.16
 -10   7  -1    0.76    0.11
  10   7   1    1.06    0.13
 -10  -7   1    1.50    0.15
  10  -7  -1    1.58    0.18
 -10   7   1    1.17    0.13
  10   7  -1    1.35    0.15
  10  -7  -3    1.86    0.20
  10   7  -3    1.88    0.21
 -10   7   3    2.05    0.15
  10  -7  -5    2.98    0.23
  10   7  -5    3.14    0.23
 -10   7   5    2.92    0.16
  10  -7  -7    2.14    0.23
  10   7  -7    2.64    0.20
  10   7  -7    2.78    0.22
 -10  -8  -6    0.26    0.10
 -10   8  -6    0.52    0.12
 -10  -8  -4    1.12    0.16
  10   8   4    1.07    0.14
 -10   8  -4    1.14    0.15
  10  -8   2    1.86    0.19
 -10  -8  -2    1.15    0.15
 -10   8  -2    1.23    0.14
  10   8   2    1.82    0.15
  10  -8   0    1.72    0.18
 -10  -8   0    1.47    0.15
  10   8   0    1.38    0.15
 -10   8   0    1.36    0.14
  10  -8  -2    0.67    0.12
 -10   8   2    0.73    0.11
  10   8  -2    0.53    0.10
  10  -8  -4    4.03    0.26
  10   8  -4    4.09    0.26
 -10   8   4    4.00    0.20
  10  -8  -6    2.71    0.23
  10   8  -6    2.26    0.20
  10  -8  -8   -0.02    0.08
  10   8  -8    0.15    0.09
  10   8  -8    0.06    0.07
 -10  -9  -7    0.13    0.09
 -10   9  -7    0.13    0.09
 -10  -9  -5    0.07    0.08
 -10   9  -5    0.09    0.07
 -10  -9  -3    0.82    0.14
  10   9   3    0.98    0.14
 -10   9  -3    0.94    0.14
 -10  -9  -1    3.22    0.21
  10  -9   1    3.58    0.23
  10   9   1    3.30    0.20
 -10   9  -1    2.94    0.19
 -10  -9   1    1.20    0.14
  10  -9  -1    1.20    0.16
 -10   9   1    1.31    0.14
  10   9  -1    1.04    0.13
  10  -9  -3   10.42    0.43
 -10   9   3   10.21    0.35
  10  -9  -5    2.35    0.21
  10   9  -5    2.21    0.20
 -10   9   5    1.93    0.14
  10  -9  -7    1.58    0.21
  10   9  -7    1.63    0.20
  10   9  -7    1.59    0.17
 -10 -10  -6    1.71    0.22
 -10  10  -6    2.70    0.21
 -10 -10  -4    1.34    0.18
 -10  10  -4    1.50    0.17
 -10 -10  -2    1.25    0.16
  10 -10   2    1.56    0.18
 -10  10  -2    0.94    0.13
  10  10   2    1.16    0.17
  10 -10   0    6.57    0.32
 -10 -10   0    7.63    0.31
 -10  10   0    6.95    0.30
  10  10   0    6.89    0.31
  10 -10  -2    4.52    0.27
 -10  10   2    4.59    0.23
  10 -10  -4    9.23    0.41
  10  10  -4    8.49    0.37
 -10  10   4    8.37    0.31
  10 -10  -6    0.50    0.13
  10  10  -6    0.35    0.10
 -10 -11  -5    0.47    0.12
 -10  11  -5    0.39    0.10
 -10 -11  -3    0.13    0.08
 -10  11  -3    0.21    0.08
 -10 -11  -1    1.54    0.17
  10 -11   1    2.25    0.18
 -10  11  -1    1.75    0.17
  10 -11  -1    1.24    0.16
 -10  11   1    1.08    0.14
  10 -11  -3    3.22    0.24
 -10  11   3    3.23    0.19
  10 -11  -5    2.81    0.24
  10  11  -5    3.17    0.23
  10 -11  -7    2.07    0.24
  10  11  -7    2.40    0.18
  10  11  -7    1.94    0.21
 -10 -12  -6    0.71    0.16
 -10  12  -6    0.41    0.11
 -10 -12  -4    0.64    0.14
 -10  12  -4    0.41    0.11
 -10 -12  -2    1.57    0.18
  10 -12   2    2.13    0.18
 -10  12  -2    1.93    0.19
  10 -12   0    3.79    0.24
 -10 -12   0    3.82    0.22
 -10  12   0    3.79    0.22
  10 -12  -2    4.58    0.27
 -10  12   2    4.46    0.23
  10 -12  -4    5.22    0.30
 -10  12   4    4.86    0.23
  10 -12  -6    0.11    0.09
  10  12  -6    0.17    0.09
 -10 -13  -5   -0.02    0.08
 -10  13  -5    0.09    0.07
 -10 -13  -3    0.99    0.16
 -10  13  -3    0.88    0.14
 -10 -13  -1    1.22    0.16
  10 -13   1    1.08    0.15
 -10  13  -1    1.44    0.16
  10 -13  -1    4.19    0.26
 -10  13   1    4.16    0.23
  10 -13  -3    1.81    0.20
 -10  13   3    2.02    0.18
  10 -13  -5    1.00    0.17
 -10 -14  -4    1.45    0.19
 -10  14  -4    1.28    0.16
  10 -14   2    0.53    0.14
 -10 -14  -2    0.54    0.12
 -10  14  -2    0.51    0.10
 -10 -14   0    1.13    0.15
  10 -14   0    1.36    0.17
 -10  14   0    1.48    0.16
  10 -14  -2    0.34    0.11
 -10  14   2    0.19    0.08
  10 -14  -4    4.72    0.29
 -10  14   4    4.39    0.23
  10 -14  -6    1.94    0.23
  10 -15   5   -0.01    0.08
 -10 -15  -5    0.09    0.09
 -10  15  -5   -0.08    0.06
 -10 -15  -3    0.81    0.14
 -10  15  -3    1.03    0.15
 -10 -15  -1    0.99    0.14
  10 -15   1    1.19    0.16
 -10  15  -1    1.21    0.15
  10 -15  -1    1.76    0.19
 -10  15   1    1.63    0.17
  10 -15  -3    0.05    0.08
 -10  15   3    0.17    0.08
  10 -15  -5    0.51    0.13
 -10 -16  -4   11.33    0.47
 -10  16  -4   10.68    0.42
 -10 -16  -2    0.57    0.12
 -10  16  -2    0.67    0.13
  10 -16   0    0.42    0.11
 -10  16   0    0.25    0.10
  10 -16  -2    0.36    0.10
 -10  16   2    0.58    0.11
  10 -16  -4    0.23    0.10
 -10 -17  -3    1.61    0.19
 -10  17  -3    1.81    0.20
 -10 -17  -1    0.99    0.15
 -10  17  -1    1.35    0.17
  10 -17  -1    2.01    0.21
 -10  17   1    2.11    0.20
  10 -17  -3    0.34    0.11
 -10  17   3    0.63    0.11
  10 -17  -5    0.17    0.10
 -10 -18  -2    1.09    0.17
 -10  18  -2    1.00    0.15
 -10  18   0    0.05    0.08
  10 -18  -2    0.30    0.10
 -10  18   2    0.34    0.09
  10 -18  -4    1.21    0.18
 -10  19  -1    0.95    0.15
  10 -19  -1    0.26    0.11
 -10  19   1    0.14    0.08
  10 -19  -3    0.10    0.08
 -10  20   0    2.13    0.21
 -11   0  -5    0.08    0.08
 -11   0  -3   -0.06    0.06
 -11   0  -1   -0.04    0.04
  11   0  -1   -0.10    0.06
 -11   0   1    0.02    0.05
  11   0  -1   -0.01    0.05
  11   0  -3    0.01    0.06
  11   0  -5   -0.04    0.06
  11   0  -7    0.09    0.08
 -11  -1  -6    0.26    0.10
 -11   1  -6    0.44    0.13
 -11  -1  -4    0.19    0.09
 -11   1  -4    0.24    0.10
 -11  -1  -2    0.52    0.11
 -11   1  -2    0.66    0.12
  11  -1   0   18.56    0.60
 -11  -1   0   16.60    0.52
 -11   1   0   16.66    0.52
  11   1   0   18.10    0.52
 -11  -1   2    0.91    0.12
  11  -1  -2    0.87    0.15
 -11   1   2    0.83    0.11
  11   1  -2    1.02    0.16
  11  -1  -4    0.21    0.09
  11   1  -4    0.19    0.09
  11  -1  -6    0.32    0.11
  11   1  -6    0.40    0.12
 -11  -2  -5    1.22    0.17
 -11   2  -5    1.26    0.18
 -11  -2  -3    1.18    0.16
 -11   2  -3    1.09    0.16
 -11  -2  -1    0.20    0.08
  11   2   1    0.30    0.07
 -11   2  -1    0.36    0.09
  11  -2  -1    1.83    0.21
  11  -2  -1    1.57    0.15
 -11  -2   1    1.70    0.16
  11   2  -1    1.81    0.20
  11   2  -1    1.75    0.17
 -11   2   1    1.51    0.15
  11  -2  -3    1.01    0.16
  11   2  -3    0.64    0.13
 -11   2   3    0.95    0.12
  11  -2  -5    0.07    0.08
  11   2  -5    0.06    0.07
  11  -2  -7    2.49    0.23
  11   2  -7    2.47    0.26
 -11  -3  -6    0.49    0.13
 -11   3  -6    0.51    0.13
 -11  -3  -4    4.32    0.27
 -11   3  -4    4.82    0.28
 -11  -3  -2    1.56    0.17
  11   3   2    1.40    0.17
 -11   3  -2    1.71    0.18
 -11  -3   0    6.48    0.28
  11  -3   0    5.06    0.30
 -11   3   0    6.12    0.28
  11   3   0    5.61    0.26
  11  -3  -2    0.88    0.15
 -11  -3   2    0.53    0.09
 -11   3   2    0.59    0.10
  11   3  -2    0.59    0.13
  11   3  -2    0.71    0.11
  11  -3  -4    1.04    0.16
  11   3  -4    1.12    0.17
  11  -3  -6    0.53    0.13
  11   3  -6    0.55    0.13
 -11  -4  -5    2.70    0.26
 -11   4  -5    2.31    0.23
 -11  -4  -3    3.47    0.24
 -11   4  -3    3.45    0.22
 -11  -4  -1    3.37    0.22
  11  -4   1    4.47    0.27
  11   4   1    3.98    0.22
 -11   4  -1    3.88    0.23
  11  -4  -1    5.56    0.31
 -11  -4   1    5.41    0.25
 -11   4   1    5.28    0.25
  11   4  -1    5.81    0.27
  11  -4  -3    1.35    0.18
  11   4  -3    0.94    0.16
 -11   4   3    0.90    0.12
  11  -4  -5    3.24    0.25
  11   4  -5    3.19    0.24
  11  -4  -7    2.67    0.27
  11   4  -7    1.81    0.22
 -11  -5  -6    1.16    0.18
 -11   5  -6    1.42    0.19
 -11  -5  -4    1.49    0.19
 -11   5  -4    1.28    0.17
 -11  -5  -2    1.84    0.19
  11   5   2    1.61    0.16
 -11   5  -2    1.42    0.16
 -11  -5   0    0.36    0.09
  11  -5   0    0.27    0.09
 -11   5   0    0.35    0.08
  11   5   0    0.48    0.10
  11  -5  -2    0.38    0.11
 -11   5   2    0.41    0.09
  11   5  -2    0.25    0.09
  11  -5  -4    0.28    0.10
 -11   5   4    0.33    0.10
  11   5  -4    0.49    0.12
  11  -5  -6    0.87    0.16
  11   5  -6    1.02    0.17
 -11  -6  -5    1.63    0.21
 -11   6  -5    1.77    0.20
 -11  -6  -3    0.12    0.08
  11   6   3    0.27    0.09
 -11   6  -3    0.14    0.07
  11  -6   1    0.92    0.15
 -11  -6  -1    1.15    0.15
  11   6   1    1.01    0.13
 -11   6  -1    1.15    0.14
  11  -6  -1    1.87    0.21
 -11  -6   1    1.90    0.15
 -11   6   1    1.88    0.18
  11  -6  -3    1.48    0.19
  11   6  -3    1.72    0.20
 -11   6   3    1.50    0.15
  11  -6  -5    0.17    0.09
  11   6  -5    0.07    0.08
  11  -6  -7    1.65    0.22
  11   6  -7    1.25    0.18
 -11  -7  -4    0.28    0.11
 -11   7  -4    0.48    0.11
 -11  -7  -2    1.57    0.18
 -11   7  -2    1.67    0.18
 -11  -7   0    3.68    0.22
  11  -7   0    4.11    0.26
 -11   7   0    3.92    0.22
  11  -7  -2    2.44    0.24
 -11   7   2    2.28    0.17
  11  -7  -4    0.90    0.15
 -11   7   4    1.27    0.13
  11   7  -4    1.27    0.18
  11  -7  -6    3.01    0.25
  11   7  -6    3.15    0.25
 -11  -8  -5    0.45    0.13
 -11   8  -5    0.56    0.12
 -11  -8  -3    0.12    0.08
 -11   8  -3    0.28    0.09
  11  -8   1    0.86    0.15
 -11  -8  -1    0.95    0.14
 -11   8  -1    1.10    0.15
  11  -8  -1    0.15    0.09
 -11   8   1    0.12    0.08
  11  -8  -3    1.93    0.22
 -11   8   3    2.13    0.16
  11  -8  -5    3.56    0.26
  11   8  -5    3.56    0.26
 -11  -9  -4    1.75    0.21
 -11   9  -4    1.52    0.18
 -11  -9  -2    0.94    0.15
 -11   9  -2    1.01    0.14
  11  -9   0    0.55    0.12
 -11  -9   0    0.54    0.11
 -11   9   0    0.61    0.11
  11  -9  -2    0.50    0.12
 -11   9   2    0.47    0.10
  11  -9  -4    4.67    0.29
  11   9  -4    4.90    0.29
 -11   9   4    5.00    0.24
  11  -9  -6    0.08    0.09
  11   9  -6   -0.03    0.07
 -11 -10  -5    0.13    0.09
 -11  10  -5    0.06    0.07
 -11 -10  -3    0.10    0.08
 -11  10  -3   -0.05    0.05
  11 -10   1    0.42    0.12
 -11 -10  -1    0.38    0.10
 -11  10  -1    0.44    0.10
  11 -10  -1    3.85    0.26
 -11  10   1    4.77    0.25
  11 -10  -3    0.66    0.14
 -11  10   3    0.68    0.12
  11 -10  -5    3.98    0.28
 -11  10   5    3.40    0.33
  11  10  -5    3.46    0.25
 -11 -11  -4    0.27    0.11
 -11  11  -4    0.39    0.11
  11 -11   2    0.99    0.16
 -11 -11  -2    0.86    0.15
 -11  11  -2    1.02    0.15
 -11 -11   0    2.89    0.20
  11 -11   0    3.05    0.23
 -11  11   0    2.77    0.20
  11 -11  -2    0.01    0.08
 -11  11   2    0.03    0.07
  11 -11  -4    0.47    0.12
 -11  11   4    0.44    0.10
 -11 -12  -3    0.66    0.14
 -11  12  -3    0.64    0.13
  11 -12   1    1.63    0.20
 -11 -12  -1    1.74    0.19
 -11  12  -1    1.65    0.17
  11 -12  -1    1.20    0.18
 -11  12   1    0.94    0.13
  11 -12  -3    2.46    0.22
 -11  12   3    2.71    0.19
  11 -12  -5    3.70    0.28
 -11 -13  -2    0.60    0.13
  11 -13   2    0.66    0.13
 -11  13  -2    0.79    0.14
  11 -13   0    2.98    0.23
 -11  13   0    3.07    0.22
  11 -13  -2    0.75    0.14
 -11  13   2    0.76    0.12
  11 -13  -4    1.39    0.19
 -11  13   4    1.51    0.16
 -11 -14  -3    0.13    0.09
 -11  14  -3   -0.01    0.07
  11 -14   1    1.90    0.21
 -11 -14  -1    1.44    0.18
 -11  14  -1    1.72    0.19
  11 -14  -1    0.52    0.13
 -11  14   1    0.40    0.11
  11 -14  -3    0.10    0.08
 -11  14   3    0.13    0.07
 -11 -15  -2    0.36    0.11
 -11  15  -2    0.11    0.08
  11 -15   0    0.82    0.14
 -11  15   0    0.83    0.14
  11 -15  -2    0.97    0.16
 -11  15   2    0.63    0.12
 -11  16  -1    0.04    0.08
  11 -16  -1    0.79    0.15
 -11  16   1    0.66    0.13
 -12   0  -4    1.43    0.19
 -12   0  -2    3.20    0.23
 -12   0   0   14.14    0.47
 -12   0   2   12.63    0.42
  12   0  -2   12.80    0.53
  12   0  -4    0.72    0.15
 -12  -1  -3    1.54    0.19
 -12   1  -3    1.82    0.21
 -12  -1  -1    0.55    0.11
 -12   1  -1    0.72    0.12
 -12  -1   1    1.80    0.18
  12  -1  -1    1.76    0.22
  12   1  -1    1.33    0.18
 -12   1   1    1.96    0.18
  12  -1  -3    0.03    0.07
  12   1  -3    0.01    0.07
  12  -1  -5    1.86    0.22
  12   1  -5    1.98    0.23
 -12  -2  -4    0.48    0.12
 -12   2  -4    0.78    0.15
 -12  -2  -2    1.36    0.17
 -12   2  -2    1.31    0.16
  12  -2   0    6.22    0.34
 -12  -2   0    5.55    0.28
 -12   2   0    5.97    0.29
  12  -2  -2    1.16    0.17
 -12   2   2    1.00    0.13
  12   2  -2    1.04    0.17
  12  -2  -4    0.27    0.11
  12   2  -4    0.46    0.13
 -12  -3  -3    0.42    0.11
 -12   3  -3    0.55    0.11
 -12  -3  -1    3.00    0.21
 -12   3  -1    3.10    0.21
 -12  -3   1    0.81    0.12
  12  -3  -1    0.88    0.17
 -12   3   1    0.78    0.13
  12  -3  -3    0.39    0.13
  12   3  -3    0.18    0.09
  12  -3  -5    1.49    0.21
  12   3  -5    1.78    0.22
 -12  -4  -4   -0.01    0.07
 -12   4  -4    0.06    0.08
 -12  -4  -2    1.04    0.16
 -12   4  -2    1.02    0.15
  12  -4   0    0.78    0.15
 -12  -4   0    0.82    0.13
 -12   4   0    0.97    0.14
  12  -4  -2    0.72    0.14
  12   4  -2    0.65    0.14
 -12   4   2    0.60    0.11
  12  -4  -4    0.52    0.14
  12   4  -4    0.23    0.10
 -12  -5  -3    0.81    0.15
 -12   5  -3    0.53    0.12
 -12  -5  -1    0.61    0.12
 -12   5  -1    0.48    0.11
  12  -5  -1    2.38    0.25
 -12   5   1    1.37    0.16
  12  -5  -3    0.45    0.13
 -12   5   3    0.62    0.11
  12   5  -3    0.56    0.13
  12  -5  -5    2.95    0.26
  12   5  -5    3.12    0.26
 -12  -6  -2    0.68    0.13
 -12   6  -2    0.88    0.15
  12  -6   0    1.34    0.19
 -12  -6   0    1.44    0.17
 -12   6   0    1.30    0.15
  12  -6  -2    0.26    0.11
 -12   6   2    0.06    0.07
  12  -6  -4    0.15    0.09
  12   6  -4    0.07    0.09
 -12  -7  -3    0.90    0.15
 -12   7  -3    0.87    0.14
 -12  -7  -1    0.11    0.07
  12  -7   1    0.20    0.09
 -12   7  -1    0.10    0.08
  12  -7  -1    1.37    0.19
 -12   7   1    1.27    0.16
  12  -7  -3    0.41    0.12
 -12   7   3    0.39    0.10
 -12  -8  -2    0.48    0.12
 -12   8  -2    0.46    0.12
 -12  -8   0    0.11    0.07
  12  -8   0    0.19    0.09
 -12   8   0    0.24    0.09
  12  -8  -2    0.61    0.14
 -12   8   2    0.75    0.13
  12  -8  -4    1.18    0.19
  12   8  -4    0.99    0.17
 -12  -9  -1    0.66    0.12
  12  -9   1    0.83    0.16
 -12   9  -1    0.69    0.13
  12  -9  -1    0.81    0.15
 -12   9   1    0.62    0.11
  12  -9  -3    0.95    0.16
 -12   9   3    0.78    0.13
 -12 -10  -2    0.17    0.09
 -12  10  -2    0.24    0.10
  12 -10   0    5.53    0.33
 -12  10   0    5.43    0.28
  12 -10  -2    1.73    0.22
 -12  10   2    1.55    0.17
  12 -11   1    0.92    0.16
 -12 -11  -1    0.87    0.14
 -12  11  -1    0.75    0.13
  12 -11  -1    0.93    0.16
 -12  11   1    0.81    0.14
   0   0   0    0.00    0.00
;
_shelx_hkl_checksum     79952
_shelx_res_file
;
    OMe-KJ04.res created by SHELXL-2014/7
TITL OMe-KJ04 in Ia
CELL 0.71073   9.69790  23.67020   9.92289  90.0000  92.9125  90.0000
ZERR    4.00   0.00010   0.00030   0.00022   0.0000   0.0005   0.0000
LATT -2
SYMM 0.5+X, -Y, Z
SFAC C  H  N  O
UNIT 116  88  16  12
TEMP -100
SIZE 0.123 0.456 0.525
L.S. 4
ACTA
BOND $H
CONF
FMAP 2
PLAN 20
EQIV $1 1/2+x, -y, -1+z
EQIV $2 -1+x, y, 1+z
HTAB
HTAB C3 O3_$1
HTAB C21 O2
HTAB C27 N3
HTAB C29 N1_$2
WGHT    0.040400    0.703800
EXTI    0.006231
FVAR       0.11740
O1    4    0.166756    0.243373    0.280670    11.00000    0.03664    0.02304 =
         0.02657    0.00389    0.00868    0.00774
O2    4   -0.273133    0.331375    0.703298    11.00000    0.04291    0.02296 =
         0.05100   -0.00386    0.02426   -0.00077
O3    4   -0.436702    0.157558    0.820514    11.00000    0.03607    0.02753 =
         0.04464    0.01023    0.01003   -0.00095
N1    3    0.333941    0.065722    0.020637    11.00000    0.03472    0.02472 =
         0.02723   -0.00226    0.00623   -0.00121
N2    3    0.308947    0.046793    0.248665    11.00000    0.03674    0.01946 =
         0.02492   -0.00035    0.00322    0.00195
N3    3   -0.000572    0.251614    0.437001    11.00000    0.02479    0.02122 =
         0.02748    0.00047    0.00324    0.00148
N4    3   -0.353975    0.244170    0.757141    11.00000    0.02472    0.02679 =
         0.03061    0.00343    0.00322    0.00086
C1    1    0.315229    0.050008   -0.108252    11.00000    0.04352    0.03302 =
         0.02720   -0.00033    0.00846    0.00157
AFIX  43
H1    2    0.351635    0.073651   -0.175164    11.00000   -1.20000
AFIX   0
C2    1    0.246463    0.001674   -0.150415    11.00000    0.04101    0.03621 =
         0.03033   -0.01062   -0.00241    0.00633
AFIX  43
H2    2    0.239928   -0.008588   -0.243075    11.00000   -1.20000
AFIX   0
C3    1    0.187428   -0.031372   -0.054509    11.00000    0.04086    0.02725 =
         0.04479   -0.01010   -0.00621   -0.00271
AFIX  43
H3    2    0.137803   -0.064612   -0.080057    11.00000   -1.20000
AFIX   0
C4    1    0.201620   -0.015356    0.079369    11.00000    0.04196    0.02768 =
         0.03639   -0.00047    0.00343   -0.00739
AFIX  43
H4    2    0.159388   -0.036474    0.147477    11.00000   -1.20000
AFIX   0
C5    1    0.279336    0.032469    0.111539    11.00000    0.02778    0.02059 =
         0.02541   -0.00290    0.00251    0.00233
C6    1    0.377378    0.011287    0.342827    11.00000    0.02820    0.02448 =
         0.02616    0.00318    0.00720    0.00085
C7    1    0.421608   -0.044245    0.328534    11.00000    0.03672    0.02404 =
         0.03143   -0.00020    0.00940    0.00099
AFIX  43
H7    2    0.405018   -0.064187    0.246219    11.00000   -1.20000
AFIX   0
C8    1    0.490392   -0.069337    0.438062    11.00000    0.03424    0.02476 =
         0.04132    0.00539    0.01157    0.00504
AFIX  43
H8    2    0.520773   -0.107330    0.431052    11.00000   -1.20000
AFIX   0
C9    1    0.516354   -0.040056    0.559164    11.00000    0.03858    0.03486 =
         0.03372    0.01038    0.00466    0.00948
AFIX  43
H9    2    0.563253   -0.058410    0.633281    11.00000   -1.20000
AFIX   0
C10   1    0.474227    0.015404    0.571710    11.00000    0.03464    0.03508 =
         0.02647    0.00453    0.00552    0.00697
AFIX  43
H10   2    0.493660    0.035459    0.653406    11.00000   -1.20000
AFIX   0
C11   1    0.403021    0.041611    0.463459    11.00000    0.02472    0.02543 =
         0.02641    0.00234    0.00776    0.00218
C12   1    0.346900    0.097674    0.441592    11.00000    0.02272    0.02481 =
         0.02221    0.00187    0.00483    0.00090
C13   1    0.337116    0.145040    0.523907    11.00000    0.02760    0.02883 =
         0.02146   -0.00123    0.00340    0.00123
AFIX  43
H13   2    0.374063    0.144299    0.614411    11.00000   -1.20000
AFIX   0
C14   1    0.273025    0.193133    0.472380    11.00000    0.02910    0.02357 =
         0.02681   -0.00391    0.00639    0.00066
AFIX  43
H14   2    0.264843    0.225607    0.527663    11.00000   -1.20000
AFIX   0
C15   1    0.220283    0.193800    0.338578    11.00000    0.02381    0.02170 =
         0.02827    0.00189    0.00880    0.00090
C16   1    0.228301    0.148016    0.253603    11.00000    0.02489    0.02434 =
         0.02305    0.00062    0.00432   -0.00097
AFIX  43
H16   2    0.192000    0.149293    0.162912    11.00000   -1.20000
AFIX   0
C17   1    0.292313    0.099744    0.307328    11.00000    0.02478    0.02203 =
         0.02334   -0.00150    0.00576   -0.00236
C18   1    0.081955    0.276619    0.354793    11.00000    0.02560    0.02272 =
         0.02350   -0.00042    0.00159    0.00388
C19   1    0.088283    0.334564    0.332528    11.00000    0.03297    0.02415 =
         0.03641    0.00668    0.00993    0.00175
AFIX  43
H19   2    0.149104    0.350551    0.270839    11.00000   -1.20000
AFIX   0
C20   1    0.001516    0.367322    0.404889    11.00000    0.03978    0.02032 =
         0.04484    0.00358    0.01088    0.00480
AFIX  43
H20   2    0.001863    0.407199    0.394085    11.00000   -1.20000
AFIX   0
C21   1   -0.086522    0.342653    0.493529    11.00000    0.02968    0.02429 =
         0.03642   -0.00026    0.00955    0.00588
AFIX  43
H21   2   -0.146064    0.365347    0.544029    11.00000   -1.20000
AFIX   0
C22   1   -0.086465    0.284018    0.507546    11.00000    0.02225    0.02210 =
         0.02691    0.00060   -0.00022    0.00158
C23   1   -0.178874    0.251921    0.594072    11.00000    0.02261    0.02277 =
         0.03003    0.00302    0.00182    0.00253
C24   1   -0.269702    0.274792    0.685112    11.00000    0.02458    0.02424 =
         0.02939    0.00161    0.00138    0.00106
C25   1   -0.351700    0.188572    0.744635    11.00000    0.02699    0.02746 =
         0.03588    0.00701    0.00250   -0.00029
C26   1   -0.267658    0.160536    0.659111    11.00000    0.04814    0.02180 =
         0.06128    0.00501    0.02076    0.00145
AFIX  43
H26   2   -0.268911    0.120518    0.651855    11.00000   -1.20000
AFIX   0
C27   1   -0.181492    0.193092    0.584358    11.00000    0.04073    0.02411 =
         0.04892    0.00042    0.01820    0.00373
AFIX  43
H27   2   -0.122216    0.174926    0.524528    11.00000   -1.20000
AFIX   0
C28   1   -0.378630    0.352905    0.786985    11.00000    0.05396    0.02976 =
         0.05647   -0.00547    0.02976    0.00278
AFIX  37
H28A  2   -0.361312    0.392976    0.806050    11.00000   -1.50000
H28B  2   -0.376955    0.331748    0.871945    11.00000   -1.50000
H28C  2   -0.469267    0.348613    0.739794    11.00000   -1.50000
AFIX   0
C29   1   -0.520633    0.188678    0.908980    11.00000    0.03595    0.03768 =
         0.03700    0.00342    0.00902   -0.00851
AFIX  37
H29A  2   -0.572356    0.162314    0.963420    11.00000   -1.50000
H29B  2   -0.585379    0.212531    0.855538    11.00000   -1.50000
H29C  2   -0.461636    0.212499    0.968558    11.00000   -1.50000
AFIX   0
HKLF 4
REM  OMe-KJ04 in Ia
REM R1 =  0.0336 for    4943 Fo > 4sig(Fo)  and  0.0354 for all    5179 data
REM    328 parameters refined using      2 restraints
END
WGHT      0.0404      0.7038
REM Instructions for potential hydrogen bonds
HTAB C21 O2
HTAB C29 N1_$2
REM Highest difference peak  0.210,  deepest hole -0.189,  1-sigma level  0.036
Q1    1   0.0875  0.3072  0.3606  11.00000  0.05    0.21
Q2    1  -0.0937  0.3113  0.4954  11.00000  0.05    0.21
Q3    1  -0.1635  0.2226  0.6108  11.00000  0.05    0.19
Q4    1  -0.1326  0.2688  0.5540  11.00000  0.05    0.19
Q5    1   0.2755 -0.0020  0.1075  11.00000  0.05    0.19
Q6    1   0.2908  0.1985  0.3964  11.00000  0.05    0.19
Q7    1  -0.2161  0.2665  0.6404  11.00000  0.05    0.19
Q8    1  -0.4093  0.2576  0.8097  11.00000  0.05    0.17
Q9    1   0.3911  0.0712  0.4664  11.00000  0.05    0.17
Q10   1   0.0075  0.2164  0.4509  11.00000  0.05    0.17
Q11   1  -0.3578  0.2178  0.7420  11.00000  0.05    0.16
Q12   1   0.0751  0.2691  0.4337  11.00000  0.05    0.15
Q13   1  -0.2130  0.1769  0.6442  11.00000  0.05    0.15
Q14   1   0.3315  0.1013  0.3754  11.00000  0.05    0.15
Q15   1  -0.4007  0.3897  0.7541  11.00000  0.05    0.15
Q16   1   0.2223  0.1170  0.2978  11.00000  0.05    0.15
Q17   1  -0.2964  0.3042  0.6815  11.00000  0.05    0.15
Q18   1  -0.0738  0.2681  0.4393  11.00000  0.05    0.15
Q19   1   0.4173  0.0309  0.3977  11.00000  0.05    0.14
Q20   1   0.3065  0.1084  0.4995  11.00000  0.05    0.14
;
_shelx_res_checksum     5322
data_New_Global_Publ_Block
_journal_date_recd_electronic     2019-08-27
_journal_date_accepted     2019-10-04
_journal_name_full     'Acta Crystallographica, Section E'
_journal_year     2019
_journal_volume     75
_journal_issue     11
_journal_page_first     1646
_journal_page_last     1649
_journal_paper_category     GO
_journal_paper_doi     10.1107/S2056989019013549
_journal_coeditor_code     FY2142
_publ_contact_author_name     'Youngjin Kang'
_publ_contact_author_address
;
Division of Science Education & Department of Chemistry
Kangwon National University
Chuncheon 24341
Republic of Korea
;
_publ_contact_author_email     'kangy@kangwon.ac.kr'
_publ_contact_author_fax     '+82-33-259-5600'
_publ_contact_author_phone     '+82-33-250-6737'
_publ_section_title
;\
Crystal structure and luminescence properties of
2-[(2',6'-dimethoxy-2,3'-bipyridin-6-yl)oxy]-9-(pyridin-2-yl)-9<i>H</i>-\
carbazole
;
loop_
    _publ_author_name
    _publ_author_footnote
    _publ_author_address
    'Moon, Suk-Hee' .
;
Department of Food and Nutrition
Kyungnam College of Information and Technology
Busan 47011
Republic of Korea
;
    'Park, Ki-Min' .
;
Research Institute of Natural Science
Gyeongsang National University
Jinju 52828
Republic of Korea
;
    'Kim, Jinho' .
;
Division of Science Education & Department of Chemistry
Kangwon National University
Chuncheon 24341
Republic of Korea
;
    'Kang, Youngjin' .
;
Division of Science Education & Department of Chemistry
Kangwon National University
Chuncheon 24341
Republic of Korea
;
_publ_section_synopsis
;
In the title compound, the dihedral angle between the planes of the bipyridine
and carbazole moieties connected by an O atom is 68.45(3)\%. The bipyridine
ring system, with two methoxy substituents, is approximately planar. The
pyridine ring in the pyridyl-substituted carbazole fragment is tilted by
56.65(4)\% with respect to the mean plane of the carbazole moiety. The title
compound exhibits a high energy gap and triplet energy.
;
