# Supplementary material for: Crystal structure and luminescence properties of 2-[(2′,6′-dimeth­oxy-2,3′-bipyridin-6-yl)­oxy]-9-(pyridin-2-yl)-9H-carbazole
Source: Acta Crystallogr E Crystallogr Commun. 2019 Oct 22;75(Pt 11):1646–9. doi: 10.1107/S2056989019013549 (PMC6829735; doi:10.1107/S2056989019013549)
Supplement: Supplementary file 2 [file e-75-01646-Isup2.hkl]

data_I                                                                          
_shelx_title ' OMe-KJ04 in Ia'                                                  
_shelx_refln_list_code          4                                               
_shelx_F_calc_maximum      299.45                                               
_exptl_crystal_F_000       992.00                                               
_reflns_d_resolution_high  0.7477                                               
                                                                                
loop_                                                                           
 _space_group_symop_operation_xyz                                               
 'x, y, z'                                                                      
 'x+1/2, -y, z'                                                                 
 'x+1/2, y+1/2, z+1/2'                                                          
 'x+1, -y+1/2, z+1/2'                                                           
                                                                                
_cell_length_a     9.6979                                                       
_cell_length_b    23.6702                                                       
_cell_length_c     9.9229                                                       
_cell_angle_alpha  90.000                                                       
_cell_angle_beta   92.913                                                       
_cell_angle_gamma  90.000                                                       
                                                                                
_shelx_F_squared_multiplier     1.000                                           
                                                                                
loop_                                                                           
 _refln_index_h                                                                 
 _refln_index_k                                                                 
 _refln_index_l                                                                 
 _refln_F_squared_calc                                                          
 _refln_F_squared_meas                                                          
 _refln_F_squared_sigma                                                         
 _refln_observed_status                                                         
   0   1 -13         28.18         35.47         7.13 o                         
   2   1 -13         42.16         47.93         7.94 o                         
  -1   2 -13         49.56         57.97         8.16 o                         
   1   2 -13         45.60         54.74         7.94 o                         
   3   2 -13         28.31         33.13         6.91 o                         
   0   3 -13        235.75        268.74        14.34 o                         
   2   3 -13        116.43        119.51         8.91 o                         
  -1   4 -13         70.02         87.51         9.59 o                         
   1   4 -13         65.78         91.11         9.31 o                         
   0   5 -13         75.63         99.91        10.22 o                         
   2   5 -13         19.32         21.20         4.65 o                         
   1   6 -13         92.19         92.30         7.79 o                         
  -2   0 -12        143.45        136.43        15.24 o                         
   0   0 -12        729.14        747.37        32.68 o                         
   2   0 -12         94.99        124.08        15.96 o                         
   4   0 -12          8.35         11.69         4.16 o                         
   6   0 -12         62.91         67.98         8.36 o                         
  -3   1 -12         88.69        105.94        13.79 o                         
  -1   1 -12          8.22          9.79         4.62 o                         
   1   1 -12        237.95        223.83        10.33 o                         
   3   1 -12        113.17        128.29         8.65 o                         
   5   1 -12         51.75         58.59         6.68 o                         
  -2   2 -12         63.11         77.57         8.45 o                         
   0   2 -12        160.55        143.15        11.54 o                         
   2   2 -12         55.76         72.38        11.07 o                         
   4   2 -12         30.02         35.28         5.27 o                         
   6   2 -12         32.55         29.06         5.16 o                         
  -3   3 -12          6.62         18.14         7.26 o                         
  -1   3 -12         21.04         27.97         5.88 o                         
   1   3 -12        377.92        391.24        12.68 o                         
   3   3 -12         63.25         75.36         6.76 o                         
   5   3 -12         98.83         97.53         8.05 o                         
  -4   4 -12         30.06         29.75         7.98 o                         
  -2   4 -12        174.45        206.12        13.06 o                         
   0   4 -12        239.42        259.05        13.31 o                         
   2   4 -12         30.60         28.78         4.57 o                         
   4   4 -12         42.71         45.41         5.83 o                         
  -3   5 -12         25.88         26.12         7.98 o                         
  -1   5 -12         12.38         13.86         4.85 o                         
   1   5 -12        368.68        375.04        12.55 o                         
   3   5 -12         42.02         48.29         5.96 o                         
   5   5 -12         75.18         60.92         6.62 o                         
  -4   6 -12         15.51         12.33         6.53 o                         
  -2   6 -12         63.42         72.51         8.34 o                         
   0   6 -12        361.61        422.93        20.69 o                         
   2   6 -12        151.16        140.73         9.20 o                         
   4   6 -12         24.02         20.41         4.74 o                         
  -3   7 -12         24.42         34.83         6.40 o                         
  -1   7 -12          9.77          4.35         5.80 o                         
   1   7 -12        107.76        101.35         9.92 o                         
   3   7 -12        122.89        134.05         9.24 o                         
   5   7 -12         24.56         22.81         5.03 o                         
  -2   8 -12         50.78         65.37        11.25 o                         
   0   8 -12        210.20        216.30        12.72 o                         
   2   8 -12          9.75         12.77         3.65 o                         
   4   8 -12         27.66         40.28         5.58 o                         
  -1   9 -12         13.69          5.80         5.08 o                         
   1   9 -12         29.62         37.73         8.71 o                         
   3   9 -12         17.00         16.49         4.08 o                         
  -2  10 -12         61.13         58.05         9.43 o                         
   0  10 -12         30.93         37.73         7.98 o                         
   2  10 -12          8.09          8.84         4.01 o                         
   4  10 -12         24.62         30.47         5.09 o                         
  -1  11 -12         19.50         26.12         7.26 o                         
   1  11 -12         28.50         40.63         8.71 o                         
   3  11 -12         77.34         69.77         7.94 o                         
   0  12 -12        129.67        158.20        15.24 o                         
   2  12 -12          8.03         16.32         5.13 o                         
   1  13 -12        105.22        113.93        13.79 o                         
  -6   1 -11         60.52         68.89         7.70 o                         
  -4   1 -11         76.65         73.47         7.18 o                         
  -2   1 -11          8.63          3.68         3.99 o                         
   0   1 -11        117.51        132.21        13.79 o                         
   2   1 -11        258.85        267.73         8.91 o                         
   4   1 -11         65.27         63.77         5.13 o                         
   6   1 -11        202.55        224.50        14.25 o                         
  -5   2 -11         99.03         94.05         8.71 o                         
  -3   2 -11          5.92          4.35         2.63 o                         
  -1   2 -11         70.42         67.75        17.05 o                         
   1   2 -11        186.68        199.61         9.33 o                         
   3   2 -11        200.97        198.84         9.11 o                         
   5   2 -11         97.28         97.69         6.28 o                         
   7   2 -11         38.17         28.46         4.50 o                         
  -6   3 -11          5.64          7.98         3.82 o                         
  -4   3 -11        220.01        214.83        15.24 o                         
  -2   3 -11          2.22          0.21         2.21 o                         
   0   3 -11        174.25        178.63        12.32 o                         
   2   3 -11        139.40        157.19         8.62 o                         
   4   3 -11         63.82         55.00         5.74 o                         
   6   3 -11        128.39        123.96         7.65 o                         
  -5   4 -11        113.05        122.33        10.81 o                         
  -3   4 -11         37.55         38.99         4.69 o                         
  -1   4 -11         94.86        102.05        15.60 o                         
   1   4 -11        251.09        262.35        33.02 o                         
   3   4 -11        412.49        415.85        14.17 o                         
   5   4 -11        431.92        480.24        14.62 o                         
   7   4 -11         10.71          8.12         3.72 o                         
  -6   5 -11          9.42         13.46         4.53 o                         
  -4   5 -11          1.27          4.35         5.08 o                         
  -2   5 -11         16.85         17.78         4.62 o                         
   0   5 -11        248.74        226.84        12.05 o                         
   2   5 -11         10.47          5.74         3.26 o                         
   4   5 -11        158.17        172.62         9.38 o                         
   6   5 -11        160.18        207.00        10.89 o                         
  -5   6 -11         42.87         29.02         7.98 o                         
  -3   6 -11         22.97         31.78         6.36 o                         
  -1   6 -11         51.75         55.46         7.13 o                         
   1   6 -11         33.55         38.72         6.40 o                         
   3   6 -11         27.39         29.77         4.57 o                         
   5   6 -11         11.60          9.11         3.72 o                         
   7   6 -11         41.38         49.48         6.17 o                         
  -6   7 -11         11.50         14.51         7.26 o                         
  -4   7 -11        204.81        214.82        15.97 o                         
  -2   7 -11         83.30        100.86        11.61 o                         
   0   7 -11         47.25         59.50         9.43 o                         
   2   7 -11        129.04        128.98         9.75 o                         
   4   7 -11         60.67         56.68         5.94 o                         
   6   7 -11        100.92        102.61         8.65 o                         
  -5   8 -11        113.97        140.05        15.96 o                         
  -3   8 -11         44.67         52.97         9.43 o                         
  -1   8 -11         39.61         54.42         9.43 o                         
   1   8 -11        137.27        133.53        13.79 o                         
   3   8 -11        175.16        180.42        14.51 o                         
   5   8 -11         52.45         59.06         7.25 o                         
   7   8 -11        159.29        160.06        12.71 o                         
  -2   9 -11         29.98         28.30         6.53 o                         
   0   9 -11         72.16         63.85         9.43 o                         
   2   9 -11        111.91        100.81         9.07 o                         
   4   9 -11        268.21        304.04        13.59 o                         
   6   9 -11         51.66         62.02         7.61 o                         
  -5  10 -11         24.02         30.47         9.43 o                         
  -1  10 -11         11.59         10.16         5.08 o                         
   1  10 -11         74.06         96.51        12.34 o                         
   3  10 -11         50.65         38.27         5.88 o                         
   5  10 -11        331.13        352.31        15.14 o                         
  -2  11 -11         98.09        111.75        11.61 o                         
   0  11 -11         79.64         94.33        12.34 o                         
   2  11 -11        198.22        229.33        11.29 o                         
   4  11 -11         70.63         81.27         8.45 o                         
   6  11 -11         81.69         89.84         7.77 o                         
  -1  12 -11         99.84        101.59        11.61 o                         
   1  12 -11         34.05         43.53         8.71 o                         
   3  12 -11        131.29        144.48        10.74 o                         
   5  12 -11        162.43        171.67        24.67 o                         
  -2  13 -11         82.02         71.11         9.43 o                         
   0  13 -11         34.65         29.75         7.26 o                         
   2  13 -11          4.44          1.66         3.63 o                         
   4  13 -11          7.17          8.96         4.34 o                         
  -1  14 -11         14.19          5.08         5.08 o                         
   1  14 -11        121.21        132.07        13.79 o                         
   3  14 -11         40.81         43.54         6.67 o                         
  -2  15 -11        108.40        119.01        12.34 o                         
   0  15 -11        133.74        158.92        15.24 o                         
   2  15 -11         20.21         18.22         4.53 o                         
   4  15 -11        106.36        109.65         9.71 o                         
  -1  16 -11         25.23         49.34         8.71 o                         
   1  16 -11          6.27         13.06         5.80 o                         
   3  16 -11         21.59         25.23         5.37 o                         
   0  17 -11         33.62         27.57         7.26 o                         
   2  17 -11         67.30         77.09         8.72 o                         
  -8   0 -10         50.80         39.18         9.43 o                         
  -6   0 -10         51.08         92.15        12.34 o                         
  -4   0 -10         98.11         84.18        10.16 o                         
  -2   0 -10        134.45         95.49         7.65 o                         
   0   0 -10        239.35        235.17        15.97 o                         
   2   0 -10        845.09        830.02        20.90 o                         
   4   0 -10        399.50        392.15        14.26 o                         
   6   0 -10        252.52        233.63        11.77 o                         
   8   0 -10        533.30        540.62        19.00 o                         
  -7   1 -10         50.67         46.10         6.91 o                         
  -5   1 -10        142.61        125.88         9.48 o                         
  -3   1 -10        117.31        103.95         5.58 o                         
  -1   1 -10        210.14        205.23         7.79 o                         
   1   1 -10        185.09        195.47         8.00 o                         
   3   1 -10        496.67        498.24        14.15 o                         
   5   1 -10        283.53        277.92         8.83 o                         
   7   1 -10        420.34        453.02        11.95 o                         
   9   1 -10        247.47        262.68        13.59 o                         
  -6   2 -10         74.56         76.47         7.94 o                         
  -4   2 -10         22.32         21.01         6.49 o                         
  -2   2 -10          0.76          1.81         1.60 o                         
   0   2 -10        232.50        215.81        10.89 o                         
   2   2 -10       1506.12       1503.04        22.03 o                         
   4   2 -10        259.05        242.97        12.47 o                         
   6   2 -10        118.57        140.04         8.17 o                         
   8   2 -10         54.07         75.64         5.98 o                         
  -7   3 -10          7.51          9.09         5.80 o                         
  -5   3 -10         25.37         16.98         6.89 o                         
  -3   3 -10        121.26        107.15         5.69 o                         
  -1   3 -10         92.21         73.74         7.43 o                         
   1   3 -10         54.98         52.91         4.89 o                         
   3   3 -10        191.23        184.69         7.13 o                         
   5   3 -10        555.16        539.93        15.73 o                         
   7   3 -10         12.27          8.63         3.04 o                         
  -6   4 -10         37.04         35.16         5.88 o                         
  -4   4 -10         15.53         16.04         3.19 o                         
  -2   4 -10         32.04         30.56         5.05 o                         
   0   4 -10        610.88        586.95        18.23 o                         
   2   4 -10        380.23        374.73        10.31 o                         
   4   4 -10         22.29         25.58         3.40 o                         
   6   4 -10        178.86        178.22         7.78 o                         
   8   4 -10        276.07        330.87        10.40 o                         
  -7   5 -10          3.15          6.00         3.82 o                         
  -5   5 -10         15.61         14.87         4.10 o                         
  -3   5 -10         25.11         34.45         5.05 o                         
  -1   5 -10        265.77        267.12        15.97 o                         
   1   5 -10         20.64         35.55         7.26 o                         
   3   5 -10       1486.86       1486.56        26.53 o                         
   5   5 -10          4.43          5.74         2.57 o                         
   7   5 -10         14.56         16.89         3.46 o                         
  -6   6 -10         33.30         40.81         6.09 o                         
  -4   6 -10        100.92         98.75         9.43 o                         
  -2   6 -10         37.93         45.71         7.98 o                         
   0   6 -10         12.13          3.63         5.08 o                         
   2   6 -10       1096.56       1051.99        24.89 o                         
   4   6 -10        106.93        100.93         7.23 o                         
   6   6 -10        138.52        140.00         8.78 o                         
   8   6 -10         45.07         61.58         6.62 o                         
  -7   7 -10         18.54         32.06         6.09 o                         
  -5   7 -10         47.36         53.91         6.61 o                         
  -3   7 -10        124.57        129.17        10.89 o                         
  -1   7 -10          4.66          4.35         4.35 o                         
   1   7 -10         71.89         74.01        10.88 o                         
   3   7 -10        129.22        124.47         8.68 o                         
   5   7 -10        172.79        183.94         8.93 o                         
   7   7 -10        275.54        287.79        11.30 o                         
  -6   8 -10         29.73         39.49         5.88 o                         
  -2   8 -10        115.75        104.50        10.89 o                         
   0   8 -10        140.55        113.21        11.61 o                         
   2   8 -10        153.53        150.20         9.40 o                         
   4   8 -10        194.11        198.74        10.51 o                         
   6   8 -10         12.07         19.59         4.19 o                         
   8   8 -10          5.76          4.73         3.38 o                         
  -7   9 -10         52.58         63.89        14.15 o                         
  -5   9 -10         49.07         68.93        11.61 o                         
  -3   9 -10          4.58          7.98         4.35 o                         
  -1   9 -10         19.45         18.14         5.80 o                         
   1   9 -10         61.61         49.34         8.71 o                         
   3   9 -10        292.59        281.73        13.79 o                         
   5   9 -10          7.34          7.11         6.17 o                         
   7   9 -10        114.27        141.69         9.38 o                         
  -6  10 -10          9.76         16.65         4.69 o                         
  -2  10 -10         14.54         13.79         5.08 o                         
   0  10 -10          0.74         13.79         5.08 o                         
   2  10 -10        253.43        204.68        14.52 o                         
   4  10 -10         28.36         17.78         4.62 o                         
   6  10 -10         36.53         44.19         8.34 o                         
  -3  11 -10        294.28        315.75        15.97 o                         
  -1  11 -10         45.26         45.71         7.98 o                         
   1  11 -10         61.77         60.23         9.43 o                         
   3  11 -10         32.86         42.87         6.09 o                         
   5  11 -10         17.33         13.70         4.34 o                         
   7  11 -10        124.95        155.58         9.77 o                         
  -6  12 -10          2.38         -3.63         5.08 o                         
  -2  12 -10         47.26         48.61         7.98 o                         
   0  12 -10          5.98          7.26         5.08 o                         
   2  12 -10         73.23         75.46        10.16 o                         
   4  12 -10        154.69        153.57        24.67 o                         
   6  12 -10         17.75         19.66         6.89 o                         
  -3  13 -10        168.58        170.54        11.61 o                         
  -1  13 -10         15.24         21.77         5.80 o                         
   1  13 -10         74.08         73.29        10.16 o                         
   3  13 -10        202.23        192.22        10.51 o                         
   5  13 -10          8.31          9.65         4.34 o                         
   7  13 -10         36.32         56.74         7.70 o                         
  -2  14 -10        315.12        331.73        16.70 o                         
   0  14 -10         15.29         20.32         6.53 o                         
   2  14 -10         31.08         29.75         6.53 o                         
   4  14 -10         73.97         75.06         7.94 o                         
   6  14 -10        152.38        165.49        12.05 o                         
  -1  15 -10        236.20        258.38        15.24 o                         
   1  15 -10        189.39        179.26        13.06 o                         
   3  15 -10        270.29        259.71        22.14 o                         
   5  15 -10         83.88         89.70         8.88 o                         
  -2  16 -10         76.92         96.51        10.88 o                         
   0  16 -10         22.07         36.28         7.26 o                         
   2  16 -10         86.98         79.82        10.88 o                         
   4  16 -10        128.24        119.50         9.71 o                         
  -1  17 -10         26.90         29.02         7.26 o                         
   1  17 -10         49.00         32.65         7.26 o                         
   3  17 -10         14.41         14.51         4.62 o                         
   5  17 -10        101.07        104.33        22.49 o                         
  -2  18 -10         41.56         50.79         8.71 o                         
   0  18 -10         10.00          8.71         5.08 o                         
   2  18 -10          9.54         25.39         7.26 o                         
   4  18 -10         51.07         69.07         8.16 o                         
  -1  19 -10         27.14         19.59         6.53 o                         
   1  19 -10         25.78         24.67         7.26 o                         
   3  19 -10         77.35        125.94        10.26 o                         
   0  20 -10         73.11         81.27        10.88 o                         
   2  20 -10         21.05         20.32         5.13 o                         
  -8   1  -9         27.62         28.38         5.88 o                         
  -6   1  -9         34.50         22.28         4.85 o                         
  -4   1  -9          5.32          8.15         2.07 o                         
  -2   1  -9        701.55        676.92        12.21 o                         
   0   1  -9        921.86        878.19        16.47 o                         
   2   1  -9       1751.98       1723.44        23.63 o                         
   4   1  -9        180.66        182.24         6.88 o                         
   6   1  -9         64.55         66.70         5.06 o                         
   8   1  -9         44.35         46.41         4.70 o                         
  -9   2  -9         52.22         47.91         7.43 o                         
  -7   2  -9         67.38         71.64         7.94 o                         
  -5   2  -9         47.56         48.80        10.16 o                         
  -3   2  -9        573.65        501.41        11.53 o                         
  -1   2  -9         52.27         36.74         3.84 o                         
   1   2  -9        602.72        611.59        13.46 o                         
   3   2  -9        111.02        107.55         5.48 o                         
   5   2  -9        529.29        552.90        13.31 o                         
   7   2  -9        166.85        179.99         7.75 o                         
   9   2  -9        116.68        151.43        10.06 o                         
  -8   3  -9          0.02          6.87         4.34 o                         
  -6   3  -9         28.79         41.25         5.88 o                         
  -4   3  -9        126.07        126.94         8.07 o                         
  -2   3  -9        342.58        311.34         9.78 o                         
   0   3  -9        219.20        227.08        10.51 o                         
   2   3  -9         20.01         18.69         2.83 o                         
   4   3  -9       1655.59       1676.08        23.77 o                         
   6   3  -9        219.84        246.98         8.49 o                         
   8   3  -9          4.36          2.90         2.50 o                         
  -7   4  -9         12.72          8.42         4.35 o                         
  -5   4  -9        151.15        137.09         9.40 o                         
  -3   4  -9        379.37        383.48        12.06 o                         
  -1   4  -9         61.96         57.48         5.05 o                         
   1   4  -9        733.74        743.47        17.45 o                         
   3   4  -9       1758.70       1774.84        24.36 o                         
   5   4  -9         81.48         84.49         5.33 o                         
   7   4  -9        290.22        290.44         9.06 o                         
   9   4  -9        177.31        216.12         8.43 o                         
  -8   5  -9         26.02         26.52         5.88 o                         
  -6   5  -9         11.27          8.22         3.82 o                         
  -4   5  -9         41.55         36.12         4.15 o                         
  -2   5  -9        486.89        432.75        12.51 o                         
   0   5  -9         19.14         17.41         5.80 o                         
   2   5  -9        593.70        611.80        21.17 o                         
   4   5  -9        401.09        399.77         9.73 o                         
   6   5  -9        530.72        585.37        16.22 o                         
   8   5  -9        128.03        140.94        10.47 o                         
  -7   6  -9        124.91        132.74        10.22 o                         
  -5   6  -9         24.57         25.48         4.62 o                         
  -3   6  -9        160.31        150.22        12.70 o                         
  -1   6  -9        448.93        463.26        19.61 o                         
   1   6  -9       1250.80       1181.62        37.08 o                         
   3   6  -9        420.25        433.43        11.08 o                         
   5   6  -9         93.23        100.27         6.22 o                         
   7   6  -9         23.53         21.91         3.40 o                         
   9   6  -9         62.59         89.45         6.38 o                         
  -8   7  -9         65.37         52.79         7.43 o                         
  -6   7  -9         27.87         37.04         9.80 o                         
  -4   7  -9         16.68         24.67         5.80 o                         
  -2   7  -9        459.69        469.07        19.61 o                         
   0   7  -9        212.48        196.70        13.06 o                         
   2   7  -9        576.59        589.73        23.97 o                         
   4   7  -9        154.85        115.99        10.52 o                         
   6   7  -9         83.16         92.38         5.79 o                         
   8   7  -9         21.53         19.30         3.60 o                         
  -7   8  -9        171.04        183.84        11.33 o                         
  -5   8  -9         58.14         64.14         6.80 o                         
  -3   8  -9         42.35         31.20         4.10 o                         
  -1   8  -9         85.95         63.13         7.98 o                         
   1   8  -9        640.52        587.61        23.24 o                         
   3   8  -9         38.87         36.31         5.05 o                         
   5   8  -9         62.09         58.01        10.52 o                         
   7   8  -9         34.13         33.43         4.87 o                         
   9   8  -9        500.83        565.64        25.14 o                         
  -8   9  -9         18.57         16.49         4.72 o                         
  -6   9  -9         34.58         33.51         8.71 o                         
  -4   9  -9          0.28          0.73         2.90 o                         
  -2   9  -9        343.83        349.19        16.70 o                         
   0   9  -9        461.63        439.30        19.61 o                         
   2   9  -9        159.55        148.78        12.34 o                         
   4   9  -9       1065.16        993.62        34.52 o                         
   6   9  -9          7.46         14.44         7.62 o                         
   8   9  -9        150.76        145.03         9.16 o                         
  -7  10  -9          6.25          4.84         3.82 o                         
  -5  10  -9        196.27        195.23        12.34 o                         
  -3  10  -9         41.88         49.34         7.26 o                         
  -1  10  -9         55.77         72.56         9.43 o                         
   1  10  -9         23.32         22.49         5.80 o                         
   3  10  -9         65.52         52.29        10.52 o                         
   5  10  -9          7.37          5.80         3.59 o                         
   7  10  -9        103.47        105.08         9.19 o                         
   9  10  -9          7.12         10.99         4.05 o                         
  -6  11  -9         66.83         75.36        12.34 o                         
  -4  11  -9         64.08         69.66         9.43 o                         
  -2  11  -9        302.10        315.04        15.24 o                         
   0  11  -9         24.30         21.77         5.80 o                         
   2  11  -9         21.12         15.24         5.08 o                         
   4  11  -9          0.05         -0.73         2.57 o                         
   6  11  -9         73.33         67.58         7.43 o                         
   8  11  -9        275.11        295.85        11.51 o                         
  -7  12  -9         14.63         21.84        11.25 o                         
  -5  12  -9         10.05         10.88         4.35 o                         
  -3  12  -9        371.98        376.78        16.70 o                         
  -1  12  -9        320.28        309.24        15.97 o                         
   1  12  -9        381.93        339.77        17.42 o                         
   3  12  -9        224.08        198.76        10.00 o                         
   5  12  -9        130.21        140.17        10.22 o                         
   7  12  -9        107.48         89.24        12.70 o                         
  -6  13  -9         11.83         10.16         5.08 o                         
  -2  13  -9          3.94          3.63         4.35 o                         
   0  13  -9        786.62        778.04        27.61 o                         
   2  13  -9        339.19        359.34        18.15 o                         
   4  13  -9         89.29         57.94        14.51 o                         
   6  13  -9        114.24         93.45         8.68 o                         
   8  13  -9         26.30         33.23         6.09 o                         
  -7  14  -9         26.39         40.52         6.44 o                         
  -3  14  -9         85.09        105.22        10.16 o                         
  -1  14  -9         99.15         90.71        10.16 o                         
   1  14  -9        134.49        157.48        12.34 o                         
   3  14  -9        329.25        356.60        13.32 o                         
   5  14  -9        204.55        203.33        13.06 o                         
   7  14  -9        159.93        171.35        11.15 o                         
  -2  15  -9        101.30        107.40        10.88 o                         
   0  15  -9        292.77        294.70        15.97 o                         
   2  15  -9        609.74        598.41        24.69 o                         
   4  15  -9         98.23        102.21         9.07 o                         
   6  15  -9         16.53         40.66         8.34 o                         
  -3  16  -9         29.51         33.38         6.53 o                         
  -1  16  -9         88.84         92.88        10.16 o                         
   1  16  -9          5.13          5.80         4.35 o                         
   3  16  -9        279.83        319.32        13.08 o                         
   5  16  -9        135.13        121.82         9.59 o                         
   7  16  -9         14.72          6.21         4.53 o                         
  -2  17  -9        124.70        151.67        11.61 o                         
   0  17  -9         57.36         65.30         9.43 o                         
   2  17  -9         92.49         82.72        10.88 o                         
   4  17  -9        147.62        151.53         9.75 o                         
   6  17  -9         98.45        103.97         9.40 o                         
  -3  18  -9         58.32         53.69         7.98 o                         
  -1  18  -9        284.06        279.45        15.97 o                         
   1  18  -9         19.04         10.16         5.08 o                         
   3  18  -9         26.22         27.20         5.37 o                         
   5  18  -9        158.07        134.73        10.74 o                         
  -2  19  -9         95.40         96.51        10.88 o                         
   0  19  -9         50.44         69.66        10.16 o                         
   2  19  -9         61.08         90.70        10.88 o                         
   4  19  -9        112.12        127.89        11.61 o                         
  -1  20  -9        164.79        188.69        13.06 o                         
   1  20  -9          1.32          0.73         4.35 o                         
   3  20  -9         18.76         15.58         4.85 o                         
   5  20  -9         96.05        130.21        11.61 o                         
  -2  21  -9         18.73         24.67         6.53 o                         
   0  21  -9         11.44         12.33         5.08 o                         
   2  21  -9          0.96         -3.63         3.63 o                         
   4  21  -9         43.11         50.63         7.98 o                         
  -1  22  -9        138.82        142.96        13.79 o                         
   1  22  -9         14.64         31.20         7.98 o                         
   3  22  -9        337.95        431.19        24.68 o                         
   0  23  -9         41.69         26.12         7.26 o                         
  -8   0  -8        238.86        227.90        16.69 o                         
  -6   0  -8        198.03        186.52        13.79 o                         
  -4   0  -8        453.68        450.40        13.32 o                         
  -2   0  -8        814.56        849.85        18.99 o                         
   0   0  -8        610.09        636.36        23.97 o                         
   2   0  -8        523.21        522.56        14.27 o                         
   4   0  -8       1035.65       1018.92        28.35 o                         
   6   0  -8       3296.82       3342.42        57.51 o                         
   8   0  -8        207.21        214.79        10.78 o                         
  10   0  -8        206.80        206.84        16.69 o                         
  -9   1  -8          8.78         11.65         6.17 o                         
  -7   1  -8       1657.01       1610.98        34.46 o                         
  -5   1  -8        205.44        200.51        15.24 o                         
  -3   1  -8         95.75         98.14         4.68 o                         
  -1   1  -8         55.35         66.15        13.37 o                         
   1   1  -8        281.96        284.56        18.51 o                         
   3   1  -8        835.92        831.12        13.90 o                         
   5   1  -8        948.16        941.25        15.88 o                         
   7   1  -8         10.95         11.03         2.50 o                         
   9   1  -8         35.52         37.35         4.92 o                         
  -8   2  -8        386.07        376.75        33.03 o                         
  -6   2  -8         10.69         15.66         9.07 o                         
  -4   2  -8        815.65        792.13        13.21 o                         
  -2   2  -8        389.24        394.73         9.74 o                         
   0   2  -8        322.05        305.48        11.08 o                         
   2   2  -8        313.20        288.12         7.26 o                         
   4   2  -8       3325.91       3231.29        38.27 o                         
   6   2  -8         58.80         57.61         6.49 o                         
   8   2  -8        219.23        223.23         7.97 o                         
  10   2  -8        138.48        153.51        14.12 o                         
  -9   3  -8          8.42          8.55         4.53 o                         
  -7   3  -8        178.92        147.27        16.33 o                         
  -5   3  -8         63.50         81.60         7.26 o                         
  -3   3  -8        173.81        151.31         7.26 o                         
  -1   3  -8        227.56        242.32        13.43 o                         
   1   3  -8         38.69         36.94         4.16 o                         
   3   3  -8        102.51        104.69         5.19 o                         
   5   3  -8        160.55        156.21         6.18 o                         
   7   3  -8        117.46        115.58         6.24 o                         
   9   3  -8        152.21        155.13        10.06 o                         
  -8   4  -8        193.02        197.63        11.99 o                         
  -6   4  -8        100.05        102.94        11.61 o                         
  -4   4  -8        246.22        241.17         7.58 o                         
  -2   4  -8        814.76        787.78        17.68 o                         
   0   4  -8        884.13        866.83        20.35 o                         
   2   4  -8         57.55         56.26         6.25 o                         
   4   4  -8       1696.79       1635.02        22.78 o                         
   6   4  -8        264.85        266.00         8.14 o                         
   8   4  -8        247.04        284.78         8.89 o                         
  10   4  -8         97.64        132.84         8.49 o                         
  -9   5  -8         38.61         42.46         6.91 o                         
  -7   5  -8        145.84        145.01        10.22 o                         
  -5   5  -8         72.78         65.86         6.40 o                         
  -3   5  -8        115.09         99.82         6.67 o                         
  -1   5  -8       1073.41       1032.51        30.90 o                         
   1   5  -8        218.10        229.33         8.18 o                         
   3   5  -8         82.69         80.33         5.08 o                         
   5   5  -8        840.67        841.66        14.91 o                         
   7   5  -8        102.45         98.94         5.84 o                         
   9   5  -8        593.42        589.37        13.31 o                         
  -8   6  -8        261.99        251.29        12.50 o                         
  -6   6  -8         62.08         53.95         6.40 o                         
  -4   6  -8          7.21         12.47         2.79 o                         
  -2   6  -8         20.65         14.39         3.27 o                         
   0   6  -8        891.96        891.02        22.53 o                         
   2   6  -8       1297.66       1221.34        23.91 o                         
   4   6  -8        410.03        393.45        10.30 o                         
   6   6  -8         61.04         61.16         4.54 o                         
   8   6  -8         42.64         44.33         4.33 o                         
  10   6  -8        114.90        140.49         8.73 o                         
  -9   7  -8          4.52          1.50         3.82 o                         
  -7   7  -8          2.88          2.90         3.59 o                         
  -5   7  -8         79.54         75.48         6.80 o                         
  -3   7  -8        455.53        424.31        11.81 o                         
  -1   7  -8        706.02        675.35        14.99 o                         
   1   7  -8       1144.26       1184.23        25.42 o                         
   3   7  -8        730.65        709.59        13.98 o                         
   5   7  -8         53.69         55.82         4.69 o                         
   7   7  -8        509.91        474.49        11.29 o                         
   9   7  -8        228.92        232.37         8.31 o                         
  -8   8  -8         34.86         40.38         6.67 o                         
  -6   8  -8         66.15         73.95         7.13 o                         
  -4   8  -8        118.91        119.64         8.71 o                         
  -2   8  -8        201.47        212.22         7.84 o                         
   0   8  -8        145.52        137.89        10.16 o                         
   2   8  -8        667.02        649.44        23.97 o                         
   4   8  -8        166.94        148.48         6.43 o                         
   6   8  -8        266.46        263.58        10.24 o                         
   8   8  -8        240.41        241.32         8.21 o                         
  10   8  -8          2.39          4.35         3.30 o                         
  -9   9  -8         20.02         19.00         5.37 o                         
  -7   9  -8        169.51        179.72        10.81 o                         
  -5   9  -8         84.16        119.01        11.61 o                         
  -3   9  -8        166.66        168.75         7.18 o                         
  -1   9  -8       1125.09       1038.95        31.99 o                         
   1   9  -8        183.85        178.54        12.34 o                         
   3   9  -8        354.06        311.67        11.54 o                         
   5   9  -8        199.14        172.81        14.88 o                         
   7   9  -8          3.12          4.32         2.63 o                         
   9   9  -8        231.56        260.65         8.93 o                         
  -8  10  -8          2.30         -0.22         3.31 o                         
  -6  10  -8         13.45         10.16         4.35 o                         
  -4  10  -8        179.68        153.65         6.91 o                         
  -2  10  -8       2832.54       2799.31        44.31 o                         
   0  10  -8        832.98        824.02        26.89 o                         
   2  10  -8        502.97        485.83        20.33 o                         
   4  10  -8        101.19         93.99         7.70 o                         
   6  10  -8        789.33        717.07        54.12 o                         
   8  10  -8        513.33        494.73        14.04 o                         
  -7  11  -8        191.67        196.90        11.13 o                         
  -5  11  -8         69.74         76.19         8.71 o                         
  -3  11  -8        177.17        171.26        12.34 o                         
  -1  11  -8       1100.30       1083.89        31.99 o                         
   1  11  -8        399.96        366.66        16.70 o                         
   3  11  -8        149.91        136.03        13.06 o                         
   5  11  -8        216.72        216.71        10.23 o                         
   7  11  -8        218.70        227.16        11.25 o                         
   9  11  -8        127.17        138.93        13.43 o                         
  -8  12  -8         22.67         25.90         7.98 o                         
  -6  12  -8         20.81         20.32         5.80 o                         
  -4  12  -8        351.08        358.76        12.35 o                         
  -2  12  -8         21.43         26.85         5.08 o                         
   0  12  -8        246.95        251.15        13.79 o                         
   2  12  -8        136.33        113.94        11.61 o                         
   4  12  -8        602.08        591.58        17.20 o                         
   6  12  -8         83.92         78.37         7.32 o                         
   8  12  -8        326.35        353.86        14.46 o                         
  -7  13  -8         26.18         19.94         4.85 o                         
  -5  13  -8        168.53        182.88        11.61 o                         
  -3  13  -8        322.89        313.25        10.89 o                         
  -1  13  -8         92.76        120.46        10.88 o                         
   1  13  -8        518.35        501.07        20.33 o                         
   3  13  -8        425.59        420.11        13.83 o                         
   5  13  -8        357.36        341.51        15.97 o                         
   7  13  -8         70.60         61.71        13.79 o                         
   9  13  -8        131.58        140.76        14.88 o                         
  -8  14  -8         58.54         57.85        14.87 o                         
  -6  14  -8        169.01        161.84        11.61 o                         
  -4  14  -8         46.76         47.16         6.53 o                         
  -2  14  -8        592.86        642.73        22.51 o                         
   0  14  -8        521.36        501.06        20.33 o                         
   2  14  -8        158.54        159.66        11.61 o                         
   4  14  -8        130.98        135.86         9.48 o                         
   6  14  -8        220.79        213.71        10.74 o                         
   8  14  -8         33.77         36.30         6.09 o                         
  -7  15  -8          9.96         15.96         5.80 o                         
  -5  15  -8         66.64         66.03         8.71 o                         
  -3  15  -8         19.93         16.69         4.35 o                         
  -1  15  -8       1455.80       1381.81        39.27 o                         
   1  15  -8        361.06        331.04        16.70 o                         
   3  15  -8        371.56        338.48        14.88 o                         
   5  15  -8        266.73        231.29        11.26 o                         
   7  15  -8        138.26        122.65         9.59 o                         
  -6  16  -8         81.77         99.41        10.16 o                         
  -2  16  -8       1081.80       1114.15        32.71 o                         
   0  16  -8         84.89         79.82         9.43 o                         
   2  16  -8         84.74         92.16        10.88 o                         
   4  16  -8        315.39        298.31        27.22 o                         
   6  16  -8         38.11         47.39         8.71 o                         
   8  16  -8         12.77          6.26         4.01 o                         
  -7  17  -8         48.51         51.52         8.71 o                         
  -5  17  -8        115.12         93.61        10.88 o                         
  -3  17  -8         42.75         41.36         6.53 o                         
  -1  17  -8        310.89        278.74        15.24 o                         
   1  17  -8        192.51        198.13        13.06 o                         
   3  17  -8        236.18        223.19        10.51 o                         
   5  17  -8         63.33         61.87         6.91 o                         
   7  17  -8         58.64         67.55         7.65 o                         
  -6  18  -8         74.09         81.99        10.16 o                         
  -2  18  -8       1050.92       1007.93        31.25 o                         
   0  18  -8         21.11         13.06         5.08 o                         
   2  18  -8         48.73         41.36         7.26 o                         
   4  18  -8         61.34         49.17        13.42 o                         
   6  18  -8         26.95         41.92         6.17 o                         
  -3  19  -8        128.25        143.68        10.89 o                         
  -1  19  -8        188.30        172.73        12.34 o                         
   1  19  -8         78.34         66.76         8.71 o                         
   3  19  -8        121.43        121.47         9.48 o                         
   5  19  -8        223.73        269.82        12.57 o                         
   7  19  -8        135.67        159.65        11.67 o                         
  -2  20  -8        647.79        591.15        23.24 o                         
   0  20  -8         11.42          5.80         4.35 o                         
   2  20  -8         32.32         42.81         7.98 o                         
   4  20  -8         62.22         52.51         6.40 o                         
   6  20  -8         13.19         16.54         4.69 o                         
  -3  21  -8         63.57         64.58         8.71 o                         
  -1  21  -8         88.56         80.55        10.16 o                         
   1  21  -8         78.22         79.82        10.16 o                         
   3  21  -8         10.91         16.65         4.34 o                         
   5  21  -8         38.87         55.50        12.33 o                         
  -2  22  -8        189.40        208.29        13.79 o                         
   0  22  -8         35.33         28.30         7.26 o                         
   2  22  -8         12.70         18.86         5.80 o                         
   4  22  -8        254.70        264.68        12.50 o                         
  -3  23  -8         50.02         63.85         9.43 o                         
  -1  23  -8         68.79        112.47        12.34 o                         
   1  23  -8         36.42         29.02         7.26 o                         
   3  23  -8          8.68         10.80         4.34 o                         
  -2  24  -8        231.74        264.91        15.97 o                         
   0  24  -8         66.18         72.56        10.16 o                         
   2  24  -8         25.53         41.36         8.71 o                         
  -1  25  -8         50.23         70.38        10.16 o                         
   1  25  -8        244.96        293.94        18.14 o                         
 -10   1  -7         30.06         38.61         6.40 o                         
  -8   1  -7         24.99         22.07         5.37 o                         
  -6   1  -7        105.24        111.83         8.21 o                         
  -4   1  -7        154.35        137.69         4.68 o                         
  -2   1  -7       1322.08       1287.59        20.14 o                         
   0   1  -7        414.54        422.88        12.57 o                         
   2   1  -7        455.58        416.82         8.44 o                         
   4   1  -7        944.89        949.16        15.05 o                         
   6   1  -7        705.34        701.69        13.06 o                         
   8   1  -7         80.76         80.46         5.25 o                         
  10   1  -7         14.13         14.75         4.53 o                         
  -9   2  -7         54.50         68.87         7.94 o                         
  -7   2  -7        119.32        129.09         9.48 o                         
  -5   2  -7         17.98         16.96         2.93 o                         
  -3   2  -7         12.85          9.00         1.92 o                         
  -1   2  -7        245.18        232.30         7.85 o                         
   1   2  -7        247.72        279.79        20.69 o                         
   3   2  -7       1155.62       1134.31        16.50 o                         
   5   2  -7         84.32         82.14         5.07 o                         
   7   2  -7         66.80         75.25         4.87 o                         
   9   2  -7         84.88         83.20         5.51 o                         
  11   2  -7        156.33        180.06        12.50 o                         
 -10   3  -7        105.77        104.64        10.16 o                         
  -8   3  -7        570.54        540.71        17.71 o                         
  -6   3  -7        304.20        308.36        17.79 o                         
  -4   3  -7       1127.99       1038.94        20.09 o                         
  -2   3  -7        425.39        386.57        16.34 o                         
   0   3  -7         35.41         37.31         5.80 o                         
   2   3  -7        753.68        775.09        11.04 o                         
   4   3  -7       3721.21       3759.90        42.46 o                         
   6   3  -7        908.42        888.87        15.14 o                         
   8   3  -7         70.35         59.78         4.61 o                         
  10   3  -7         50.82         66.43         9.07 o                         
  -9   4  -7         52.08         52.87        13.06 o                         
  -7   4  -7         91.03         89.17         7.94 o                         
  -5   4  -7        772.29        786.93        19.50 o                         
  -3   4  -7        119.13        112.64         5.88 o                         
  -1   4  -7       1151.14       1236.68        22.78 o                         
   1   4  -7        339.12        337.66         7.04 o                         
   3   4  -7        467.10        459.70        10.30 o                         
   5   4  -7        769.78        745.90        13.14 o                         
   7   4  -7        592.57        593.20        12.24 o                         
   9   4  -7        199.13        197.57         9.80 o                         
  11   4  -7        134.50        162.23        31.20 o                         
 -10   5  -7         22.81         24.56         5.88 o                         
  -8   5  -7        184.13        173.51        22.14 o                         
  -6   5  -7        373.05        345.45        12.80 o                         
  -4   5  -7        173.71        155.25         6.61 o                         
  -2   5  -7        333.19        326.31        11.62 o                         
   0   5  -7         84.77         82.78         4.39 o                         
   2   5  -7        527.56        575.88        13.43 o                         
   4   5  -7        684.01        711.03        19.46 o                         
   6   5  -7         81.50         83.94         5.04 o                         
   8   5  -7         36.32         49.59         4.20 o                         
  10   5  -7         34.05         50.41        16.69 o                         
  -9   6  -7         14.44         15.64         6.89 o                         
  -7   6  -7        124.36        108.32         8.68 o                         
  -5   6  -7         72.16         71.14        12.34 o                         
  -3   6  -7          0.16          0.00         2.54 o                         
  -1   6  -7        581.26        566.44        12.72 o                         
   1   6  -7        574.87        548.32         9.29 o                         
   3   6  -7        234.48        229.62         6.96 o                         
   5   6  -7         40.00         50.13         4.27 o                         
   7   6  -7        497.20        498.75        11.03 o                         
   9   6  -7         51.59         59.18         4.70 o                         
  11   6  -7         80.30        104.32        14.51 o                         
 -10   7  -7         45.14         44.99        10.52 o                         
  -8   7  -7         20.10         20.99         4.85 o                         
  -6   7  -7         68.32         58.69        10.88 o                         
  -4   7  -7        354.72        371.93        23.96 o                         
  -2   7  -7        781.90        811.73        16.93 o                         
   0   7  -7       2636.30       2623.93        32.61 o                         
   2   7  -7         92.36         86.24         4.94 o                         
   4   7  -7         34.44         42.43         3.72 o                         
   6   7  -7        750.35        738.18        15.21 o                         
   8   7  -7        282.38        304.16         9.12 o                         
  10   7  -7        171.38        186.19        12.22 o                         
  -9   8  -7         37.70         37.08         5.88 o                         
  -7   8  -7         18.29         11.67         4.72 o                         
  -5   8  -7       1246.27       1206.30        34.90 o                         
  -3   8  -7       1572.35       1507.84        27.01 o                         
  -1   8  -7        176.19        183.42        11.25 o                         
   1   8  -7        183.85        169.57         6.04 o                         
   3   8  -7          8.68         12.17         3.63 o                         
   5   8  -7        203.55        168.24         6.62 o                         
   7   8  -7        131.56        142.72         8.95 o                         
   9   8  -7         87.11         86.32         5.82 o                         
 -10   9  -7          9.75          9.43         4.62 o                         
  -8   9  -7          2.61          3.99         3.59 o                         
  -6   9  -7        280.10        270.75        15.24 o                         
  -4   9  -7         58.68         37.54         3.82 o                         
  -2   9  -7        279.73        270.60         8.46 o                         
   0   9  -7        510.69        500.43        11.14 o                         
   2   9  -7         42.07         44.26         4.01 o                         
   4   9  -7        567.25        519.38        11.31 o                         
   6   9  -7         88.30         70.77         5.09 o                         
   8   9  -7         82.79         96.35         5.76 o                         
  10   9  -7        108.52        116.08         8.00 o                         
  -9  10  -7          8.72         13.50         5.05 o                         
  -7  10  -7         82.82         78.59         7.65 o                         
  -5  10  -7        188.73        175.64        11.61 o                         
  -3  10  -7        824.52        780.00        16.44 o                         
  -1  10  -7        465.26        479.46        11.34 o                         
   1  10  -7        162.90        172.74        10.89 o                         
   3  10  -7        169.93        176.17         8.21 o                         
   5  10  -7        413.57        333.06         9.28 o                         
   7  10  -7        177.66        181.44         7.63 o                         
   9  10  -7        192.74        223.29         7.90 o                         
  -8  11  -7         29.21         31.03         5.75 o                         
  -6  11  -7        243.83        240.97        13.79 o                         
  -4  11  -7        305.98        301.43        18.51 o                         
  -2  11  -7        929.42        849.19        17.17 o                         
   0  11  -7        340.37        300.57        14.52 o                         
   2  11  -7         78.40         60.23         7.26 o                         
   4  11  -7        400.10        363.05        12.32 o                         
   6  11  -7        460.31        412.99        11.77 o                         
   8  11  -7         45.62         58.25         5.45 o                         
  10  11  -7        144.63        159.04         9.95 o                         
  -9  12  -7         11.72         16.04         4.53 o                         
  -7  12  -7         74.03         75.75         7.65 o                         
  -5  12  -7         37.13         30.47         5.80 o                         
  -3  12  -7        149.11        176.49         8.35 o                         
  -1  12  -7        900.21        841.58        16.55 o                         
   1  12  -7        164.35        149.51        10.16 o                         
   3  12  -7        434.47        406.44        12.81 o                         
   5  12  -7        107.26         63.53         6.40 o                         
   7  12  -7        151.33        128.74        16.33 o                         
   9  12  -7         36.46         26.18         5.05 o                         
  -8  13  -7         12.68         15.24         6.53 o                         
  -6  13  -7         95.41         74.02         9.43 o                         
  -4  13  -7         57.16         62.29         8.34 o                         
  -2  13  -7         20.52         24.90         3.31 o                         
   0  13  -7        962.22        904.19        28.35 o                         
   2  13  -7        164.86        140.80        10.16 o                         
   4  13  -7        191.79        174.57        17.78 o                         
   6  13  -7        553.55        547.20        17.79 o                         
   8  13  -7         60.99         42.94         6.09 o                         
  -9  14  -7         46.18         64.88         8.16 o                         
  -7  14  -7        376.12        384.02        18.87 o                         
  -5  14  -7         21.19         21.04         5.08 o                         
  -3  14  -7        623.21        578.70        15.25 o                         
  -1  14  -7        635.23        647.92        21.79 o                         
   1  14  -7        760.52        738.89        24.70 o                         
   3  14  -7        532.54        502.03        14.87 o                         
   5  14  -7        332.81        321.42        12.29 o                         
   7  14  -7         66.19         60.50         6.67 o                         
   9  14  -7         73.59         78.87         8.16 o                         
  -8  15  -7         35.21         38.13         5.88 o                         
  -6  15  -7         20.69         16.69         5.08 o                         
  -4  15  -7          1.11          4.51         2.27 o                         
  -2  15  -7        230.96        227.34         8.46 o                         
   0  15  -7        430.38        400.08        16.70 o                         
   2  15  -7         25.83         26.85         5.80 o                         
   4  15  -7        753.64        650.64        17.96 o                         
   6  15  -7         53.94         62.71         6.61 o                         
   8  15  -7         42.60         44.46         6.09 o                         
  -7  16  -7         66.26         53.70         8.71 o                         
  -5  16  -7         58.60         48.62         7.26 o                         
  -3  16  -7         96.41         88.28         5.88 o                         
  -1  16  -7         84.93         63.86         7.98 o                         
   1  16  -7        767.64        740.30        26.15 o                         
   3  16  -7          9.02          3.63         2.57 o                         
   5  16  -7         20.07         12.87         3.82 o                         
   7  16  -7          6.20          4.80         3.63 o                         
   9  16  -7         31.92         28.83         5.57 o                         
  -8  17  -7          5.57          2.90         5.80 o                         
  -6  17  -7         18.24         22.49         6.53 o                         
  -4  17  -7          6.39          5.44         2.57 o                         
  -2  17  -7         60.93         73.29         7.98 o                         
   0  17  -7        280.16        293.26        14.52 o                         
   2  17  -7        264.55        277.28        15.24 o                         
   4  17  -7         22.43         27.33         4.62 o                         
   6  17  -7         75.24         75.59         7.49 o                         
   8  17  -7         95.22         91.79         9.07 o                         
  -7  18  -7          0.11         -4.35         4.35 o                         
  -5  18  -7          0.06         -2.90         2.90 o                         
  -3  18  -7        202.82        219.91        12.34 o                         
  -1  18  -7         12.79         15.96         5.08 o                         
   1  18  -7        116.00        142.96        10.89 o                         
   3  18  -7        324.29        332.47        12.57 o                         
   5  18  -7         32.07         36.60         6.89 o                         
   7  18  -7         33.08         35.01         5.88 o                         
  -6  19  -7         30.21         56.59         8.71 o                         
  -4  19  -7         46.08         53.69         7.26 o                         
  -2  19  -7        319.06        346.26        15.97 o                         
   0  19  -7        231.95        229.36        13.79 o                         
   2  19  -7        147.11        137.89        12.34 o                         
   4  19  -7         32.25         26.18         5.49 o                         
   6  19  -7         70.13         56.00        10.16 o                         
   8  19  -7         58.86         91.91        11.61 o                         
  -7  20  -7        179.63        221.34        14.51 o                         
  -5  20  -7          5.30          5.80         4.35 o                         
  -3  20  -7         52.92         58.77         7.98 o                         
  -1  20  -7         83.64         87.80        10.16 o                         
   1  20  -7        190.69        187.25        12.34 o                         
   3  20  -7        367.64        366.92        16.70 o                         
   5  20  -7        427.73        452.20        12.52 o                         
   7  20  -7          5.80          8.75         4.34 o                         
  -6  21  -7         87.06         74.01        10.16 o                         
  -2  21  -7        478.17        479.93        20.33 o                         
   0  21  -7        239.77        217.02        13.79 o                         
   2  21  -7        325.26        309.96        16.70 o                         
   4  21  -7         15.80         30.75         5.13 o                         
   6  21  -7        109.23        108.54         9.40 o                         
  -3  22  -7        120.20        131.35        12.34 o                         
  -1  22  -7        244.52        240.97        14.52 o                         
   1  22  -7          5.41          2.18         4.35 o                         
   3  22  -7         92.17         77.22        17.05 o                         
   5  22  -7        162.10        195.27        21.05 o                         
  -2  23  -7         94.42         89.98        10.16 o                         
   0  23  -7          0.67          2.90         4.35 o                         
   2  23  -7         52.51         56.60         9.43 o                         
   4  23  -7         47.63         38.20         6.89 o                         
   6  23  -7        277.14        317.88        15.97 o                         
  -3  24  -7          0.99          7.98         4.35 o                         
  -1  24  -7         20.92         26.85         6.53 o                         
   1  24  -7         46.28         50.07         8.71 o                         
   3  24  -7         13.80         13.06         4.10 o                         
   5  24  -7        424.72        502.46        17.66 o                         
  -2  25  -7         14.50         18.14         6.53 o                         
   0  25  -7        102.92        116.83        12.34 o                         
   2  25  -7          8.41         17.41         5.80 o                         
   4  25  -7        101.60        103.42         9.48 o                         
  -1  26  -7         28.28         39.18         7.98 o                         
   1  26  -7         19.88         30.47         7.98 o                         
   3  26  -7        302.26        347.22        14.62 o                         
 -10   0  -6        188.62        225.70        16.69 o                         
  -8   0  -6        300.87        356.42        19.60 o                         
  -6   0  -6       6499.05       6513.22       139.52 o                         
  -4   0  -6        893.99        865.57        18.20 o                         
  -2   0  -6        291.90        295.01        16.70 o                         
   0   0  -6        657.52        723.18        23.26 o                         
   2   0  -6        679.82        657.89        27.26 o                         
   4   0  -6        414.66        399.95        13.44 o                         
   6   0  -6       5693.38       5738.23        87.14 o                         
   8   0  -6       1405.16       1365.67        28.74 o                         
  10   0  -6        218.34        241.68        16.69 o                         
 -11   1  -6         22.41         24.93         6.53 o                         
  -9   1  -6         15.84         12.97         4.34 o                         
  -7   1  -6         74.61         82.65         7.43 o                         
  -5   1  -6       2885.95       2822.87        38.13 o                         
  -3   1  -6        758.15        798.56        13.70 o                         
  -1   1  -6        612.43        655.11        14.07 o                         
   1   1  -6        273.11        271.55        13.07 o                         
   3   1  -6        719.64        732.94        11.67 o                         
   5   1  -6       2162.83       2123.00        26.68 o                         
   7   1  -6        419.11        396.78         9.25 o                         
   9   1  -6         81.74         82.38         5.21 o                         
  11   1  -6         23.94         26.15         5.88 o                         
 -10   2  -6        150.86        153.08        11.54 o                         
  -8   2  -6        239.30        254.53        18.15 o                         
  -6   2  -6        850.68        843.02        20.55 o                         
  -4   2  -6        832.78        818.60        14.18 o                         
  -2   2  -6          1.01          2.90         1.54 o                         
   0   2  -6        194.70        224.55         6.97 o                         
   2   2  -6        240.30        233.20         7.85 o                         
   4   2  -6        329.96        351.51         8.78 o                         
   6   2  -6       1861.74       1811.02        29.01 o                         
   8   2  -6        422.65        422.02        15.51 o                         
  10   2  -6        176.41        188.72        10.74 o                         
 -11   3  -6         36.46         36.29         6.67 o                         
  -9   3  -6         72.50         70.84         7.65 o                         
  -7   3  -6        235.27        246.77        18.51 o                         
  -5   3  -6        717.30        719.64        17.72 o                         
  -3   3  -6        118.82        240.10         7.94 o                         
  -1   3  -6        481.39        467.25        10.96 o                         
   1   3  -6       1267.11       1304.33        17.97 o                         
   3   3  -6        448.68        486.92        10.16 o                         
   5   3  -6        151.70        134.32         4.96 o                         
   7   3  -6        116.70        108.59         5.31 o                         
   9   3  -6         18.67         27.75         3.13 o                         
  11   3  -6         33.63         39.19         6.67 o                         
 -10   4  -6         21.06         17.05         5.13 o                         
  -8   4  -6        530.62        498.90        16.41 o                         
  -6   4  -6        767.02        784.42        19.77 o                         
  -4   4  -6        157.93        152.95         6.09 o                         
  -2   4  -6        156.51        173.93         6.40 o                         
   0   4  -6       1030.87       1060.73        19.04 o                         
   2   4  -6        431.69        390.57         7.06 o                         
   4   4  -6        357.41        341.99         8.50 o                         
   6   4  -6       2228.05       2204.17        27.85 o                         
   8   4  -6        130.43        135.63         5.79 o                         
  10   4  -6         15.34         16.11         5.80 o                         
 -11   5  -6         80.43         94.05         9.48 o                         
  -9   5  -6         56.43         69.05         7.70 o                         
  -7   5  -6        766.54        763.54        25.79 o                         
  -5   5  -6        104.79         95.75         7.13 o                         
  -3   5  -6         61.74         54.28         4.24 o                         
  -1   5  -6         13.67         12.58         4.72 o                         
   1   5  -6        452.49        435.94         7.48 o                         
   3   5  -6        881.83        886.49        15.03 o                         
   5   5  -6        385.15        399.55         9.76 o                         
   7   5  -6        185.48        170.19         7.12 o                         
   9   5  -6          5.87          5.72         2.34 o                         
  11   5  -6         57.94         68.67         8.45 o                         
 -10   6  -6          5.60          7.12         4.01 o                         
  -8   6  -6        121.88        148.92        10.22 o                         
  -6   6  -6        633.95        764.38        29.05 o                         
  -4   6  -6        336.85        367.96         9.59 o                         
  -2   6  -6         42.76         33.63         2.35 o                         
   0   6  -6       2268.65       2309.73        28.53 o                         
   2   6  -6         65.87         55.80         3.73 o                         
   4   6  -6        771.23        774.75        14.23 o                         
   6   6  -6        208.13        213.13         7.10 o                         
   8   6  -6         25.43         30.32         3.35 o                         
  10   6  -6         20.72         14.66         4.85 o                         
  -9   7  -6         88.36         92.83         8.45 o                         
  -7   7  -6        834.04        829.72        21.28 o                         
  -5   7  -6       1248.23       1207.27        34.91 o                         
  -3   7  -6         96.11         98.42         5.81 o                         
  -1   7  -6        299.07        302.51         7.59 o                         
   1   7  -6       1122.47       1173.68        15.83 o                         
   3   7  -6        210.43        225.94         6.39 o                         
   5   7  -6        497.94        487.25        11.14 o                         
   7   7  -6        230.34        222.05         7.88 o                         
   9   7  -6         71.55         67.18         4.85 o                         
  11   7  -6        189.65        223.64        12.83 o                         
 -10   8  -6         32.27         29.17         9.43 o                         
  -8   8  -6         70.49         66.09         7.13 o                         
  -6   8  -6        620.92        628.58        17.44 o                         
  -4   8  -6        415.16        401.46        13.80 o                         
  -2   8  -6        103.32         89.67         3.30 o                         
   0   8  -6        777.28        777.69        11.50 o                         
   2   8  -6        881.93        907.77        17.28 o                         
   4   8  -6         77.66         64.96         4.19 o                         
   6   8  -6        144.54        121.72         5.69 o                         
   8   8  -6         14.00         19.24         2.87 o                         
  10   8  -6        184.87        179.55        16.33 o                         
  -9   9  -6         32.41         41.35         6.40 o                         
  -7   9  -6        256.07        239.13        10.74 o                         
  -5   9  -6        699.11        695.24        23.25 o                         
  -3   9  -6        682.99        699.11        14.64 o                         
  -1   9  -6        831.83        806.39        12.50 o                         
   1   9  -6        605.94        613.68         9.14 o                         
   3   9  -6         69.75         78.30         4.13 o                         
   5   9  -6        135.14        122.69         5.23 o                         
   7   9  -6        106.20         89.77         6.11 o                         
   9   9  -6         19.60         47.05         4.42 o                         
  11   9  -6          6.98          1.32         4.01 o                         
 -10  10  -6        151.87        169.65        35.92 o                         
  -8  10  -6        132.28        129.62        10.00 o                         
  -6  10  -6        148.66        134.99        10.16 o                         
  -4  10  -6       2038.49       1964.34        32.40 o                         
  -2  10  -6       2599.89       2542.16        39.44 o                         
   0  10  -6        605.07        617.06        24.34 o                         
   2  10  -6        180.49        187.99         6.17 o                         
   4  10  -6        334.04        349.45         9.12 o                         
   6  10  -6        158.96        141.13         6.08 o                         
   8  10  -6        465.29        417.63        14.00 o                         
  10  10  -6         30.21         30.38         5.75 o                         
  -9  11  -6         15.46         12.50         8.34 o                         
  -7  11  -6        131.95        144.15         9.59 o                         
  -5  11  -6       1670.54       1677.34        42.93 o                         
  -3  11  -6       1227.16       1190.46        33.82 o                         
  -1  11  -6       2039.06       1994.18        40.81 o                         
   1  11  -6         78.11         88.53         7.26 o                         
   3  11  -6         13.85         11.77         2.36 o                         
   5  11  -6       1175.22       1090.68        18.63 o                         
   7  11  -6         94.66         95.81         5.94 o                         
   9  11  -6        138.12        137.38         7.76 o                         
 -10  12  -6         53.11         39.55        10.88 o                         
  -8  12  -6          5.27          2.73         3.31 o                         
  -6  12  -6        287.02        307.78        15.24 o                         
  -4  12  -6        897.97        847.91        17.16 o                         
  -2  12  -6        313.97        291.06         8.46 o                         
   0  12  -6        151.50        157.33         5.37 o                         
   2  12  -6        471.04        482.95        18.16 o                         
   4  12  -6        615.39        640.49        14.01 o                         
   6  12  -6        733.04        666.11        19.68 o                         
   8  12  -6         41.27         36.66         4.37 o                         
  10  12  -6         10.44         10.16         4.62 o                         
  -9  13  -6        190.76        227.25        17.05 o                         
  -7  13  -6        285.01        261.31        14.52 o                         
  -5  13  -6          5.49          2.18         3.63 o                         
  -3  13  -6        326.86        344.23        10.53 o                         
  -1  13  -6        789.80        763.10        15.31 o                         
   1  13  -6       1351.81       1281.87        34.92 o                         
   3  13  -6        221.19        197.08        18.87 o                         
   5  13  -6        233.54        225.66         9.71 o                         
   7  13  -6         51.45         54.41         4.99 o                         
   9  13  -6          8.37          7.38         3.45 o                         
  -8  14  -6         20.34         12.70         4.10 o                         
  -6  14  -6        237.61        232.26        13.06 o                         
  -4  14  -6        208.17        209.42         7.43 o                         
  -2  14  -6        699.78        726.57        27.24 o                         
   0  14  -6       2657.76       2560.36        41.51 o                         
   2  14  -6        649.60        621.84        21.79 o                         
   4  14  -6        472.12        453.41        13.84 o                         
   6  14  -6        362.70        314.73        11.99 o                         
   8  14  -6        143.12        124.48         9.40 o                         
  10  14  -6        120.87        140.78        16.69 o                         
  -9  15  -6         97.17        103.99        11.97 o                         
  -7  15  -6         37.14         50.79         7.98 o                         
  -5  15  -6         22.07         25.39         5.08 o                         
  -3  15  -6         10.10         17.27         3.99 o                         
  -1  15  -6         49.07         53.26         7.62 o                         
   1  15  -6        425.89        410.99        17.43 o                         
   3  15  -6        744.44        695.89        21.80 o                         
   5  15  -6        107.08         97.54         7.65 o                         
   7  15  -6         70.27         65.27         6.61 o                         
   9  15  -6          1.28         11.47         4.01 o                         
  -8  16  -6        106.50        129.17        13.06 o                         
  -6  16  -6         84.26        106.67        10.88 o                         
  -4  16  -6         29.06         28.46         5.08 o                         
  -2  16  -6        334.71        305.23         9.20 o                         
   0  16  -6       1387.79       1362.39        37.10 o                         
   2  16  -6       1105.17       1033.78        30.53 o                         
   4  16  -6        260.11        232.94        10.00 o                         
   6  16  -6        281.53        259.07        12.70 o                         
   8  16  -6         60.10         56.49         6.80 o                         
  -7  17  -6         18.79         13.79         5.80 o                         
  -5  17  -6        155.07        153.13        10.89 o                         
  -3  17  -6        101.13         99.42         5.64 o                         
  -1  17  -6       1030.89        997.25        29.07 o                         
   1  17  -6       5280.84       4983.35       107.65 o                         
   3  17  -6         97.90         98.22        17.78 o                         
   5  17  -6         55.84         50.62         5.75 o                         
   7  17  -6        130.66        126.66         9.19 o                         
   9  17  -6        121.83        119.68         9.59 o                         
  -8  18  -6          3.14          2.90         5.80 o                         
  -6  18  -6          5.57          5.80         4.35 o                         
  -4  18  -6         11.86          9.61         4.72 o                         
  -2  18  -6         88.88         93.50         6.17 o                         
   0  18  -6       3422.88       3358.61        75.90 o                         
   2  18  -6        935.01        900.87        19.45 o                         
   4  18  -6         94.87         91.24         5.84 o                         
   6  18  -6         32.30         26.97         4.00 o                         
   8  18  -6         31.02         35.61         7.62 o                         
  -7  19  -6          6.43          9.43         5.08 o                         
  -5  19  -6         35.90         50.79         7.26 o                         
  -3  19  -6        217.43        223.06        23.23 o                         
  -1  19  -6         97.14         91.43         9.43 o                         
   1  19  -6        148.61        120.47        10.16 o                         
   3  19  -6        177.63        184.05         6.88 o                         
   5  19  -6         99.08        119.25         9.63 o                         
   7  19  -6         72.95         93.38        11.25 o                         
  -6  20  -6         97.08        121.18        11.61 o                         
  -4  20  -6        120.86        134.83         7.26 o                         
  -2  20  -6        131.53        130.63        10.16 o                         
   0  20  -6        627.08        560.69        21.79 o                         
   2  20  -6         19.47         13.06         5.08 o                         
   4  20  -6        336.06        350.19        10.09 o                         
   6  20  -6        146.46        158.93        12.70 o                         
   8  20  -6         94.73        117.78         9.92 o                         
  -7  21  -6         56.85         56.60         9.43 o                         
  -5  21  -6        173.20        170.55        11.61 o                         
  -3  21  -6         96.17         91.14         6.40 o                         
  -1  21  -6        134.00        131.35        10.16 o                         
   1  21  -6        644.41        663.82        24.69 o                         
   3  21  -6        202.70        213.03        10.00 o                         
   5  21  -6          6.87         11.20         3.05 o                         
   7  21  -6         59.89         62.19         7.32 o                         
  -6  22  -6         27.10         36.28         7.26 o                         
  -4  22  -6         13.02         12.33         3.59 o                         
  -2  22  -6        162.05        154.58        11.61 o                         
   0  22  -6        328.36        330.29        16.70 o                         
   2  22  -6         83.30         82.00        10.16 o                         
   4  22  -6        568.72        549.82        16.92 o                         
   6  22  -6         49.67         58.85         7.13 o                         
  -5  23  -6         89.80         96.51        10.16 o                         
  -3  23  -6         21.08         25.39         5.80 o                         
  -1  23  -6        116.98        114.66        11.61 o                         
   1  23  -6         99.06        124.09        12.34 o                         
   3  23  -6         93.85        100.47         8.34 o                         
   5  23  -6        152.22        156.98        17.78 o                         
   7  23  -6        100.74        102.32        13.06 o                         
  -2  24  -6          7.82          6.53         4.35 o                         
   0  24  -6         20.04         28.30         7.26 o                         
   2  24  -6        189.25        193.05        13.79 o                         
   4  24  -6        547.77        593.50        18.46 o                         
   6  24  -6        322.43        365.29        15.08 o                         
  -3  25  -6         34.28         47.89         7.98 o                         
  -1  25  -6         84.41         81.27        10.16 o                         
   1  25  -6          7.47         13.79         5.80 o                         
   3  25  -6        244.14        276.42        12.57 o                         
   5  25  -6        107.34        117.48        10.00 o                         
  -2  26  -6         18.69         24.67         6.53 o                         
   0  26  -6        173.22        218.44        14.51 o                         
   2  26  -6          3.47          4.35         3.59 o                         
   4  26  -6        112.74        116.40         9.48 o                         
  -3  27  -6          7.61         22.49         6.53 o                         
  -1  27  -6         12.69          7.98         5.08 o                         
   1  27  -6        171.82        172.72        13.79 o                         
   3  27  -6         58.22         63.93         7.64 o                         
   0  28  -6        143.65        140.06        14.51 o                         
 -10   1  -5        167.17        142.90        10.51 o                         
  -8   1  -5        252.65        263.39        11.54 o                         
  -6   1  -5          6.63          3.26         2.57 o                         
  -4   1  -5        883.45        954.86        18.29 o                         
  -2   1  -5       1449.27       1635.71        21.85 o                         
   0   1  -5       1167.80       1262.73        32.77 o                         
   2   1  -5       1249.51       1331.53        18.86 o                         
   4   1  -5        542.91        521.03         9.34 o                         
   6   1  -5        684.29        706.06        11.98 o                         
   8   1  -5        356.87        359.32         8.55 o                         
  10   1  -5         21.96         16.69         4.53 o                         
  12   1  -5        133.12        139.27        11.54 o                         
 -11   2  -5        103.38         89.92         8.97 o                         
  -9   2  -5        139.93        139.00        14.15 o                         
  -7   2  -5         15.34         10.52         3.59 o                         
  -5   2  -5        770.36        766.80        18.66 o                         
  -3   2  -5       1070.99       1091.60        15.78 o                         
  -1   2  -5       1988.01       2251.06        34.93 o                         
   1   2  -5       2425.74       2614.53        40.23 o                         
   3   2  -5        245.34        230.33         7.40 o                         
   5   2  -5        983.42       1061.34        15.35 o                         
   7   2  -5        181.48        173.73         5.76 o                         
   9   2  -5         59.82         68.74         4.48 o                         
  11   2  -5         11.67          4.69         3.82 o                         
 -10   3  -5        318.93        312.46        25.77 o                         
  -8   3  -5        203.36        206.91        10.00 o                         
  -6   3  -5       1336.66       1286.16        30.55 o                         
  -4   3  -5        260.92        248.97         5.76 o                         
  -2   3  -5       1499.76       1458.77        19.32 o                         
   0   3  -5       1270.53       1317.16        17.99 o                         
   2   3  -5        891.90        933.37        14.48 o                         
   4   3  -5        124.22         95.32         4.19 o                         
   6   3  -5       2760.25       2745.78        32.18 o                         
   8   3  -5        668.70        676.92        12.38 o                         
  10   3  -5        126.06        111.46         9.48 o                         
  12   3  -5        115.50        119.09        11.02 o                         
 -11   4  -5        169.04        181.16        14.15 o                         
  -9   4  -5        437.28        439.29        29.77 o                         
  -7   4  -5        348.82        353.43        12.57 o                         
  -5   4  -5       1225.34       1256.09        18.62 o                         
  -3   4  -5        676.07        671.98        10.66 o                         
  -1   4  -5       1131.18       1208.87        16.78 o                         
   1   4  -5       3934.41       4166.57        48.93 o                         
   3   4  -5        285.01        297.14         7.10 o                         
   5   4  -5        249.11        224.98         6.84 o                         
   7   4  -5        273.28        269.31         7.04 o                         
   9   4  -5        148.91        149.83         6.61 o                         
  11   4  -5        200.73        233.27        12.57 o                         
 -10   5  -5        203.06        187.29        12.28 o                         
  -8   5  -5         94.18         88.68         7.70 o                         
  -6   5  -5        864.09        904.04        24.35 o                         
  -4   5  -5        266.92        273.13         5.68 o                         
  -2   5  -5        182.90        191.28         6.41 o                         
   0   5  -5       1013.79       1057.99        15.02 o                         
   2   5  -5        504.12        555.08        18.16 o                         
   4   5  -5        291.61        316.40         7.65 o                         
   6   5  -5       1097.74       1081.32        18.29 o                         
   8   5  -5        144.82        139.06         5.51 o                         
  10   5  -5         29.09         37.28         9.07 o                         
  12   5  -5        168.57        220.43        13.34 o                         
 -11   6  -5        141.92        123.82        10.51 o                         
  -9   6  -5        388.80        395.73        21.42 o                         
  -7   6  -5        505.98        518.09        15.38 o                         
  -5   6  -5        890.63        880.97        28.71 o                         
  -3   6  -5        235.70        235.53         5.01 o                         
  -1   6  -5        995.53        993.77        14.25 o                         
   1   6  -5       4123.05       4387.11        50.74 o                         
   3   6  -5        640.82        708.34        12.37 o                         
   5   6  -5        143.25        143.65         5.42 o                         
   7   6  -5         57.96         54.38         4.44 o                         
   9   6  -5        124.43        126.11        11.76 o                         
  11   6  -5          8.35          8.49         4.34 o                         
 -10   7  -5        328.97        347.83        14.11 o                         
  -8   7  -5        177.80        168.11         9.24 o                         
  -6   7  -5       1098.00       1056.33        23.35 o                         
  -4   7  -5        949.78        964.76        17.80 o                         
  -2   7  -5       1054.30       1091.83        15.04 o                         
   0   7  -5        111.51        163.54         3.71 o                         
   2   7  -5       4413.74       4837.24        69.49 o                         
   4   7  -5        745.06        816.23        14.22 o                         
   6   7  -5        405.96        399.44        10.94 o                         
   8   7  -5        171.75        163.46         5.95 o                         
  10   7  -5        231.17        222.24        11.80 o                         
 -11   8  -5         39.70         37.39         6.40 o                         
  -9   8  -5        241.84        233.28        11.26 o                         
  -7   8  -5        161.01        150.76        11.97 o                         
  -5   8  -5        137.09        120.32         4.83 o                         
  -3   8  -5        423.68        383.40         8.06 o                         
  -1   8  -5        421.53        461.32         7.91 o                         
   1   8  -5        770.87        766.92        10.81 o                         
   3   8  -5       1472.44       1525.33        21.63 o                         
   5   8  -5         56.07         53.95         6.10 o                         
   7   8  -5        231.78        210.02         7.93 o                         
   9   8  -5        281.17        273.02         9.08 o                         
  11   8  -5        268.33        258.39        13.34 o                         
 -10   9  -5          5.59          5.85         3.82 o                         
  -8   9  -5          1.83          1.09         3.08 o                         
  -6   9  -5         70.71         87.80         9.43 o                         
  -4   9  -5        360.64        342.97         8.89 o                         
  -2   9  -5        225.65        213.05         6.93 o                         
   0   9  -5        806.20        873.62        12.40 o                         
   2   9  -5        604.69        662.33        13.09 o                         
   4   9  -5        300.15        322.05         7.77 o                         
   6   9  -5        152.91        146.86         7.93 o                         
   8   9  -5        202.84        178.91         7.15 o                         
  10   9  -5        138.95        165.37        10.51 o                         
 -11  10  -5          4.02          6.58         4.01 o                         
  -9  10  -5         20.54         14.47         5.44 o                         
  -7  10  -5         47.96         47.43         5.64 o                         
  -5  10  -5        308.11        308.14         9.07 o                         
  -3  10  -5        957.13        928.74        17.46 o                         
  -1  10  -5        137.20        159.80        11.25 o                         
   1  10  -5        120.35        136.06         5.22 o                         
   3  10  -5       1051.64       1099.54        17.08 o                         
   5  10  -5        193.39        192.43         7.68 o                         
   7  10  -5        553.85        436.44        11.65 o                         
   9  10  -5         84.08         85.02         6.03 o                         
  11  10  -5        283.30        269.19        18.87 o                         
 -10  11  -5         38.24         30.94         5.57 o                         
  -8  11  -5          9.06          3.94         3.48 o                         
  -6  11  -5         20.95         18.86         5.08 o                         
  -4  11  -5        673.29        692.28        14.27 o                         
  -2  11  -5         34.64         30.26         2.27 o                         
   0  11  -5        295.44        294.09        13.43 o                         
   2  11  -5         10.65         13.85         2.54 o                         
   4  11  -5        181.88        197.88        10.33 o                         
   6  11  -5        309.72        276.10         8.16 o                         
   8  11  -5         91.60         90.99         6.26 o                         
  10  11  -5        229.74        218.35        13.06 o                         
  -9  12  -5         38.88         40.95         6.28 o                         
  -7  12  -5        245.47        227.91        13.79 o                         
  -5  12  -5       1177.48       1105.95        31.27 o                         
  -3  12  -5        501.56        469.76        12.71 o                         
  -1  12  -5        427.12        412.57         9.72 o                         
   1  12  -5          7.42          8.71         2.90 o                         
   3  12  -5         93.36         95.25         4.05 o                         
   5  12  -5        302.36        256.65         7.63 o                         
   7  12  -5         76.80         74.52         5.30 o                         
   9  12  -5         68.22         58.54         5.18 o                         
  11  12  -5        258.29        268.54        20.32 o                         
 -10  13  -5          7.88          2.81         3.99 o                         
  -8  13  -5         74.84         76.44         7.43 o                         
  -6  13  -5        733.92        734.44        24.70 o                         
  -4  13  -5        531.65        527.50        12.29 o                         
  -2  13  -5       1144.08       1095.98        19.52 o                         
   0  13  -5       2886.44       2757.78        41.96 o                         
   2  13  -5       1563.00       1543.27        39.31 o                         
   4  13  -5        524.68        483.69        10.03 o                         
   6  13  -5        165.89        125.53         5.78 o                         
   8  13  -5        256.84        223.70        15.97 o                         
  10  13  -5         86.71         72.56        12.34 o                         
  -9  14  -5         94.28        107.87         9.40 o                         
  -7  14  -5          8.56          7.98         5.08 o                         
  -5  14  -5         71.19         58.05         7.26 o                         
  -3  14  -5        392.54        387.76        20.33 o                         
  -1  14  -5        270.06        263.36         8.69 o                         
   1  14  -5        796.81        795.80        24.71 o                         
   3  14  -5        105.47         96.91         6.40 o                         
   5  14  -5        364.52        323.28        11.26 o                         
   7  14  -5        477.83        426.70        16.34 o                         
   9  14  -5         99.22        105.22        13.06 o                         
 -10  15  -5          2.97         -0.87         6.17 o                         
  -8  15  -5        492.86        555.44        23.23 o                         
  -6  15  -5        279.14        275.83        13.79 o                         
  -4  15  -5        736.32        731.39        15.66 o                         
  -2  15  -5        438.03        390.43        10.23 o                         
   0  15  -5         44.24         35.09         4.72 o                         
   2  15  -5        328.20        317.27        14.52 o                         
   4  15  -5        376.86        352.74        11.54 o                         
   6  15  -5        516.77        448.58        14.27 o                         
   8  15  -5         34.68         45.78         5.75 o                         
  10  15  -5         43.11         37.00         9.43 o                         
  -9  16  -5         65.48         62.56         7.32 o                         
  -7  16  -5         49.91         56.60         8.71 o                         
  -5  16  -5        102.16         95.06         9.43 o                         
  -3  16  -5         55.57         48.46         4.34 o                         
  -1  16  -5       1684.70       1623.96        27.45 o                         
   1  16  -5        432.55        414.11        13.07 o                         
   3  16  -5       1799.73       1730.74        32.14 o                         
   5  16  -5        133.23        127.71         7.13 o                         
   7  16  -5         62.26         59.01         4.88 o                         
   9  16  -5         15.97         16.05         4.16 o                         
  -8  17  -5        200.21        177.08        15.24 o                         
  -6  17  -5         14.38         11.61         5.08 o                         
  -4  17  -5        108.72        104.16         5.88 o                         
  -2  17  -5        277.80        251.96         8.16 o                         
   0  17  -5        139.03        140.79         9.43 o                         
   2  17  -5        368.01        349.98        13.07 o                         
   4  17  -5        182.23        177.27         6.56 o                         
   6  17  -5        138.16        142.10         7.67 o                         
   8  17  -5         28.64         37.20         5.37 o                         
  10  17  -5          6.90         12.33         7.26 o                         
  -9  18  -5        145.89        144.38        14.51 o                         
  -7  18  -5        187.54        185.79        13.06 o                         
  -5  18  -5          8.38         17.41         5.08 o                         
  -3  18  -5        273.29        252.39         9.07 o                         
  -1  18  -5       1703.96       1726.28        42.94 o                         
   1  18  -5        527.31        498.89        12.39 o                         
   3  18  -5        105.34         89.70         7.29 o                         
   5  18  -5        209.53        217.39         7.79 o                         
   7  18  -5         44.78         46.00         6.09 o                         
   9  18  -5        140.26        142.84        14.15 o                         
  -8  19  -5         29.76         24.67         7.26 o                         
  -4  19  -5         39.33         38.37         4.34 o                         
  -2  19  -5         49.38         42.79         4.72 o                         
   0  19  -5       1307.42       1261.72        35.63 o                         
   2  19  -5        662.06        627.52        15.31 o                         
   4  19  -5        206.43        190.91         7.10 o                         
   6  19  -5         51.22         58.78         5.41 o                         
   8  19  -5         35.90         24.28         5.80 o                         
  -7  20  -5         25.00         21.04         5.80 o                         
  -5  20  -5        283.53        288.89        14.52 o                         
  -3  20  -5         21.61         20.32         3.31 o                         
  -1  20  -5        902.66        907.59        27.61 o                         
   1  20  -5        311.07        310.70        15.24 o                         
   3  20  -5        848.41        817.93        15.86 o                         
   5  20  -5         50.74         41.23         4.32 o                         
   7  20  -5        164.77        176.98         9.92 o                         
   9  20  -5         91.37         80.83        13.06 o                         
  -8  21  -5          7.30         -0.73         5.08 o                         
  -6  21  -5          5.12          1.45         4.35 o                         
  -4  21  -5         32.59         27.59         4.10 o                         
  -2  21  -5        139.45        101.60        10.16 o                         
   0  21  -5       1516.99       1344.89        39.28 o                         
   2  21  -5        546.46        540.29        21.06 o                         
   4  21  -5          6.78          8.24         2.55 o                         
   6  21  -5         45.23         59.13         6.80 o                         
   8  21  -5         26.79         25.35         5.37 o                         
  -7  22  -5         30.22         39.18         7.98 o                         
  -5  22  -5        129.75        126.99        11.61 o                         
  -3  22  -5         29.94         29.02         5.80 o                         
  -1  22  -5         26.41         30.47         6.53 o                         
   1  22  -5         49.23         47.16         7.26 o                         
   3  22  -5        321.50        361.68        12.83 o                         
   5  22  -5        136.52        152.15         7.34 o                         
   7  22  -5        508.67        619.46        19.12 o                         
  -6  23  -5          0.07          1.45         5.08 o                         
  -4  23  -5        256.30        240.01        10.89 o                         
  -2  23  -5        184.83        180.71        12.34 o                         
   0  23  -5         39.56         34.10         6.53 o                         
   2  23  -5        535.31        570.75        23.24 o                         
   4  23  -5         26.82         31.53         4.15 o                         
   6  23  -5        100.44        129.10        10.00 o                         
  -5  24  -5        175.87        166.92        12.34 o                         
  -3  24  -5        153.97        174.90        12.34 o                         
  -1  24  -5         21.48         21.77         5.80 o                         
   1  24  -5         20.89         14.51         5.08 o                         
   3  24  -5        173.30        171.90         9.19 o                         
   5  24  -5        191.88        216.25        10.74 o                         
   7  24  -5        128.68        185.78        10.89 o                         
  -6  25  -5         54.21         52.24         8.71 o                         
  -4  25  -5        102.72        103.77        10.88 o                         
  -2  25  -5         17.21         13.06         5.08 o                         
   0  25  -5          1.53          4.35         4.35 o                         
   2  25  -5        124.23        127.72        13.06 o                         
   4  25  -5         18.32         23.19         4.85 o                         
   6  25  -5         31.36         31.59        11.25 o                         
  -3  26  -5         28.21         20.32         6.53 o                         
  -1  26  -5         97.58         92.88        10.88 o                         
   1  26  -5        145.12        169.81        13.06 o                         
   3  26  -5         26.73         21.33         4.62 o                         
   5  26  -5        588.56        658.04        20.00 o                         
  -2  27  -5         27.73         26.12         6.53 o                         
   0  27  -5          0.98         -2.18         3.63 o                         
   2  27  -5         45.02         58.73         6.91 o                         
   4  27  -5         26.04         21.71         4.85 o                         
  -3  28  -5          8.04          9.43         5.80 o                         
  -1  28  -5         55.68         62.40        10.16 o                         
   1  28  -5        103.45        110.30        13.06 o                         
   3  28  -5        157.51        183.32        21.77 o                         
   0  29  -5         19.67         26.85         7.26 o                         
   2  29  -5         43.90         44.99         9.43 o                         
 -12   0  -4        100.09        103.77        13.79 o                         
 -10   0  -4        190.55        171.28        15.97 o                         
  -8   0  -4         22.47         16.69         5.08 o                         
  -6   0  -4        752.25        808.11        26.16 o                         
  -4   0  -4      12712.63      12528.17       139.30 o                         
  -2   0  -4       1653.78       1624.65        25.50 o                         
   0   0  -4       3875.08       4017.81        79.55 o                         
   2   0  -4        446.08        431.55         9.93 o                         
   4   0  -4        583.51        592.50        13.61 o                         
   6   0  -4          1.27         -0.97         1.81 o                         
   8   0  -4       3747.09       3674.40        59.06 o                         
  10   0  -4        510.76        532.25        25.41 o                         
  12   0  -4         64.28         52.24        10.88 o                         
 -11   1  -4         17.27         15.50         4.85 o                         
  -9   1  -4         30.52         31.93         5.13 o                         
  -7   1  -4         18.84         22.18         3.82 o                         
  -5   1  -4        529.69        552.57         7.96 o                         
  -3   1  -4      15181.98      15849.43       252.77 o                         
  -1   1  -4       2893.21       3045.09        31.25 o                         
   1   1  -4        256.91        258.13         7.13 o                         
   3   1  -4         87.26         96.21         3.48 o                         
   5   1  -4        441.79        459.44        11.04 o                         
   7   1  -4       2616.12       2552.31        30.32 o                         
   9   1  -4         30.30         29.75         5.13 o                         
  11   1  -4         14.99         14.51         4.62 o                         
 -12   2  -4         40.93         45.93        10.88 o                         
 -10   2  -4        103.37        122.30        10.88 o                         
  -8   2  -4        141.45        118.87        22.86 o                         
  -6   2  -4          6.29          5.80         2.57 o                         
  -4   2  -4       9520.76       9757.50       107.77 o                         
  -2   2  -4       2419.58       2508.94        26.32 o                         
   0   2  -4       3168.94       3145.22        32.20 o                         
   2   2  -4       1022.87       1021.86        14.94 o                         
   4   2  -4        462.48        498.00         9.65 o                         
   6   2  -4        342.14        326.32         7.23 o                         
   8   2  -4       3638.82       3576.70        40.72 o                         
  10   2  -4        163.18        161.38        10.00 o                         
  12   2  -4         35.32         26.48         6.89 o                         
 -11   3  -4        320.60        332.06        18.15 o                         
  -9   3  -4         23.07         27.74         5.13 o                         
  -7   3  -4        376.38        370.62        12.32 o                         
  -5   3  -4        566.27        594.62         8.50 o                         
  -3   3  -4       2545.03       2615.80        31.62 o                         
  -1   3  -4         54.30         88.81         5.11 o                         
   1   3  -4       1403.80       1363.14        17.38 o                         
   3   3  -4        695.00        725.33         9.37 o                         
   5   3  -4        621.17        669.48        12.27 o                         
   7   3  -4        478.61        460.06        10.80 o                         
   9   3  -4         68.48         70.03         5.54 o                         
  11   3  -4         74.98         78.30         8.45 o                         
 -12   4  -4          0.70          1.64         3.82 o                         
 -10   4  -4         79.68         89.81        11.97 o                         
  -8   4  -4        438.95        442.26        14.11 o                         
  -6   4  -4         87.18         87.86         6.67 o                         
  -4   4  -4        490.26        522.40         8.24 o                         
  -2   4  -4       1927.20       2100.65        25.82 o                         
   0   4  -4       1831.93       1929.98        29.09 o                         
   2   4  -4       2613.65       2758.20        34.07 o                         
   4   4  -4       2182.12       2230.96        29.62 o                         
   6   4  -4        980.15        978.69        16.58 o                         
   8   4  -4        326.48        340.02         7.96 o                         
  10   4  -4          0.47          4.80         3.63 o                         
  12   4  -4         18.87         26.56        10.52 o                         
 -11   5  -4         96.11        100.23         9.19 o                         
  -9   5  -4        653.71        645.62        18.47 o                         
  -7   5  -4         30.43         36.92         4.85 o                         
  -5   5  -4        854.66        825.12        12.88 o                         
  -3   5  -4         55.63         45.86         2.07 o                         
  -1   5  -4        879.43        871.63        12.29 o                         
   1   5  -4        642.94        686.01         9.58 o                         
   3   5  -4       2331.35       2583.15        32.88 o                         
   5   5  -4        144.61        153.37         5.16 o                         
   7   5  -4       1120.97       1053.80        15.65 o                         
   9   5  -4        403.49        360.30        12.96 o                         
  11   5  -4         31.43         28.41         7.62 o                         
 -10   6  -4         85.35         80.63         8.16 o                         
  -8   6  -4        242.14        234.28        10.23 o                         
  -6   6  -4        518.78        528.47        15.62 o                         
  -4   6  -4        383.21        384.40         6.97 o                         
  -2   6  -4       1251.06       1349.36        21.50 o                         
   0   6  -4       2172.82       2278.57        27.08 o                         
   2   6  -4       4282.24       4623.25        66.25 o                         
   4   6  -4        561.29        582.66        10.89 o                         
   6   6  -4         11.98          6.43         1.79 o                         
   8   6  -4        723.90        673.89        11.91 o                         
  10   6  -4         85.54         88.31        17.78 o                         
  12   6  -4          5.61          7.98         4.62 o                         
 -11   7  -4         23.64         28.92         7.26 o                         
  -9   7  -4        349.93        365.39        13.54 o                         
  -7   7  -4        180.15        174.84         8.46 o                         
  -5   7  -4        551.70        554.94        17.80 o                         
  -3   7  -4       1266.85       1281.94        16.35 o                         
  -1   7  -4        462.92        481.92         7.64 o                         
   1   7  -4       2654.86       2820.65        27.88 o                         
   3   7  -4        114.65        113.52         5.20 o                         
   5   7  -4        480.64        521.49        10.44 o                         
   7   7  -4         77.53         93.12         5.19 o                         
   9   7  -4       1118.86       1072.29        22.75 o                         
  11   7  -4         89.65         78.60        13.42 o                         
 -10   8  -4         68.46         82.05         7.94 o                         
  -8   8  -4         47.70         41.02         5.37 o                         
  -6   8  -4        193.78        170.57        10.89 o                         
  -4   8  -4        421.23        420.79        10.89 o                         
  -2   8  -4         47.94         54.19         2.11 o                         
   0   8  -4       1491.85       1605.21        19.49 o                         
   2   8  -4       3712.41       4104.14        58.53 o                         
   4   8  -4        850.33        869.17        18.07 o                         
   6   8  -4         56.98         66.34         4.42 o                         
   8   8  -4         49.48         59.02         4.57 o                         
  10   8  -4        329.96        294.73        13.35 o                         
  12   8  -4         59.35         78.57         9.19 o                         
 -11   9  -4        127.43        117.95         9.92 o                         
  -9   9  -4        149.25        143.44        10.22 o                         
  -7   9  -4        553.99        568.78        16.70 o                         
  -5   9  -4        450.73        432.66         9.93 o                         
  -3   9  -4        373.48        354.39        15.98 o                         
  -1   9  -4        242.98        190.66         5.58 o                         
   1   9  -4       1044.66       1075.51        13.46 o                         
   3   9  -4       1076.05       1133.47        16.90 o                         
   5   9  -4        214.78        215.73         6.36 o                         
   7   9  -4        292.54        272.62         8.00 o                         
   9   9  -4        493.72        473.90        12.43 o                         
  11   9  -4        383.29        347.56        14.89 o                         
 -10  10  -4         97.63        103.70         8.97 o                         
  -8  10  -4        274.05        263.60        11.26 o                         
  -6  10  -4        348.69        368.10        15.97 o                         
  -4  10  -4       3237.57       3215.13        86.23 o                         
  -2  10  -4       1100.98       1127.15        14.85 o                         
   0  10  -4       2193.54       2368.99        35.28 o                         
   2  10  -4        300.50        323.66         7.50 o                         
   4  10  -4        406.29        440.57         9.15 o                         
   6  10  -4         25.15         23.23         2.87 o                         
   8  10  -4         42.22         36.81         3.94 o                         
  10  10  -4        726.15        641.89        26.87 o                         
 -11  11  -4         32.06         24.31         5.64 o                         
  -9  11  -4         21.23         11.97         4.10 o                         
  -7  11  -4         38.07         30.47         5.80 o                         
  -5  11  -4         72.33         55.08         3.73 o                         
  -3  11  -4       1068.50       1124.17        20.04 o                         
  -1  11  -4        448.59        457.04         9.72 o                         
   1  11  -4       2526.32       2807.69        40.64 o                         
   3  11  -4        108.86        110.61         4.05 o                         
   5  11  -4         25.05         31.77         3.05 o                         
   7  11  -4        749.87        683.95        17.54 o                         
   9  11  -4         28.47         27.20         3.81 o                         
  11  11  -4         45.39         34.10         8.71 o                         
 -10  12  -4         38.91         37.94         8.34 o                         
  -8  12  -4         72.50         86.88         7.98 o                         
  -6  12  -4        172.79        174.91        10.89 o                         
  -4  12  -4       1110.48       1077.08        28.36 o                         
  -2  12  -4        193.93        188.75         3.10 o                         
   0  12  -4        216.19        228.32         6.90 o                         
   2  12  -4        888.30        892.14        24.72 o                         
   4  12  -4        232.54        235.24         8.16 o                         
   6  12  -4         74.22         67.56         4.67 o                         
   8  12  -4        356.58        342.39        13.43 o                         
  10  12  -4        350.57        378.93        21.78 o                         
  -9  13  -4        552.99        554.57        17.66 o                         
  -7  13  -4        225.72        228.63        13.79 o                         
  -5  13  -4         45.76         40.60         3.62 o                         
  -3  13  -4        200.77        193.17        10.52 o                         
  -1  13  -4        188.22        204.92         4.46 o                         
   1  13  -4        754.98        761.00        22.53 o                         
   3  13  -4        753.23        737.40        16.42 o                         
   5  13  -4        393.24        331.25        10.75 o                         
   7  13  -4         93.70         94.98         7.13 o                         
   9  13  -4          1.82         -1.02         2.41 o                         
  11  13  -4        106.62        100.87        13.79 o                         
 -10  14  -4         98.74         98.38         8.88 o                         
  -8  14  -4         21.21         18.23         4.35 o                         
  -6  14  -4        220.78        194.52        11.61 o                         
  -4  14  -4         62.52         61.20        10.52 o                         
  -2  14  -4        951.64        972.32        13.57 o                         
   0  14  -4        230.02        226.95         6.61 o                         
   2  14  -4        765.10        704.24        21.80 o                         
   4  14  -4        612.22        604.53        14.87 o                         
   6  14  -4         78.01         83.35         6.61 o                         
   8  14  -4        719.25        707.56        15.33 o                         
  10  14  -4        304.33        342.60        21.05 o                         
  -9  15  -4        418.26        434.68        15.61 o                         
  -7  15  -4        183.46        186.52        12.34 o                         
  -5  15  -4        129.77        114.35         5.58 o                         
  -3  15  -4        521.50        532.74        12.33 o                         
  -1  15  -4       1225.58       1238.62        16.81 o                         
   1  15  -4       1319.87       1294.52        22.86 o                         
   3  15  -4       2019.24       1927.62        27.31 o                         
   5  15  -4         40.36         36.43         3.61 o                         
   7  15  -4        194.48        183.40         7.35 o                         
   9  15  -4        266.63        261.28        11.15 o                         
 -10  16  -4        774.54        797.34        23.60 o                         
  -8  16  -4         99.29        101.59        10.88 o                         
  -6  16  -4        152.37        164.01        10.89 o                         
  -4  16  -4        165.98        151.89         6.40 o                         
  -2  16  -4        344.65        367.05         9.71 o                         
   0  16  -4          2.51          2.66         1.81 o                         
   2  16  -4       6542.34       6164.32        89.39 o                         
   4  16  -4       1505.78       1484.80        24.06 o                         
   6  16  -4        842.04        781.71        19.33 o                         
   8  16  -4        311.11        325.08        17.78 o                         
  10  16  -4         21.63         16.69         7.26 o                         
  -9  17  -4        674.09        690.41        21.42 o                         
  -7  17  -4         99.02         94.34        10.88 o                         
  -5  17  -4          9.89          5.08         2.41 o                         
  -3  17  -4        521.26        494.84        12.06 o                         
  -1  17  -4        670.19        675.65        21.80 o                         
   1  17  -4       1624.42       1548.87        45.13 o                         
   3  17  -4       2022.69       1999.76        28.29 o                         
   5  17  -4        422.70        395.53        10.32 o                         
   7  17  -4        195.94        189.73         7.63 o                         
   9  17  -4         40.01         36.80         5.57 o                         
  -8  18  -4         92.80         84.90        10.16 o                         
  -6  18  -4         81.63         74.74         8.71 o                         
  -4  18  -4         42.69         55.55         6.17 o                         
  -2  18  -4         21.00         15.55         2.79 o                         
   0  18  -4         66.24         64.84         4.16 o                         
   2  18  -4       4238.60       4138.22        62.55 o                         
   4  18  -4        371.03        344.34        12.27 o                         
   6  18  -4         25.79         31.78         4.41 o                         
   8  18  -4         19.47         23.38         4.69 o                         
  10  18  -4         65.32         87.80        13.06 o                         
  -9  19  -4        185.39        183.56        13.79 o                         
  -7  19  -4        177.69        164.74        12.34 o                         
  -5  19  -4        268.02        275.04        10.98 o                         
  -3  19  -4        678.24        632.55        27.24 o                         
  -1  19  -4        871.45        793.56        24.71 o                         
   1  19  -4       1120.48       1125.31        21.52 o                         
   3  19  -4        171.26        160.89         6.26 o                         
   5  19  -4         35.74         40.51         8.01 o                         
   7  19  -4        140.98        130.49         9.19 o                         
   9  19  -4         36.24         21.67         5.05 o                         
  -8  20  -4          1.54          2.90         5.80 o                         
  -6  20  -4         22.95         31.93         6.53 o                         
  -4  20  -4         65.48         59.58        18.50 o                         
  -2  20  -4         82.59         76.92         7.98 o                         
   0  20  -4        890.68        869.13        27.61 o                         
   2  20  -4        953.09        916.48        19.45 o                         
   4  20  -4        147.10        163.89         6.53 o                         
   6  20  -4         31.44         33.09         4.17 o                         
   8  20  -4         94.93        111.48         8.88 o                         
  -7  21  -4         77.55         70.39        10.16 o                         
  -5  21  -4         10.59         13.79         5.08 o                         
  -3  21  -4        350.53        336.88        10.51 o                         
  -1  21  -4        411.07        403.69        17.43 o                         
   1  21  -4       1388.42       1263.27        37.09 o                         
   3  21  -4        188.06        188.74         9.76 o                         
   5  21  -4         82.74         90.84         5.94 o                         
   7  21  -4        144.47        145.71        22.50 o                         
   9  21  -4         67.67         81.10         8.36 o                         
  -8  22  -4         78.14         96.51        12.34 o                         
  -6  22  -4         21.44         15.96         5.80 o                         
  -4  22  -4        328.91        313.09        10.51 o                         
  -2  22  -4         63.05         39.91         6.53 o                         
   0  22  -4         58.05         53.70         7.26 o                         
   2  22  -4        156.52        158.93        11.61 o                         
   4  22  -4         60.28         52.54         4.57 o                         
   6  22  -4         14.03         15.58         3.82 o                         
   8  22  -4         87.04        113.36        12.34 o                         
  -7  23  -4         78.65         72.56        10.16 o                         
  -5  23  -4         11.77          7.26         5.08 o                         
  -3  23  -4         41.06         44.99         7.26 o                         
  -1  23  -4         11.56          3.63         3.63 o                         
   1  23  -4        107.85        105.22        10.89 o                         
   3  23  -4        552.92        574.72        12.95 o                         
   5  23  -4         47.45         48.10         4.87 o                         
   7  23  -4         91.54        107.11         9.19 o                         
  -6  24  -4          0.97         -3.63         3.63 o                         
  -4  24  -4        148.74        129.90        11.61 o                         
  -2  24  -4         79.01         55.15         7.98 o                         
   0  24  -4         76.07         71.84         8.71 o                         
   2  24  -4        159.97        169.09        12.34 o                         
   4  24  -4         40.47         44.56         4.57 o                         
   6  24  -4         36.43         51.07         6.40 o                         
  -3  25  -4        171.27        152.40        11.61 o                         
  -1  25  -4         46.46         39.18         7.26 o                         
   1  25  -4          4.64          3.63         3.63 o                         
   3  25  -4        111.65        122.99         8.97 o                         
   5  25  -4        128.59        118.33         9.19 o                         
   7  25  -4         49.04         61.74         7.13 o                         
  -4  26  -4        110.96        134.97        13.06 o                         
  -2  26  -4         25.17          9.43         5.08 o                         
   0  26  -4         11.11         14.51         5.80 o                         
   2  26  -4        154.33        168.38         9.24 o                         
   4  26  -4         30.63         33.31         5.37 o                         
   6  26  -4        121.27        132.50        10.22 o                         
  -3  27  -4          2.40          6.53         4.35 o                         
  -1  27  -4        143.72        137.88        13.06 o                         
   1  27  -4         39.96         55.14         9.43 o                         
   3  27  -4         87.42         87.58         8.71 o                         
   5  27  -4         20.05         31.20         7.98 o                         
  -4  28  -4        139.24        157.47        14.51 o                         
  -2  28  -4        107.27        115.38        12.34 o                         
   0  28  -4        149.27        193.04        14.51 o                         
   2  28  -4        287.39        312.10        13.31 o                         
   4  28  -4          7.40         -0.73         5.08 o                         
  -3  29  -4          4.92          9.43         5.80 o                         
  -1  29  -4         70.87         78.37        10.88 o                         
   1  29  -4         82.67         93.61        11.61 o                         
   3  29  -4        154.55        177.80        16.69 o                         
   0  30  -4        190.96        254.73        17.42 o                         
 -12   1  -3        119.55        121.74        10.22 o                         
 -10   1  -3        141.43        142.18        10.00 o                         
  -8   1  -3        249.35        259.69        10.27 o                         
  -6   1  -3        178.39        167.87         7.19 o                         
  -4   1  -3       3501.15       3612.13        33.13 o                         
  -2   1  -3        879.82        835.22         9.90 o                         
   0   1  -3       3912.40       3821.99        53.18 o                         
   2   1  -3        513.87        552.60        11.98 o                         
   4   1  -3       1817.71       1822.96        21.34 o                         
   6   1  -3        435.03        446.93         8.12 o                         
   8   1  -3          8.20          9.65         1.74 o                         
  10   1  -3        207.45        212.75        11.61 o                         
  12   1  -3          1.14          1.45         3.59 o                         
 -11   2  -3         79.59         82.49         8.21 o                         
  -9   2  -3         33.26         28.49         5.44 o                         
  -7   2  -3         69.99         68.15         5.88 o                         
  -5   2  -3        289.43        308.79        12.71 o                         
  -3   2  -3        982.09        987.21        11.42 o                         
  -1   2  -3       1198.83       1199.43        16.46 o                         
   1   2  -3        898.43        912.13        13.27 o                         
   3   2  -3       1866.76       1874.16        24.32 o                         
   5   2  -3        296.03        327.43         7.84 o                         
   7   2  -3       1681.10       1690.85        21.21 o                         
   9   2  -3         54.83         53.09         9.43 o                         
  11   2  -3         78.05         60.14        13.42 o                         
 -12   3  -3         29.10         35.82         5.64 o                         
 -10   3  -3        119.00        119.74         8.97 o                         
  -8   3  -3         84.22        100.02        12.34 o                         
  -6   3  -3         66.54         72.56        13.06 o                         
  -4   3  -3       3261.14       3307.80        33.83 o                         
  -2   3  -3        837.03        797.67        10.40 o                         
   0   3  -3       2839.47       2843.90        28.37 o                         
   2   3  -3       1471.32       1484.04        16.87 o                         
   4   3  -3       1320.22       1373.61        19.49 o                         
   6   3  -3       1197.59       1396.71        17.77 o                         
   8   3  -3       1575.42       1557.84        20.47 o                         
  10   3  -3        660.51        671.45        26.15 o                         
  12   3  -3         24.23         19.29         7.62 o                         
 -11   4  -3        235.10        251.06        11.77 o                         
  -9   4  -3        228.90        208.18        10.00 o                         
  -7   4  -3        232.73        241.00        15.97 o                         
  -5   4  -3        370.78        356.54         6.36 o                         
  -3   4  -3        583.05        577.24         8.26 o                         
  -1   4  -3        164.43        166.39         3.25 o                         
   1   4  -3        789.04        747.86         8.56 o                         
   3   4  -3       5387.62       5775.75        66.57 o                         
   5   4  -3       4683.79       4819.30        58.08 o                         
   7   4  -3         15.35         13.91         1.97 o                         
   9   4  -3         47.52         52.91         6.16 o                         
  11   4  -3         79.26         84.02        14.88 o                         
 -12   5  -3         37.85         48.50        10.16 o                         
 -10   5  -3        107.20        118.29         9.19 o                         
  -8   5  -3        504.08        504.55        15.14 o                         
  -6   5  -3        390.38        374.00        11.03 o                         
  -4   5  -3       2960.79       3106.71        47.56 o                         
  -2   5  -3       2399.17       2493.07        29.40 o                         
   0   5  -3       1844.58       1838.48        16.95 o                         
   2   5  -3       4010.51       4247.99        42.72 o                         
   4   5  -3       1966.13       2153.72        28.84 o                         
   6   5  -3       1616.00       1634.96        23.49 o                         
   8   5  -3        801.04        735.33        12.15 o                         
  10   5  -3         32.36         33.74         5.64 o                         
  12   5  -3         38.28         37.08         6.67 o                         
 -11   6  -3         14.62          9.48         3.82 o                         
  -9   6  -3        962.85        970.22        23.11 o                         
  -7   6  -3         82.91         90.66        15.60 o                         
  -5   6  -3         70.24         80.58         3.99 o                         
  -3   6  -3        193.99        203.14         5.23 o                         
  -1   6  -3         77.51         86.52         2.72 o                         
   1   6  -3        142.58        144.38         4.43 o                         
   3   6  -3       5515.70       6092.18        70.20 o                         
   5   6  -3       3293.77       3533.96        44.04 o                         
   7   6  -3       2273.23       2251.52        31.15 o                         
   9   6  -3        501.85        527.20        19.61 o                         
  11   6  -3        121.53        116.32        10.00 o                         
 -12   7  -3         62.93         64.16         7.43 o                         
 -10   7  -3         85.95         85.42         7.94 o                         
  -8   7  -3        276.76        277.85        10.51 o                         
  -6   7  -3         76.46         69.86        14.88 o                         
  -4   7  -3        928.19       1021.07        17.28 o                         
  -2   7  -3        153.52        170.77         5.52 o                         
   0   7  -3       1164.83       1194.81        24.41 o                         
   2   7  -3        186.77        192.00         5.23 o                         
   4   7  -3        199.00        247.04         6.21 o                         
   6   7  -3         28.05         25.39         2.63 o                         
   8   7  -3       1370.45       1301.12        20.68 o                         
  10   7  -3        144.57        135.68        10.51 o                         
  12   7  -3         38.05         29.75         8.71 o                         
 -11   8  -3          9.32         14.27         5.80 o                         
  -9   8  -3        210.02        203.33        11.25 o                         
  -7   8  -3        220.92        211.94         8.88 o                         
  -5   8  -3         26.41         20.92         4.35 o                         
  -3   8  -3        158.24        177.54         9.07 o                         
  -1   8  -3       1448.63       1545.53        23.70 o                         
   1   8  -3       2725.73       2748.24        79.83 o                         
   3   8  -3       3931.89       4349.20        50.98 o                         
   5   8  -3         21.05         19.96         2.35 o                         
   7   8  -3       1597.69       1635.41        42.37 o                         
   9   8  -3        739.15        646.82        55.21 o                         
  11   8  -3        144.99        140.06        15.97 o                         
 -10   9  -3         66.72         64.15         7.18 o                         
  -8   9  -3         44.17         47.11         5.37 o                         
  -4   9  -3        336.18        369.49         8.55 o                         
  -2   9  -3       1729.71       1920.70        38.29 o                         
   0   9  -3        754.14        839.95        14.29 o                         
   2   9  -3       1463.85       1493.56        23.64 o                         
   4   9  -3        355.47        361.77         7.80 o                         
   6   9  -3        189.06        321.12        29.40 o                         
   8   9  -3        457.04        432.08        10.46 o                         
  10   9  -3        781.35        756.92        31.24 o                         
  12   9  -3         38.54         68.93        11.61 o                         
 -11  10  -3          1.64          0.56         5.44 o                         
  -9  10  -3         19.63         18.57         4.10 o                         
  -7  10  -3        119.62        114.72         7.13 o                         
  -5  10  -3        337.77        337.46         8.18 o                         
  -3  10  -3       1122.72       1073.71        18.50 o                         
  -1  10  -3       2052.62       2089.77        25.10 o                         
   1  10  -3        306.51        308.64        11.62 o                         
   3  10  -3        129.17        123.40         4.15 o                         
   5  10  -3         13.13         15.62         2.31 o                         
   7  10  -3         85.41         92.85         5.82 o                         
   9  10  -3        652.52        611.97        13.86 o                         
  11  10  -3         53.05         47.89        10.16 o                         
 -10  11  -3          3.54         12.33         4.10 o                         
  -8  11  -3         46.83         52.65         5.88 o                         
  -6  11  -3        607.47        578.22        20.34 o                         
  -4  11  -3        312.10        294.31         9.80 o                         
  -2  11  -3        661.14        709.40        13.36 o                         
   0  11  -3       2241.60       2391.81        28.50 o                         
   2  11  -3        205.54        198.97         4.47 o                         
   4  11  -3        754.87        804.57        16.94 o                         
   6  11  -3        357.62        357.25        10.64 o                         
   8  11  -3         37.74         31.33         3.51 o                         
  10  11  -3        221.12        233.70        17.42 o                         
 -11  12  -3         50.80         47.12         6.91 o                         
  -9  12  -3        183.00        209.60        10.23 o                         
  -7  12  -3        171.15        142.98        10.16 o                         
  -5  12  -3        246.28        261.51         7.50 o                         
  -3  12  -3       2516.97       2627.48        40.00 o                         
  -1  12  -3       1390.84       1485.01        19.00 o                         
   1  12  -3        463.88        531.84        11.27 o                         
   3  12  -3        477.27        499.03         8.37 o                         
   5  12  -3         12.44         16.91         2.79 o                         
   7  12  -3        126.04        121.39         5.54 o                         
   9  12  -3        206.35        192.14         7.45 o                         
  11  12  -3        182.30        178.53        15.97 o                         
 -10  13  -3         66.57         67.55         7.65 o                         
  -8  13  -3        240.85        230.51        10.23 o                         
  -6  13  -3        408.70        407.34        16.70 o                         
  -4  13  -3        923.26        936.46        17.46 o                         
  -2  13  -3        472.10        531.81         8.10 o                         
   0  13  -3        181.52        184.37         5.58 o                         
   2  13  -3       3095.04       2881.42        34.93 o                         
   4  13  -3        195.90        182.08         5.48 o                         
   6  13  -3       1781.96       1693.93        45.96 o                         
   8  13  -3       1433.86       1323.38        27.14 o                         
  10  13  -3        146.65        131.35        14.51 o                         
 -11  14  -3          7.09          3.72         5.08 o                         
  -9  14  -3        221.01        247.35        11.26 o                         
  -7  14  -3        123.75        113.21        10.89 o                         
  -5  14  -3        100.82         99.70         8.71 o                         
  -3  14  -3        286.67        279.01         7.94 o                         
  -1  14  -3         28.21         27.86         2.63 o                         
   1  14  -3         50.79         62.37         3.82 o                         
   3  14  -3        387.73        358.72         6.39 o                         
   5  14  -3         24.22         27.82         4.05 o                         
   7  14  -3         94.24         94.12         6.11 o                         
   9  14  -3         55.82         65.02        19.59 o                         
  11  14  -3          6.58          7.26         5.80 o                         
 -10  15  -3         52.63         67.16         7.98 o                         
  -8  15  -3        389.90        331.77        17.42 o                         
  -6  15  -3        497.93        454.59        18.15 o                         
  -4  15  -3        641.79        678.19        21.43 o                         
  -2  15  -3        206.61        212.87        10.82 o                         
   0  15  -3        367.04        358.60         8.89 o                         
   2  15  -3        767.57        758.80        11.54 o                         
   4  15  -3        648.14        635.24        12.43 o                         
   6  15  -3        335.45        350.66         9.41 o                         
   8  15  -3        267.34        267.19         8.61 o                         
  10  15  -3         12.08          3.63         5.80 o                         
  -9  16  -3        111.47        104.92        12.70 o                         
  -7  16  -3        304.95        304.88        15.97 o                         
  -5  16  -3        881.20        838.65        17.16 o                         
  -3  16  -3       1521.43       1470.72        25.47 o                         
  -1  16  -3        295.72        283.73         7.50 o                         
   1  16  -3        282.58        271.86         9.07 o                         
   3  16  -3        122.56        128.16         4.99 o                         
   5  16  -3        690.01        659.12        13.41 o                         
   7  16  -3        794.50        823.02        16.32 o                         
   9  16  -3         64.66         60.48         7.98 o                         
 -10  17  -3        130.66        124.14        10.00 o                         
  -8  17  -3         20.88         16.69         6.53 o                         
  -6  17  -3        216.79        200.32        12.34 o                         
  -4  17  -3        112.21        101.48         5.57 o                         
  -2  17  -3         43.06         39.95         3.99 o                         
   0  17  -3         69.18         67.60         4.01 o                         
   2  17  -3        514.84        489.00         9.38 o                         
   4  17  -3        770.28        714.67        13.83 o                         
   6  17  -3        398.65        381.31        11.78 o                         
   8  17  -3         55.12         83.88         7.32 o                         
  10  17  -3         35.85         24.67         7.98 o                         
  -9  18  -3        222.39        241.41        11.77 o                         
  -7  18  -3         58.08         71.84         9.43 o                         
  -5  18  -3        289.59        267.45         9.20 o                         
  -3  18  -3       2325.60       2217.04        36.32 o                         
  -1  18  -3       1148.51       1118.11        29.45 o                         
   1  18  -3       1568.61       1552.30        27.22 o                         
   3  18  -3        364.22        380.60        12.29 o                         
   5  18  -3        994.90       1018.43        18.80 o                         
   7  18  -3         34.95         27.11         3.72 o                         
   9  18  -3         92.00         96.24         8.02 o                         
  -8  19  -3        168.17        160.38        13.06 o                         
  -6  19  -3        335.87        296.18        15.24 o                         
  -4  19  -3        146.31        118.88         7.26 o                         
  -2  19  -3          4.98          0.73         2.90 o                         
   0  19  -3         62.13         65.45         5.81 o                         
   2  19  -3       2042.71       1991.31        33.94 o                         
   4  19  -3        159.15        168.72         6.56 o                         
   6  19  -3        314.84        321.44         9.62 o                         
   8  19  -3        113.40        115.07         8.68 o                         
  10  19  -3          5.19          7.26         5.80 o                         
  -9  20  -3        287.96        296.82        13.08 o                         
  -7  20  -3        240.92        235.89        14.52 o                         
  -5  20  -3         56.10         57.27         7.62 o                         
  -3  20  -3        200.92        183.46        18.14 o                         
  -1  20  -3        659.26        643.61        21.79 o                         
   1  20  -3        103.01        103.79         5.91 o                         
   3  20  -3        418.73        425.71        10.18 o                         
   5  20  -3        375.02        357.04        11.94 o                         
   7  20  -3          7.47          0.73         2.57 o                         
   9  20  -3         24.01         37.79         5.64 o                         
  -8  21  -3         32.35         31.93         7.26 o                         
  -6  21  -3        270.14        286.71        15.24 o                         
  -4  21  -3        439.21        414.97        11.81 o                         
  -2  21  -3        603.06        555.62        20.34 o                         
   0  21  -3        381.59        381.17        16.70 o                         
   2  21  -3        792.16        721.81        16.64 o                         
   4  21  -3        199.91        196.22         7.12 o                         
   6  21  -3         95.37         93.51         6.26 o                         
   8  21  -3         91.21        119.72        13.06 o                         
  -7  22  -3         58.31         65.30        10.16 o                         
  -5  22  -3         72.80         63.89         5.64 o                         
  -3  22  -3       1124.80       1060.52        31.26 o                         
  -1  22  -3        709.26        714.80        23.97 o                         
   1  22  -3        484.78        483.61        19.61 o                         
   3  22  -3        274.45        292.69        12.36 o                         
   5  22  -3         62.51         54.51         7.33 o                         
   7  22  -3         39.35         38.43         8.34 o                         
  -8  23  -3         37.72         50.07         8.71 o                         
  -6  23  -3        128.15        137.88        12.34 o                         
  -4  23  -3         70.65         74.01         8.71 o                         
  -2  23  -3        279.27        233.01        13.07 o                         
   0  23  -3        424.90        386.26        17.43 o                         
   2  23  -3        213.44        207.78         7.57 o                         
   4  23  -3        292.30        282.98         8.93 o                         
   6  23  -3          3.09          1.09         3.26 o                         
   8  23  -3        177.49        218.81        11.25 o                         
  -7  24  -3        189.26        238.04        15.24 o                         
  -3  24  -3        665.95        586.12        22.52 o                         
  -1  24  -3         30.75         37.00         7.26 o                         
   1  24  -3        214.12        219.92        13.79 o                         
   3  24  -3        111.97        108.34         7.75 o                         
   5  24  -3         12.72         14.61         3.19 o                         
   7  24  -3          8.38          6.14         3.82 o                         
  -4  25  -3         98.93        105.22        10.88 o                         
  -2  25  -3         38.11         28.30         5.80 o                         
   0  25  -3          3.10          7.98         4.35 o                         
   2  25  -3          6.40          8.40         3.99 o                         
   4  25  -3        189.10        200.75         7.81 o                         
   6  25  -3        184.74        183.61        13.79 o                         
  -3  26  -3         17.78         16.69         5.80 o                         
  -1  26  -3        407.54        374.61        18.15 o                         
   1  26  -3         98.79         92.88        10.88 o                         
   3  26  -3         93.90         95.33         7.94 o                         
   5  26  -3        211.66        243.86        15.97 o                         
  -4  27  -3         14.14         15.24         5.80 o                         
  -2  27  -3        149.40        181.43        13.06 o                         
   0  27  -3         29.80         32.65         7.26 o                         
   2  27  -3         16.63         26.12         7.26 o                         
   4  27  -3        100.17        140.05        14.51 o                         
   6  27  -3         60.33         82.72        11.61 o                         
  -3  28  -3         36.71         39.91         7.98 o                         
  -1  28  -3        219.89        214.10        14.52 o                         
   1  28  -3        196.29        215.55        14.51 o                         
   3  28  -3         26.96         27.57         7.26 o                         
   5  28  -3         32.63         47.16         9.43 o                         
  -4  29  -3        184.36        211.91        15.24 o                         
  -2  29  -3        217.67        262.73        16.69 o                         
   0  29  -3         30.06         30.47         7.98 o                         
   2  29  -3        186.26        233.69        16.69 o                         
   4  29  -3        195.20        248.20        17.42 o                         
  -1  30  -3        127.58        154.57        15.24 o                         
   1  30  -3        122.86        160.37        15.96 o                         
   3  30  -3         56.15         79.82        11.61 o                         
 -12   0  -2        258.74        232.26        16.69 o                         
 -10   0  -2         89.08         99.41        11.61 o                         
  -8   0  -2         99.67        101.60        10.16 o                         
  -6   0  -2       1281.96       1416.33        37.12 o                         
  -4   0  -2       2364.99       2337.43        51.93 o                         
  -2   0  -2      89672.45      99150.80      1902.51 o                         
   0   0  -2      17252.73      16068.22       241.88 o                         
   2   0  -2      14621.13      14135.09       795.84 o                         
   4   0  -2         95.17        101.86         4.34 o                         
   6   0  -2       1525.07       1526.74        26.13 o                         
   8   0  -2         86.71         80.73         7.98 o                         
  10   0  -2       1533.07       1620.54        48.01 o                         
  12   0  -2        918.49        929.90        38.50 o                         
 -11   1  -2         39.52         42.97         5.88 o                         
  -9   1  -2         62.06         75.03         6.40 o                         
  -7   1  -2         30.97         40.73         7.62 o                         
  -5   1  -2        160.80        163.49         9.80 o                         
  -3   1  -2       1845.27       1821.72        17.14 o                         
  -1   1  -2      30169.77      29938.28       312.44 o                         
   1   1  -2       4983.58       5034.25        70.03 o                         
   3   1  -2       3483.32       3648.83        43.37 o                         
   5   1  -2        391.53        415.36         9.28 o                         
   7   1  -2        189.88        188.13         4.65 o                         
   9   1  -2       3064.70       3110.15        86.44 o                         
  11   1  -2         71.57         68.65         7.94 o                         
 -12   2  -2        109.47         96.80         8.45 o                         
 -10   2  -2         46.74         53.78         6.16 o                         
  -8   2  -2         76.32         95.47        12.70 o                         
  -6   2  -2       1502.88       1490.26        27.29 o                         
  -4   2  -2        610.48        621.27        12.52 o                         
  -2   2  -2      53965.68      55970.88       560.77 o                         
   0   2  -2       6619.31       6673.77       192.13 o                         
   2   2  -2       5475.03       5431.95        61.21 o                         
   4   2  -2       6161.55       6274.81        88.79 o                         
   6   2  -2        352.86        395.57         7.15 o                         
   8   2  -2        152.71        158.38         5.44 o                         
  10   2  -2       1115.27       1130.52        26.98 o                         
  12   2  -2         74.98         80.06         8.72 o                         
 -11   3  -2        116.20        118.59         8.97 o                         
  -9   3  -2        114.29        109.47         7.94 o                         
  -7   3  -2        259.89        277.20         9.75 o                         
  -5   3  -2        418.32        417.31        10.79 o                         
  -3   3  -2       1620.77       1770.19        27.40 o                         
  -1   3  -2       5647.17       5827.74       109.84 o                         
   1   3  -2        374.03        310.14         6.11 o                         
   3   3  -2       9825.87      10079.42       110.36 o                         
   5   3  -2       1560.09       1535.53        21.40 o                         
   7   3  -2        192.59        202.26         6.91 o                         
   9   3  -2        165.38        162.55        13.43 o                         
  11   3  -2         56.08         52.86         5.32 o                         
 -12   4  -2         56.06         74.70         7.94 o                         
 -10   4  -2        192.06        180.58         8.97 o                         
  -8   4  -2        189.36        204.50         8.68 o                         
  -6   4  -2        357.93        377.98        10.75 o                         
  -4   4  -2        694.27        764.52        12.37 o                         
  -2   4  -2       1770.25       1669.30        17.14 o                         
   0   4  -2        885.10        874.41         8.38 o                         
   2   4  -2        545.58        499.26         7.87 o                         
   4   4  -2       7280.16       7607.14        87.06 o                         
   6   4  -2       2094.23       2167.45        29.06 o                         
   8   4  -2         18.71         23.74         3.03 o                         
  10   4  -2        440.73        426.12        15.65 o                         
  12   4  -2         44.29         49.83         7.18 o                         
 -11   5  -2        119.24        117.64        15.24 o                         
  -9   5  -2         12.16          8.34         3.08 o                         
  -7   5  -2        772.36        751.18        17.45 o                         
  -5   5  -2        218.07        231.49        22.50 o                         
  -3   5  -2       2452.87       2353.15        56.00 o                         
  -1   5  -2       2641.80       2487.38        29.14 o                         
   1   5  -2        918.95        863.89        11.31 o                         
   3   5  -2       3252.16       3447.65        41.55 o                         
   5   5  -2       4046.52       4083.21        74.54 o                         
   7   5  -2        734.79        729.68        11.16 o                         
   9   5  -2        394.66        350.42        37.75 o                         
  11   5  -2         27.32         22.72         5.05 o                         
 -12   6  -2         64.34         56.49         7.26 o                         
 -10   6  -2         35.57         34.17         8.34 o                         
  -8   6  -2        873.33        864.38        20.54 o                         
  -6   6  -2        350.80        386.22        15.97 o                         
  -4   6  -2         60.62         49.00         2.52 o                         
  -2   6  -2        362.36        321.39         5.55 o                         
   0   6  -2       1226.53       1197.29        14.71 o                         
   2   6  -2        292.01        278.80         3.77 o                         
   4   6  -2       4921.82       5335.95        62.50 o                         
   6   6  -2       2666.32       2704.51        35.05 o                         
   8   6  -2        999.71        950.96        36.53 o                         
  10   6  -2        240.78        258.37         9.45 o                         
  12   6  -2          9.96         18.86         7.98 o                         
 -11   7  -2        103.13        117.67         9.24 o                         
  -9   7  -2        155.60        149.47         8.16 o                         
  -7   7  -2        516.52        533.81        21.06 o                         
  -5   7  -2        466.91        409.68         8.33 o                         
  -3   7  -2       2718.09       2807.71        42.09 o                         
  -1   7  -2       2944.24       2763.71        27.60 o                         
   1   7  -2        335.27        342.96         7.19 o                         
   3   7  -2       1331.53       1504.35        21.78 o                         
   5   7  -2        480.41        495.95         9.59 o                         
   7   7  -2       1120.35       1114.53        18.08 o                         
   9   7  -2        384.66        377.04        10.72 o                         
  11   7  -2        160.96        177.07        17.42 o                         
 -12   8  -2         26.16         34.12         6.16 o                         
 -10   8  -2        103.49         86.65         7.43 o                         
  -8   8  -2        809.78        772.71        18.75 o                         
  -6   8  -2         65.82         70.81         9.07 o                         
  -4   8  -2        604.02        587.73        14.90 o                         
  -2   8  -2       1011.89        983.20        16.21 o                         
   0   8  -2       1204.99       1231.85        17.59 o                         
   2   8  -2         75.63         71.41         1.95 o                         
   4   8  -2         41.89         66.40         5.56 o                         
   6   8  -2        347.60        343.72        14.14 o                         
   8   8  -2        355.18        329.37         7.53 o                         
  10   8  -2         59.76         43.21         5.57 o                         
  12   8  -2         52.39         44.26        10.16 o                         
 -11   9  -2         68.91         71.01         7.43 o                         
  -9   9  -2         28.26         29.89         5.44 o                         
  -7   9  -2        128.66        120.48         9.43 o                         
  -5   9  -2        530.13        539.76        11.62 o                         
  -3   9  -2       1139.73       1206.28        19.77 o                         
  -1   9  -2       2996.32       3045.75        34.97 o                         
   1   9  -2       1687.98       1726.84        27.09 o                         
   3   9  -2       2971.93       3334.38        34.29 o                         
   5   9  -2       1658.68       1769.62        25.89 o                         
   7   9  -2        278.83        283.30         6.72 o                         
   9   9  -2        195.98        202.74         9.71 o                         
  11   9  -2         46.74         36.28         8.71 o                         
 -12  10  -2         17.15         14.74         4.85 o                         
 -10  10  -2         86.53         78.73        11.25 o                         
  -8  10  -2        433.80        387.43        12.80 o                         
  -6  10  -2         10.68          8.71         3.63 o                         
  -4  10  -2        698.17        720.46        13.55 o                         
  -2  10  -2      11986.86      11932.83       191.41 o                         
   0  10  -2       1419.74       1421.30        22.38 o                         
   2  10  -2         23.56         32.48         3.14 o                         
   4  10  -2        355.49        367.16         7.25 o                         
   6  10  -2        580.80        579.59        15.38 o                         
   8  10  -2        103.45        103.55         6.28 o                         
  10  10  -2        323.48        328.11        19.60 o                         
  12  10  -2        120.60        125.54        15.96 o                         
 -11  11  -2         54.46         68.70         7.70 o                         
  -9  11  -2        195.86        199.80        31.21 o                         
  -7  11  -2        158.84        161.56         7.43 o                         
  -5  11  -2        212.98        212.35         6.28 o                         
  -3  11  -2         19.80         24.26         3.99 o                         
  -1  11  -2        625.64        575.14         8.73 o                         
   1  11  -2       2008.62       2104.32        31.99 o                         
   3  11  -2       2266.73       2361.86        25.67 o                         
   5  11  -2         43.01         45.17         3.30 o                         
   7  11  -2        245.52        250.45        11.29 o                         
   9  11  -2        268.49        258.76        24.68 o                         
  11  11  -2          5.36          0.73         5.80 o                         
 -10  12  -2        132.01        127.64        13.06 o                         
  -8  12  -2        661.26        628.94        16.93 o                         
  -6  12  -2        271.21        243.91        12.34 o                         
  -4  12  -2        901.90        952.20        17.17 o                         
  -2  12  -2       4409.97       4406.64        50.83 o                         
   0  12  -2       2346.00       2425.62        35.88 o                         
   2  12  -2        394.43        385.19         7.05 o                         
   4  12  -2        537.36        551.32        10.28 o                         
   6  12  -2        323.92        313.90         8.19 o                         
   8  12  -2        146.11        163.40        11.83 o                         
  10  12  -2        330.48        332.46        19.60 o                         
 -11  13  -2         46.07         50.87         6.91 o                         
  -9  13  -2         26.77         18.51         4.10 o                         
  -7  13  -2          1.80          4.35         3.63 o                         
  -5  13  -2        163.30        182.60         6.90 o                         
  -3  13  -2        261.53        266.57         7.43 o                         
  -1  13  -2        888.54        963.26        13.52 o                         
   1  13  -2       1012.64       1134.61        19.53 o                         
   3  13  -2         68.04         66.44         2.72 o                         
   5  13  -2        719.65        710.91        10.77 o                         
   7  13  -2        211.29        183.50         9.27 o                         
   9  13  -2        281.38        270.63        12.05 o                         
  11  13  -2         61.08         54.42        10.16 o                         
 -10  14  -2         44.50         37.93         5.57 o                         
  -8  14  -2        132.07        140.40        17.42 o                         
  -6  14  -2        173.93        185.07        10.89 o                         
  -4  14  -2        267.10        268.91         7.65 o                         
  -2  14  -2         55.74         48.78         2.26 o                         
   0  14  -2        365.14        409.37        15.61 o                         
   2  14  -2        375.62        356.57         6.94 o                         
   4  14  -2       1508.52       1417.61        17.57 o                         
   6  14  -2        852.76        846.98        15.48 o                         
   8  14  -2        445.93        431.86        10.78 o                         
  10  14  -2         24.41         24.67         7.98 o                         
 -11  15  -2         18.88         16.01         9.07 o                         
  -9  15  -2         10.63          8.71         5.80 o                         
  -7  15  -2       1992.00       1989.61        50.96 o                         
  -5  15  -2       1454.26       1437.49        25.15 o                         
  -3  15  -2        215.80        236.75         7.43 o                         
  -1  15  -2        155.24        187.66         6.90 o                         
   1  15  -2        180.18        178.84         6.17 o                         
   3  15  -2        508.22        440.94         7.54 o                         
   5  15  -2       1576.34       1503.27        19.64 o                         
   7  15  -2        196.82        182.04         8.41 o                         
   9  15  -2         30.15         29.75         7.26 o                         
  11  15  -2         63.43         70.38        11.61 o                         
 -10  16  -2         44.99         44.99         6.40 o                         
  -8  16  -2       2267.77       2252.77        56.79 o                         
  -6  16  -2         93.06         96.51         9.43 o                         
  -4  16  -2        135.78        118.87         5.37 o                         
  -2  16  -2         23.78         22.31         1.72 o                         
   0  16  -2        230.78        216.33         6.61 o                         
   2  16  -2         90.36         90.52         3.51 o                         
   4  16  -2      11015.53      10858.43       107.13 o                         
   6  16  -2         69.37         62.18         4.57 o                         
   8  16  -2         49.04         56.47         4.88 o                         
  10  16  -2         35.42         26.12         7.26 o                         
  -9  17  -2         46.71         46.28         6.16 o                         
  -7  17  -2       1383.69       1332.17        38.54 o                         
  -5  17  -2       1300.44       1290.21        24.15 o                         
  -3  17  -2        156.81        144.87         7.98 o                         
  -1  17  -2        139.34        138.04         5.06 o                         
   1  17  -2        130.50        126.36         6.17 o                         
   3  17  -2        746.89        688.78        11.09 o                         
   5  17  -2        398.92        377.83         9.50 o                         
   7  17  -2        539.93        536.07        12.36 o                         
   9  17  -2          7.05         13.06         5.80 o                         
 -10  18  -2         94.94         75.56         8.16 o                         
  -8  18  -2        737.09        770.65        27.60 o                         
  -6  18  -2        108.27         93.61         9.43 o                         
  -4  18  -2         79.69         68.64         8.34 o                         
  -2  18  -2        151.29        117.57         7.98 o                         
   0  18  -2        465.11        473.99        11.16 o                         
   2  18  -2        621.02        588.59        10.66 o                         
   4  18  -2       6911.59       6691.36        80.61 o                         
   6  18  -2        344.43        362.78         9.75 o                         
   8  18  -2         13.32         10.27         3.31 o                         
  10  18  -2         19.66         21.77         7.26 o                         
  -9  19  -2         37.87         34.49         5.88 o                         
  -7  19  -2       1198.10       1171.74        35.62 o                         
  -5  19  -2         83.47         76.94         5.64 o                         
  -3  19  -2        664.34        671.23        21.79 o                         
  -1  19  -2         56.07         48.61         7.62 o                         
   1  19  -2        768.70        750.63        21.07 o                         
   3  19  -2       2389.23       2253.18        31.28 o                         
   5  19  -2        551.20        525.20        11.86 o                         
   7  19  -2         34.26         31.59         3.72 o                         
   9  19  -2        180.22        172.72        14.51 o                         
  -8  20  -2        254.43        227.90        15.24 o                         
  -6  20  -2        224.98        212.66        13.06 o                         
  -4  20  -2         45.71         47.50         4.85 o                         
  -2  20  -2         10.12          6.53         3.63 o                         
   0  20  -2        905.48        962.28        25.44 o                         
   2  20  -2       1441.77       1387.07        17.92 o                         
   4  20  -2        523.51        540.56        11.74 o                         
   6  20  -2         28.26         27.64         3.78 o                         
   8  20  -2          3.17          3.17         2.79 o                         
  -9  21  -2          7.89          9.30         4.34 o                         
  -7  21  -2         11.50         10.88         5.08 o                         
  -5  21  -2        594.45        602.85        35.22 o                         
  -3  21  -2        159.75        160.39        10.16 o                         
  -1  21  -2        735.11        620.44        22.52 o                         
   1  21  -2        313.93        292.73         9.71 o                         
   3  21  -2        830.15        862.29        19.01 o                         
   5  21  -2         52.31         46.40         4.45 o                         
   7  21  -2        237.55        247.00        10.51 o                         
   9  21  -2         48.07         52.97         9.43 o                         
  -8  22  -2         31.92         25.40         7.26 o                         
  -6  22  -2        152.54        180.70        12.34 o                         
  -4  22  -2         19.45         28.30         5.80 o                         
  -2  22  -2        828.68        772.35        25.43 o                         
   0  22  -2        319.90        275.86        14.52 o                         
   2  22  -2        387.10        372.85        12.76 o                         
   4  22  -2         66.64         65.47         4.88 o                         
   6  22  -2         33.61         39.73         4.45 o                         
   8  22  -2         37.98         36.88         5.75 o                         
  -7  23  -2         82.38         70.39         9.43 o                         
  -5  23  -2         26.68         29.02         5.80 o                         
  -3  23  -2        183.79        164.75        10.89 o                         
  -1  23  -2         57.77         56.60         7.98 o                         
   1  23  -2        566.68        548.39        16.70 o                         
   3  23  -2        316.18        310.77         8.93 o                         
   5  23  -2        285.68        317.17        10.77 o                         
   7  23  -2         30.21         42.81         7.98 o                         
  -8  24  -2        129.19         90.71        11.61 o                         
  -4  24  -2         40.31         39.18         7.26 o                         
  -2  24  -2         89.26        107.40        10.88 o                         
   0  24  -2         50.44         58.05         7.98 o                         
   2  24  -2        292.31        266.20         8.21 o                         
   4  24  -2        141.69        150.67         7.08 o                         
   6  24  -2         99.83        118.28        12.34 o                         
   8  24  -2         98.61        146.58        14.51 o                         
  -5  25  -2         82.62         85.62        10.16 o                         
  -3  25  -2        372.41        349.19        17.42 o                         
  -1  25  -2        480.31        439.29        19.60 o                         
   1  25  -2        151.77        141.51        11.61 o                         
   3  25  -2        109.19        115.57         9.80 o                         
   5  25  -2        665.01        740.05        28.32 o                         
   7  25  -2         25.37         18.86         6.53 o                         
  -4  26  -2         91.50        121.18        12.34 o                         
  -2  26  -2          0.49          2.90         3.63 o                         
   0  26  -2         19.45         10.16         5.08 o                         
   2  26  -2         96.65         87.80        10.88 o                         
   4  26  -2         86.13        103.72         7.94 o                         
   6  26  -2        315.36        259.86        16.69 o                         
  -5  27  -2        181.80        214.09        17.42 o                         
  -3  27  -2        602.23        578.76        24.69 o                         
  -1  27  -2        170.23        153.85        12.34 o                         
   1  27  -2        256.09        246.78        15.24 o                         
   3  27  -2         43.69         63.85        10.16 o                         
   5  27  -2         99.39        113.20        13.06 o                         
  -4  28  -2        184.49        238.04        15.97 o                         
  -2  28  -2        125.45        141.51        13.79 o                         
   0  28  -2         68.29         68.21        10.16 o                         
   2  28  -2         35.85         42.81         8.71 o                         
   4  28  -2        363.27        392.72        21.05 o                         
  -3  29  -2         73.16         95.06        12.34 o                         
  -1  29  -2         18.98         23.22         6.53 o                         
   1  29  -2        160.45        216.99        15.24 o                         
   3  29  -2        173.61        195.22        15.24 o                         
  -2  30  -2         14.51         17.41         6.53 o                         
   0  30  -2         34.95         37.00         8.71 o                         
   2  30  -2         46.09         58.77        10.16 o                         
  -1  31  -2         34.46         37.73         8.71 o                         
   1  31  -2        134.59        180.69        17.42 o                         
 -12   1  -1         39.04         46.37         6.17 o                         
 -10   1  -1        102.04         97.96         9.07 o                         
  -8   1  -1        640.49        625.52        34.51 o                         
  -6   1  -1         37.49         39.69         6.17 o                         
  -4   1  -1        459.73        432.09         9.76 o                         
  -2   1  -1        340.17        305.04         4.91 o                         
   0   1  -1       2575.24       2558.17        46.70 o                         
   2   1  -1      30120.61      30140.05       369.85 o                         
   4   1  -1        255.05        233.79         4.31 o                         
   6   1  -1        122.42        121.19         3.03 o                         
   8   1  -1        164.98        175.28         8.21 o                         
  10   1  -1        150.16        142.93         8.03 o                         
  12   1  -1        140.04        111.17        15.60 o                         
 -11   2  -1         21.70         20.81         5.80 o                         
  -9   2  -1         84.69         71.73         6.40 o                         
  -7   2  -1        121.33        122.96         9.07 o                         
  -5   2  -1       1364.35       1333.94        23.70 o                         
  -3   2  -1       1099.07        999.02        38.29 o                         
  -1   2  -1       3236.13       3237.46        56.98 o                         
   1   2  -1       5156.30       4932.05       129.46 o                         
   3   2  -1       6290.23       6498.95        73.45 o                         
   5   2  -1        983.50       1036.82        12.84 o                         
   7   2  -1        215.34        214.15         5.34 o                         
   9   2  -1        168.90        176.06         9.24 o                         
  11   2  -1        118.22        124.81         6.45 o                         
 -12   3  -1        221.18        221.42        10.78 o                         
 -10   3  -1         86.96         84.54         7.18 o                         
  -8   3  -1       1166.93       1159.80        23.65 o                         
  -6   3  -1       1086.20       1092.65        20.83 o                         
  -4   3  -1       1429.12       1344.65        30.63 o                         
  -2   3  -1      34994.66      34496.29       404.20 o                         
   0   3  -1       1845.22       1864.43        21.31 o                         
   2   3  -1      50861.64      49818.54      1061.17 o                         
   4   3  -1      10535.69      10935.23       122.70 o                         
   6   3  -1        334.14        336.79         5.89 o                         
   8   3  -1         81.15         75.45         6.40 o                         
  10   3  -1        867.70        840.28        24.92 o                         
  12   3  -1         60.67         63.85        12.34 o                         
 -11   4  -1        283.05        263.60        18.51 o                         
  -9   4  -1         34.60         31.52         4.34 o                         
  -7   4  -1        319.85        335.07        10.27 o                         
  -5   4  -1        330.02        310.18         8.73 o                         
  -3   4  -1       1399.25       1285.08        15.93 o                         
  -1   4  -1       3873.25       3769.39        82.65 o                         
   1   4  -1       3638.07       3603.64        36.43 o                         
   3   4  -1       3229.45       3293.65        38.64 o                         
   5   4  -1       1505.09       1494.24        20.63 o                         
   7   4  -1         27.22         22.79         2.26 o                         
   9   4  -1        116.22        102.43         5.75 o                         
  11   4  -1        407.24        414.16        14.78 o                         
 -12   5  -1         32.13         39.70         5.88 o                         
 -10   5  -1         36.03         40.03         5.13 o                         
  -8   5  -1          9.53          9.07         2.57 o                         
  -6   5  -1       1640.48       1630.82        28.58 o                         
  -4   5  -1        878.23        861.09        14.16 o                         
  -2   5  -1        441.95        385.08         9.16 o                         
   0   5  -1       3299.47       3234.33        31.42 o                         
   2   5  -1       3030.61       2904.96        57.39 o                         
   4   5  -1       1948.65       2109.45        26.81 o                         
   6   5  -1        820.90        766.97        27.77 o                         
   8   5  -1        222.76        237.20         8.91 o                         
  10   5  -1        130.23        133.13         9.40 o                         
  12   5  -1        123.21        172.71        18.14 o                         
 -11   6  -1         77.78         83.45         7.43 o                         
  -9   6  -1         23.49         34.88        10.88 o                         
  -7   6  -1       1873.49       1946.52        33.73 o                         
  -5   6  -1       1222.42       1285.44        17.45 o                         
  -3   6  -1       2583.73       2842.09       122.97 o                         
  -1   6  -1       5838.85       5347.17       120.56 o                         
   1   6  -1       2556.76       2437.87        24.26 o                         
   3   6  -1        908.40        893.05        10.80 o                         
   5   6  -1      12481.71      12399.16       336.62 o                         
   7   6  -1        102.95         97.42         6.91 o                         
   9   6  -1         74.82         71.44         6.40 o                         
  11   6  -1        137.35        135.70        15.24 o                         
 -12   7  -1         10.25          7.64         3.82 o                         
 -10   7  -1         72.40         64.07         9.80 o                         
  -8   7  -1        322.54        314.21        22.87 o                         
  -6   7  -1        150.30        141.87         3.92 o                         
  -4   7  -1       4102.04       4178.67        59.68 o                         
  -2   7  -1       1338.88       1357.48        24.33 o                         
   0   7  -1        682.80        728.91         9.78 o                         
   2   7  -1       1249.97       1293.83        12.77 o                         
   4   7  -1       1314.14       1375.00        18.48 o                         
   6   7  -1        152.82        138.58         5.24 o                         
   8   7  -1         71.45         70.58         3.84 o                         
  10   7  -1        101.65        105.45         8.36 o                         
  12   7  -1         91.42         99.41        13.79 o                         
 -11   8  -1         70.54         74.40         7.43 o                         
  -9   8  -1         37.13         41.36         4.85 o                         
  -7   8  -1       1671.27       1657.64        30.36 o                         
  -5   8  -1       1909.14       1963.16        29.78 o                         
  -3   8  -1       1020.24       1090.63        17.71 o                         
  -1   8  -1         17.03         13.31         0.95 o                         
   1   8  -1          9.11          7.45         0.84 o                         
   3   8  -1       2596.97       2686.18        27.80 o                         
   5   8  -1         70.35         83.79         4.01 o                         
   7   8  -1        139.47        140.28         5.01 o                         
   9   8  -1         87.14         87.13         7.18 o                         
  11   8  -1          6.30         10.88         6.53 o                         
 -12   9  -1         49.60         48.91         6.40 o                         
 -10   9  -1        235.49        222.99        10.23 o                         
  -8   9  -1         69.70         75.62        12.70 o                         
  -6   9  -1        923.40        880.11        16.23 o                         
  -4   9  -1       1769.23       1851.01        28.82 o                         
  -2   9  -1        635.94        663.80         9.29 o                         
   0   9  -1          5.29         15.56         3.15 o                         
   2   9  -1        947.25        972.62        10.39 o                         
   4   9  -1       1563.05       1610.77        22.50 o                         
   6   9  -1         28.18         26.71         2.55 o                         
   8   9  -1        335.59        340.71         9.81 o                         
  10   9  -1         83.23         80.49         7.32 o                         
  12   9  -1         44.27         58.77        10.88 o                         
 -11  10  -1         21.33         29.91         5.13 o                         
  -9  10  -1        149.42        152.73        11.25 o                         
  -7  10  -1        563.93        526.62        22.52 o                         
  -5  10  -1         83.55         80.03         3.82 o                         
  -3  10  -1       1281.60       1159.56        19.31 o                         
  -1  10  -1       5064.29       5051.79       115.55 o                         
   1  10  -1       2926.76       2947.68        35.13 o                         
   3  10  -1        153.23        167.99         3.21 o                         
   5  10  -1        423.64        418.75         6.38 o                         
   7  10  -1        574.79        599.92        11.74 o                         
   9  10  -1         62.17         57.71         6.16 o                         
  11  10  -1        293.90        279.45        18.87 o                         
 -12  11  -1         52.89         58.77         6.91 o                         
 -10  11  -1        146.08        119.86         8.72 o                         
  -8  11  -1        114.91        121.12         8.16 o                         
  -6  11  -1        614.35        619.79        13.24 o                         
  -4  11  -1        551.06        598.56        12.00 o                         
  -2  11  -1       1494.19       1616.63        20.01 o                         
   0  11  -1       1886.83       1980.05        24.44 o                         
   2  11  -1        492.03        543.33         6.79 o                         
   4  11  -1        720.87        773.48         9.45 o                         
   6  11  -1        143.25        147.70         5.03 o                         
   8  11  -1         15.76         19.72         7.56 o                         
  10  11  -1         88.78         89.98        11.61 o                         
  12  11  -1         70.28         67.48        11.61 o                         
 -11  12  -1        130.58        122.73         9.19 o                         
  -9  12  -1          6.05          9.43         3.59 o                         
  -7  12  -1        497.28        497.20        13.60 o                         
  -5  12  -1        125.49        125.21         9.43 o                         
  -3  12  -1       1232.55       1226.17        20.84 o                         
  -1  12  -1       1943.76       2119.57        31.71 o                         
   1  12  -1        954.97        992.70        14.13 o                         
   3  12  -1        151.86        162.64         3.31 o                         
   5  12  -1        250.08        232.37         5.29 o                         
   7  12  -1        193.59        194.86         6.30 o                         
   9  12  -1         65.56         63.77         6.40 o                         
  11  12  -1         94.84         87.08        13.06 o                         
 -10  13  -1         90.45         97.17         8.21 o                         
  -8  13  -1        506.85        492.80        14.63 o                         
  -6  13  -1       2417.29       2370.11        38.34 o                         
  -4  13  -1        398.22        411.87        10.00 o                         
  -2  13  -1        287.97        309.57         5.77 o                         
   0  13  -1       1941.36       2203.24        33.52 o                         
   2  13  -1        113.70        120.27         2.83 o                         
   4  13  -1       1226.34       1148.72        12.96 o                         
   6  13  -1        895.27        853.48        12.87 o                         
   8  13  -1         99.76        101.15         5.36 o                         
  10  13  -1        313.79        304.14        18.87 o                         
 -11  14  -1         99.64        115.00        10.16 o                         
  -9  14  -1        223.45        222.30        11.25 o                         
  -7  14  -1        150.18        150.95        10.16 o                         
  -5  14  -1        405.16        420.98        10.53 o                         
  -3  14  -1        570.73        574.07        12.33 o                         
  -1  14  -1       2808.16       3043.74        45.45 o                         
   1  14  -1        936.03        964.20        17.74 o                         
   3  14  -1        582.60        575.95         8.77 o                         
   5  14  -1         48.59         57.71         3.23 o                         
   7  14  -1       1214.60       1174.78        22.85 o                         
   9  14  -1        238.07        237.34        15.24 o                         
  11  14  -1         38.11         37.73         9.43 o                         
 -10  15  -1         93.54         80.07         7.98 o                         
  -8  15  -1        242.88        229.73         9.75 o                         
  -6  15  -1         10.57         15.58         3.63 o                         
  -4  15  -1        328.99        309.74         8.97 o                         
  -2  15  -1        336.19        349.47        14.89 o                         
   0  15  -1        454.94        477.36        10.75 o                         
   2  15  -1       3535.22       3498.00        36.84 o                         
   4  15  -1        220.16        208.69         5.14 o                         
   6  15  -1        802.08        775.42        12.39 o                         
   8  15  -1          6.65          9.34         2.44 o                         
  10  15  -1        138.82        127.72        13.79 o                         
 -11  16  -1          6.89          2.90         5.80 o                         
  -9  16  -1        197.81        179.26         9.48 o                         
  -7  16  -1        803.70        760.67        26.15 o                         
  -5  16  -1        328.58        334.98         9.49 o                         
  -3  16  -1        124.16        122.65         5.13 o                         
  -1  16  -1        172.74        182.51         5.75 o                         
   1  16  -1        238.55        257.62         7.99 o                         
   3  16  -1         20.73         23.53         2.62 o                         
   5  16  -1       1020.64        994.27        14.32 o                         
   7  16  -1        404.99        398.72        10.41 o                         
   9  16  -1         58.21         56.60         9.43 o                         
  11  16  -1         49.70         57.32        10.88 o                         
 -10  17  -1         91.35         85.29        13.06 o                         
  -8  17  -1        434.00        440.70        19.60 o                         
  -6  17  -1        113.68        104.26         6.28 o                         
  -4  17  -1        397.91        399.39        10.78 o                         
  -2  17  -1         33.24         35.55         2.95 o                         
   0  17  -1        261.19        235.09        13.43 o                         
   2  17  -1        626.59        628.81         9.60 o                         
   4  17  -1        522.94        512.99         9.04 o                         
   6  17  -1        560.55        564.16        12.28 o                         
   8  17  -1         55.69         49.81         6.73 o                         
  10  17  -1        134.01        145.86        15.24 o                         
  -9  18  -1         38.88         36.21         5.64 o                         
  -7  18  -1        401.61        361.55        17.42 o                         
  -5  18  -1        950.75        934.17        19.27 o                         
  -3  18  -1         29.06         21.77         4.35 o                         
  -1  18  -1        194.08        185.18         6.28 o                         
   1  18  -1        398.13        400.16         8.30 o                         
   3  18  -1       3407.01       3374.38        36.87 o                         
   5  18  -1        674.47        676.13        11.31 o                         
   7  18  -1        141.35        132.21         6.11 o                         
   9  18  -1         57.39         60.23         9.43 o                         
 -10  19  -1         60.01         68.93        10.88 o                         
  -8  19  -1        215.29        209.02        13.79 o                         
  -6  19  -1        162.84        154.03         7.94 o                         
  -4  19  -1         26.53         26.61         3.59 o                         
  -2  19  -1        162.26        146.00         5.75 o                         
   0  19  -1         14.09          6.32         1.74 o                         
   2  19  -1        146.04        148.94         4.41 o                         
   4  19  -1        233.15        235.67         6.04 o                         
   6  19  -1        990.65        993.21        24.55 o                         
   8  19  -1          3.46          1.98         2.79 o                         
  10  19  -1         13.18         18.86         7.98 o                         
  -9  20  -1         36.81         35.69         5.64 o                         
  -7  20  -1         40.00         43.54         7.98 o                         
  -5  20  -1        220.64        214.22         8.46 o                         
  -3  20  -1        189.01        175.64        10.89 o                         
  -1  20  -1        830.80        762.21        16.71 o                         
   1  20  -1        462.34        484.03        13.61 o                         
   3  20  -1       1295.91       1247.83        16.79 o                         
   5  20  -1        269.68        255.39         7.96 o                         
   7  20  -1        176.40        190.53         8.97 o                         
  -8  21  -1        338.84        349.88        18.87 o                         
  -6  21  -1        333.31        349.17        16.70 o                         
  -4  21  -1        294.08        272.94        13.79 o                         
  -2  21  -1        360.11        361.56        15.97 o                         
   0  21  -1       1440.08       1249.30        30.92 o                         
   2  21  -1        600.28        591.53        11.11 o                         
   4  21  -1        610.17        591.26        12.58 o                         
   6  21  -1        114.39        113.46         6.68 o                         
   8  21  -1         79.56         74.01         9.43 o                         
  -9  22  -1          6.90          2.18         5.08 o                         
  -7  22  -1         69.15         55.15         8.71 o                         
  -5  22  -1        126.93        142.24        10.16 o                         
  -3  22  -1          6.52         13.06         4.35 o                         
  -1  22  -1        782.23        712.75        24.70 o                         
   1  22  -1       1255.53       1194.82        18.81 o                         
   3  22  -1        159.72        183.27         6.53 o                         
   5  22  -1        166.29        151.17         6.79 o                         
   7  22  -1         44.61         40.63         7.26 o                         
  -8  23  -1         79.44         77.64        10.16 o                         
  -4  23  -1        125.01        129.17        10.16 o                         
  -2  23  -1         45.00         55.15         7.98 o                         
   0  23  -1        127.98        112.32         8.36 o                         
   2  23  -1        327.99        337.60         7.59 o                         
   4  23  -1        283.83        277.28        10.78 o                         
   6  23  -1         49.18         59.50         8.71 o                         
   8  23  -1        119.07        139.33        13.79 o                         
  -5  24  -1        209.41        227.89        13.79 o                         
  -3  24  -1        248.05        239.52        13.79 o                         
  -1  24  -1       1859.10       1613.45        44.39 o                         
   1  24  -1        159.80        144.23         5.52 o                         
   3  24  -1        169.63        163.02        10.52 o                         
   5  24  -1        125.61        154.53         8.71 o                         
   7  24  -1         50.16         44.99         7.98 o                         
  -4  25  -1         21.70         38.46         7.26 o                         
  -2  25  -1         49.70         42.81         7.26 o                         
   0  25  -1         98.82         83.45        10.16 o                         
   2  25  -1         86.18         76.14         7.62 o                         
   4  25  -1        260.57        269.02        11.03 o                         
   6  25  -1         95.77         97.24        11.61 o                         
  -5  26  -1        183.95        190.14        13.79 o                         
  -3  26  -1         80.06         74.01        10.16 o                         
  -1  26  -1          5.97          7.98         4.35 o                         
   1  26  -1        117.14        112.48        12.34 o                         
   3  26  -1        145.59        126.21         8.36 o                         
   5  26  -1          4.65         -1.45         3.63 o                         
   7  26  -1         33.58         16.69         6.53 o                         
  -4  27  -1          2.36          1.45         3.63 o                         
  -2  27  -1         53.18         48.62         7.98 o                         
   0  27  -1         21.67         27.57         6.53 o                         
   2  27  -1         36.69         50.79         8.71 o                         
   4  27  -1         48.72         80.54        10.88 o                         
   6  27  -1         94.29        118.28        13.79 o                         
  -5  28  -1        126.89        153.12        15.24 o                         
  -3  28  -1         34.18         45.71         8.71 o                         
  -1  28  -1          0.89          5.08         4.35 o                         
   1  28  -1         14.13          5.80         5.08 o                         
   3  28  -1        206.23        232.24        15.97 o                         
   5  28  -1        136.22        116.83        13.06 o                         
  -4  29  -1          1.08          1.45         4.35 o                         
  -2  29  -1        167.67        206.10        15.24 o                         
   0  29  -1         73.58         64.58        10.16 o                         
   2  29  -1        101.22         95.79        11.61 o                         
   4  29  -1        163.28        185.05        14.51 o                         
  -3  30  -1         89.61        100.14        13.06 o                         
  -1  30  -1          8.07         10.88         6.53 o                         
   1  30  -1          8.75         18.86         7.26 o                         
   3  30  -1          9.61          8.71         5.08 o                         
   0  31  -1        199.07        250.38        17.42 o                         
   2  31  -1         18.11         23.94         7.26 o                         
 -12   0   0       1048.37       1027.44        34.15 o                         
 -10   0   0        486.15        486.50        20.33 o                         
  -8   0   0        134.11        132.81         9.43 o                         
  -6   0   0        602.52        661.28        20.35 o                         
  -4   0   0       1409.58       1475.72        33.56 o                         
  -2   0   0      14806.23      13858.80       313.35 o                         
   2   0   0      14819.27      14026.71       210.72 o                         
   4   0   0       1409.26       1481.28       146.62 o                         
   6   0   0        602.10        644.39        20.35 o                         
   8   0   0        134.62        133.67        10.52 o                         
  10   0   0        485.71        507.12        27.96 o                         
 -11   1   0       1208.07       1208.79        26.73 o                         
  -9   1   0         14.76         17.62         3.63 o                         
  -7   1   0        176.26        160.74         7.26 o                         
  -5   1   0         92.82         96.66         6.89 o                         
  -3   1   0       5617.90       5724.63        93.61 o                         
  -1   1   0        937.35        863.63        34.33 o                         
   1   1   0        938.20        911.81         9.18 o                         
   3   1   0       5618.34       5872.40        64.99 o                         
   5   1   0         91.88         95.17         2.54 o                         
   7   1   0        177.31        161.60         3.78 o                         
   9   1   0         14.80         14.28         2.34 o                         
  11   1   0       1208.28       1330.18        28.56 o                         
 -12   2   0        411.19        418.18        15.25 o                         
 -10   2   0        221.76        199.85         8.97 o                         
  -8   2   0         45.81         47.37         4.34 o                         
  -6   2   0        124.12        114.31         5.13 o                         
  -4   2   0        482.20        427.40        13.08 o                         
  -2   2   0      16627.12      15553.80       193.97 o                         
   0   2   0       2773.81       2339.67        94.86 o                         
   2   2   0      16627.22      15669.95       173.20 o                         
   4   2   0        481.11        433.27         5.79 o                         
   6   2   0        124.21        119.88         3.30 o                         
   8   2   0         45.60         49.50         4.27 o                         
  10   2   0        221.18        200.34        11.21 o                         
  12   2   0        411.08        451.55        24.68 o                         
 -11   3   0        405.14        457.74        14.37 o                         
  -9   3   0        258.88        259.87         9.75 o                         
  -7   3   0        451.04        458.92        12.06 o                         
  -5   3   0       2259.92       2338.53        36.67 o                         
  -3   3   0      19302.10      17901.22       223.52 o                         
  -1   3   0      17700.33      17080.20       179.43 o                         
   1   3   0      17692.71      17281.44       202.45 o                         
   3   3   0      19303.31      17627.76       175.07 o                         
   5   3   0       2261.89       2375.89        22.68 o                         
   7   3   0        451.16        477.93         7.81 o                         
   9   3   0        258.85        276.22         7.12 o                         
  11   3   0        405.44        391.15        19.96 o                         
 -12   4   0         60.85         65.00         6.91 o                         
 -10   4   0        140.45        141.36         7.70 o                         
  -8   4   0        469.58        445.88        22.51 o                         
  -6   4   0        520.75        502.87        12.06 o                         
  -4   4   0       2812.23       2788.13        33.25 o                         
  -2   4   0        773.49        738.83        11.59 o                         
   0   4   0      12313.79      11461.72       143.22 o                         
   2   4   0        774.26        721.88         9.66 o                         
   4   4   0       2815.26       2777.74        26.13 o                         
   6   4   0        520.55        508.14         6.77 o                         
   8   4   0        470.16        429.53        29.02 o                         
  10   4   0        140.52        152.04         8.71 o                         
  12   4   0         60.61         56.60        10.88 o                         
 -11   5   0         34.84         25.72         4.34 o                         
  -9   5   0        122.09        120.23         7.13 o                         
  -7   5   0        211.16        215.10         7.70 o                         
  -5   5   0        152.63        172.09         4.98 o                         
  -3   5   0       6167.20       5956.13       199.09 o                         
  -1   5   0       5922.77       5854.47       140.26 o                         
   1   5   0       5921.94       5743.12       121.95 o                         
   3   5   0       6167.69       6142.92        59.72 o                         
   5   5   0        153.13        161.74         4.25 o                         
   7   5   0        210.35        215.59         5.42 o                         
   9   5   0        121.75        123.90         6.91 o                         
  11   5   0         35.03         28.58         7.62 o                         
 -12   6   0        108.96         99.04         8.16 o                         
 -10   6   0          7.92          7.07         3.26 o                         
  -8   6   0        448.68        430.70        12.32 o                         
  -6   6   0       5919.94       6085.03        70.34 o                         
  -4   6   0       2174.94       2212.16        47.50 o                         
  -2   6   0       2461.10       2485.24        76.72 o                         
   0   6   0       9310.94       8201.64       106.09 o                         
   2   6   0       2461.67       2473.60        22.38 o                         
   4   6   0       2170.70       2229.09        24.00 o                         
   6   6   0       5920.11       6056.15        70.74 o                         
   8   6   0        449.58        436.00        12.81 o                         
  10   6   0          7.97          9.82         3.31 o                         
  12   6   0        108.84         97.24        13.79 o                         
 -11   7   0        279.23        276.10        11.29 o                         
  -9   7   0        103.23        101.97         7.18 o                         
  -7   7   0         15.09         54.42         6.53 o                         
  -5   7   0       3386.38       3463.93        41.26 o                         
  -3   7   0        647.10        625.16        11.28 o                         
  -1   7   0       5881.37       5680.45        54.80 o                         
   1   7   0       5876.71       5534.75        58.23 o                         
   3   7   0        646.52        612.76         7.13 o                         
   5   7   0       3383.37       3398.49        36.03 o                         
   7   7   0         14.93         58.12         3.62 o                         
   9   7   0        103.33        108.06         7.84 o                         
  11   7   0        279.23        298.32        18.87 o                         
 -12   8   0         13.83         12.11         4.72 o                         
 -10   8   0        109.09        102.56         7.43 o                         
  -8   8   0        217.79        235.54         8.73 o                         
  -6   8   0        488.48        517.69        10.39 o                         
  -4   8   0        742.19        726.48        13.34 o                         
  -2   8   0       2680.07       2739.15        27.94 o                         
   0   8   0        141.95        106.82         2.63 o                         
   2   8   0       2681.94       2737.85        24.98 o                         
   4   8   0        743.01        719.66         8.53 o                         
   6   8   0        489.60        529.63        11.10 o                         
   8   8   0        216.83        224.86         9.20 o                         
  10   8   0        108.83        111.59        12.34 o                         
  12   8   0         13.91         13.79         6.53 o                         
 -11   9   0         36.16         41.88         5.64 o                         
  -9   9   0         54.96         83.82         6.89 o                         
  -7   9   0        408.64        414.91        16.34 o                         
  -5   9   0        360.61        387.96         9.20 o                         
  -3   9   0       1276.76       1315.53        32.42 o                         
  -1   9   0        339.70        352.00         5.97 o                         
   1   9   0        339.24        353.68         5.05 o                         
   3   9   0       1278.14       1339.56        13.65 o                         
   5   9   0        360.58        399.10         5.90 o                         
   7   9   0        408.33        416.40         8.86 o                         
   9   9   0         54.95        112.11        14.88 o                         
  11   9   0         36.18         39.91         8.71 o                         
 -12  10   0        385.00        394.18        20.33 o                         
 -10  10   0        459.12        529.64        24.69 o                         
  -8  10   0        185.49        165.14         7.98 o                         
  -6  10   0        293.94        286.83         8.17 o                         
  -4  10   0        472.68        419.51         9.49 o                         
  -2  10   0        982.54       1026.45        13.99 o                         
   0  10   0      16493.45      15533.51       203.71 o                         
   2  10   0        980.80       1033.84        10.78 o                         
   4  10   0        473.01        427.20         6.03 o                         
   6  10   0        293.83        284.36         5.24 o                         
   8  10   0        185.48        168.46         6.68 o                         
  10  10   0        458.87        489.28        16.17 o                         
  12  10   0        385.40        401.44        23.96 o                         
 -11  11   0        177.15        205.47        10.26 o                         
  -9  11   0        533.65        537.80        19.97 o                         
  -7  11   0        295.42        291.48         9.75 o                         
  -5  11   0       2670.63       2638.73        41.02 o                         
  -3  11   0        149.70        146.63         5.13 o                         
  -1  11   0       1464.96       1595.26        20.33 o                         
   1  11   0       1466.47       1575.73        17.39 o                         
   3  11   0        149.69        146.85         3.46 o                         
   5  11   0       2672.09       2665.28        26.00 o                         
   7  11   0        296.37        288.30         7.69 o                         
   9  11   0        533.61        526.43        15.65 o                         
  11  11   0        176.62        221.35        16.69 o                         
 -10  12   0        258.63        276.18        11.29 o                         
  -8  12   0        570.13        523.48        14.63 o                         
  -6  12   0        189.09        195.46         7.13 o                         
  -4  12   0         85.46        104.67        10.16 o                         
  -2  12   0       2593.81       2749.10        33.04 o                         
   0  12   0       1946.12       2218.85        27.38 o                         
   2  12   0       2594.43       2729.81        25.68 o                         
   4  12   0         85.18         97.79         2.65 o                         
   6  12   0        188.86        194.05         5.14 o                         
   8  12   0        570.08        547.37        11.54 o                         
  10  12   0        258.65        275.09        17.42 o                         
 -11  13   0        233.24        222.81        15.97 o                         
  -9  13   0        373.68        378.96        12.83 o                         
  -7  13   0        246.82        241.33        13.43 o                         
  -5  13   0         76.95         86.57         5.44 o                         
  -3  13   0       1168.84       1195.12        21.47 o                         
  -1  13   0       1797.13       1921.41        29.62 o                         
   1  13   0       1795.54       1902.75        23.98 o                         
   3  13   0       1168.33       1183.27        12.90 o                         
   5  13   0         77.06         77.00         2.86 o                         
   7  13   0        246.05        246.31         6.26 o                         
   9  13   0        373.25        402.36        15.97 o                         
  11  13   0        233.57        216.28        16.69 o                         
 -10  14   0         93.88         95.59        12.70 o                         
  -8  14   0        801.79        774.36        18.75 o                         
  -6  14   0       1080.63       1071.76        21.81 o                         
  -4  14   0         49.01         47.27         3.82 o                         
  -2  14   0        524.31        601.19        22.16 o                         
   0  14   0       1311.07       1655.98        27.03 o                         
   2  14   0        524.72        583.42         7.55 o                         
   4  14   0         49.39         48.62         2.39 o                         
   6  14   0       1079.94       1040.03        15.22 o                         
   8  14   0        802.54        778.22        14.95 o                         
  10  14   0         93.88         98.69        12.34 o                         
 -11  15   0         64.46         60.23        10.16 o                         
  -9  15   0        194.36        203.28        16.33 o                         
  -7  15   0         98.87         89.98         9.43 o                         
  -5  15   0        940.83        923.56        24.35 o                         
  -3  15   0         46.55         82.60         6.13 o                         
  -1  15   0        572.32        524.04        11.27 o                         
   1  15   0        571.82        512.07         9.21 o                         
   3  15   0         46.36         76.56         3.08 o                         
   5  15   0        941.13        895.34        13.26 o                         
   7  15   0         98.43         98.88         4.66 o                         
   9  15   0        194.64        219.18        14.52 o                         
  11  15   0         64.62         59.50        10.16 o                         
 -10  16   0         34.91         18.14         7.26 o                         
  -8  16   0        194.13        188.31         8.72 o                         
  -6  16   0       3560.41       3476.66        54.99 o                         
  -4  16   0         99.43         98.72         5.13 o                         
  -2  16   0         12.51         11.08         1.87 o                         
   0  16   0         61.71         77.71         4.10 o                         
   2  16   0         12.58         10.43         1.50 o                         
   4  16   0        100.04         98.87         3.72 o                         
   6  16   0       3560.37       3567.85        39.41 o                         
   8  16   0        193.71        188.34         6.29 o                         
  10  16   0         34.90         30.47         7.98 o                         
  -9  17   0        143.42        137.66         9.59 o                         
  -7  17   0        374.26        371.71        16.70 o                         
  -5  17   0       3768.52       3784.54        57.86 o                         
  -3  17   0        221.81        217.27         6.80 o                         
  -1  17   0          4.90          3.26         1.54 o                         
   1  17   0          5.10          5.14         1.36 o                         
   3  17   0        221.89        221.20         6.18 o                         
   5  17   0       3768.38       3752.97        41.36 o                         
   7  17   0        375.16        381.05         8.50 o                         
   9  17   0        143.45        146.59        12.34 o                         
 -10  18   0         13.86          3.63         5.80 o                         
  -8  18   0        131.32        128.03         9.43 o                         
  -6  18   0       2616.83       2642.30        43.54 o                         
  -4  18   0        146.09        142.97         9.43 o                         
  -2  18   0         74.61         55.41         4.35 o                         
   0  18   0        204.03        201.65         8.71 o                         
   2  18   0         74.93         63.27         2.94 o                         
   4  18   0        146.71        146.77         4.70 o                         
   6  18   0       2617.49       2589.19        30.95 o                         
   8  18   0        131.15        127.13         7.13 o                         
  -9  19   0         28.08         22.49         6.53 o                         
  -7  19   0         24.39         12.33         5.08 o                         
  -5  19   0       1478.32       1454.49        27.51 o                         
  -3  19   0       2085.72       2092.82        49.53 o                         
  -1  19   0        837.02        900.09        18.19 o                         
   1  19   0        838.01        905.32        14.80 o                         
   3  19   0       2086.88       2008.90        24.19 o                         
   5  19   0       1478.70       1450.55        19.53 o                         
   7  19   0         24.39         17.37         2.87 o                         
 -10  20   0        149.58        154.57        15.24 o                         
  -8  20   0        103.31        139.33        13.06 o                         
  -6  20   0        372.00        387.39        12.32 o                         
  -4  20   0        311.73        312.16        15.24 o                         
  -2  20   0        789.63        763.77        16.03 o                         
   0  20   0       2670.83       2571.81        41.73 o                         
   2  20   0        789.67        729.41        11.29 o                         
   4  20   0        311.56        324.43         7.41 o                         
   6  20   0        371.71        365.09        12.29 o                         
   8  20   0        103.38        119.73        11.61 o                         
  -9  21   0        112.73        117.56        12.34 o                         
  -7  21   0         39.59         39.91         7.26 o                         
  -5  21   0        206.04        218.46        13.06 o                         
  -3  21   0        323.08        343.38        15.97 o                         
  -1  21   0        218.91        225.20        11.98 o                         
   1  21   0        219.05        208.26         6.39 o                         
   3  21   0        322.93        345.34         7.96 o                         
   5  21   0        206.18        203.86         7.39 o                         
   7  21   0         39.66         50.79         7.98 o                         
  -8  22   0         25.37         18.14         6.53 o                         
  -6  22   0         71.86         72.56         9.43 o                         
  -4  22   0         38.99         51.52         7.98 o                         
  -2  22   0        252.43        233.00        13.79 o                         
   0  22   0         57.95         63.91         5.05 o                         
   2  22   0        252.50        252.89        12.25 o                         
   4  22   0         39.00         37.38         3.72 o                         
   6  22   0         71.70         79.78         8.02 o                         
   8  22   0         25.43         21.04         5.80 o                         
  -5  23   0         96.68        119.73        11.61 o                         
  -3  23   0         92.32        101.59        10.88 o                         
  -1  23   0       1221.51       1106.59        34.17 o                         
   1  23   0       1222.21       1105.98        18.38 o                         
   3  23   0         92.29         92.23        10.59 o                         
   5  23   0         97.01        112.14         8.21 o                         
   7  23   0        303.92        346.24        18.15 o                         
  -6  24   0         78.22        106.67        14.51 o                         
  -4  24   0         36.81         58.77         9.43 o                         
  -2  24   0        144.57        145.87        11.61 o                         
   0  24   0          4.49          7.19         2.90 o                         
   2  24   0        144.10        137.10         5.94 o                         
   4  24   0         36.67         34.39         4.85 o                         
   6  24   0         78.40         84.90        10.88 o                         
   8  24   0        222.61        248.94        15.97 o                         
  -5  25   0        168.44        181.43        13.79 o                         
  -3  25   0        268.64        249.69        15.24 o                         
  -1  25   0        138.18        145.87        11.61 o                         
   1  25   0        138.22        122.66         5.98 o                         
   3  25   0        268.88        251.95        10.52 o                         
   5  25   0        168.50        190.87        13.79 o                         
   7  25   0         78.94         73.29        10.16 o                         
  -4  26   0         32.70         51.52         9.43 o                         
  -2  26   0         68.42         83.45        10.88 o                         
   0  26   0         96.33        122.61         6.97 o                         
   2  26   0         68.55         74.01         6.61 o                         
   4  26   0         32.47         55.88         7.49 o                         
   6  26   0        433.24        516.90        23.96 o                         
  -5  27   0         26.38         27.57         7.26 o                         
  -3  27   0        123.36        153.84        14.51 o                         
  -1  27   0        106.41         82.00        10.88 o                         
   1  27   0        106.37         78.06         9.80 o                         
   3  27   0        122.94        118.69         8.68 o                         
   5  27   0         26.33         29.02         7.26 o                         
  -4  28   0          8.59         16.69         6.53 o                         
  -2  28   0         37.64         37.73         7.98 o                         
   0  28   0         12.88         20.89         4.01 o                         
   2  28   0         37.70         42.81         8.71 o                         
   4  28   0          8.51         15.24         6.53 o                         
   6  28   0        158.36        136.43        14.51 o                         
  -5  29   0        118.30        166.18        16.69 o                         
  -3  29   0         64.02         80.54        11.61 o                         
  -1  29   0          4.13         13.06         5.80 o                         
   1  29   0          4.16         -0.73         3.63 o                         
   3  29   0         64.02         70.38        10.88 o                         
   5  29   0        118.11        147.31        15.24 o                         
  -4  30   0        178.26        228.60        17.42 o                         
  -2  30   0         63.57         74.74        10.88 o                         
   2  30   0         63.45         78.37        11.61 o                         
   4  30   0        178.41        209.01        15.97 o                         
  -1  31   0         86.33        124.08        14.51 o                         
   1  31   0         86.29         95.78        13.06 o                         
 -12   1   1        140.01        136.68         9.24 o                         
 -10   1   1        150.28        166.41         9.80 o                         
  -8   1   1        165.35        165.88        11.25 o                         
  -6   1   1        122.49        118.72         7.98 o                         
  -4   1   1        255.22        254.24         6.16 o                         
  -2   1   1      30116.98      29886.29       355.35 o                         
   0   1   1       2577.27       2582.47        59.43 o                         
   2   1   1        338.90        295.24         3.49 o                         
   4   1   1        458.64        432.70         5.30 o                         
   6   1   1         37.51         51.71         5.40 o                         
   8   1   1        640.39        655.02        12.33 o                         
  10   1   1        101.77         94.18         6.09 o                         
 -11   2   1        118.40        116.43         7.94 o                         
  -9   2   1        169.15        172.67        10.89 o                         
  -7   2   1        215.03        202.73         7.19 o                         
  -5   2   1        983.06       1058.00        18.52 o                         
  -3   2   1       6297.93       6469.07        72.75 o                         
  -1   2   1       5152.22       4979.08       145.06 o                         
   1   2   1       3238.21       3247.92        41.09 o                         
   3   2   1       1097.09       1030.25        10.25 o                         
   5   2   1       1361.58       1335.61        15.06 o                         
   7   2   1        121.33        121.00         6.28 o                         
   9   2   1         84.65         85.96         4.89 o                         
  11   2   1         21.62         21.77         5.08 o                         
 -12   3   1         60.59         57.79         6.40 o                         
 -10   3   1        867.38        818.50        19.01 o                         
  -8   3   1         81.25         67.13         5.13 o                         
  -6   3   1        334.06        324.26         8.73 o                         
  -4   3   1      10529.12      10870.39       121.69 o                         
  -2   3   1      50886.99      51218.63       880.66 o                         
   0   3   1       1843.85       1863.14        26.63 o                         
   2   3   1      35001.69      34096.61       564.92 o                         
   4   3   1       1429.79       1351.66        13.55 o                         
   6   3   1       1086.78       1085.33        21.46 o                         
   8   3   1       1166.27       1169.23        25.90 o                         
  10   3   1         87.24         71.11         6.61 o                         
 -11   4   1        407.46        388.10        12.83 o                         
  -9   4   1        116.75        113.95         6.16 o                         
  -7   4   1         27.00         23.79         3.63 o                         
  -5   4   1       1505.40       1563.45        48.00 o                         
  -3   4   1       3225.51       3268.53        38.09 o                         
  -1   4   1       3631.65       3656.36        50.52 o                         
   1   4   1       3872.39       3760.28        65.38 o                         
   3   4   1       1398.53       1264.31        14.18 o                         
   5   4   1        330.38        313.77         5.88 o                         
   7   4   1        319.85        323.77         8.38 o                         
   9   4   1         34.34         36.86         6.12 o                         
  11   4   1        282.44        304.08        17.78 o                         
 -12   5   1        123.24         99.42        11.61 o                         
 -10   5   1        130.26        126.90         9.43 o                         
  -8   5   1        222.87        220.70         8.21 o                         
  -6   5   1        821.19        823.70        15.94 o                         
  -4   5   1       1948.71       2119.13        26.00 o                         
  -2   5   1       3030.03       3005.85        33.87 o                         
   0   5   1       3298.05       3137.68        44.83 o                         
   2   5   1        442.60        381.65         6.01 o                         
   4   5   1        877.49        869.88        10.93 o                         
   6   5   1       1640.48       1641.42        18.68 o                         
   8   5   1          9.55          7.34         1.62 o                         
  10   5   1         35.99         30.38         4.69 o                         
 -11   6   1        137.35        137.29         8.36 o                         
  -9   6   1         74.81         74.13         6.16 o                         
  -7   6   1        103.15        101.96         5.13 o                         
  -5   6   1      12479.73      13306.33       143.95 o                         
  -3   6   1        908.66        899.41        15.18 o                         
  -1   6   1       2556.20       2377.82        34.85 o                         
   1   6   1       5838.00       5497.19        54.03 o                         
   3   6   1       2584.32       2713.82        28.56 o                         
   5   6   1       1221.93       1285.70        15.58 o                         
   7   6   1       1873.16       1919.71        22.13 o                         
   9   6   1         23.45         29.44         4.34 o                         
  11   6   1         77.79         70.64         7.13 o                         
 -12   7   1         91.40         92.16        11.61 o                         
 -10   7   1        101.62         96.65        11.97 o                         
  -8   7   1         71.42         72.25         5.64 o                         
  -6   7   1        152.49        140.47         4.46 o                         
  -4   7   1       1314.34       1373.79        22.40 o                         
  -2   7   1       1251.23       1297.57        20.37 o                         
   0   7   1        682.88        732.93        12.60 o                         
   2   7   1       1340.17       1353.49        13.05 o                         
   4   7   1       4098.72       4238.75        42.96 o                         
   6   7   1        150.14        139.00         3.80 o                         
   8   7   1        322.58        323.34        14.10 o                         
  10   7   1         72.51         77.80         7.32 o                         
  12   7   1         10.23         14.51         6.53 o                         
 -11   8   1          6.30          8.71         5.80 o                         
  -9   8   1         87.47         84.51         6.40 o                         
  -7   8   1        139.24        137.16         5.30 o                         
  -5   8   1         70.60         96.55        12.67 o                         
  -3   8   1       2599.99       2665.85        56.36 o                         
  -1   8   1          9.28         11.66         5.08 o                         
   1   8   1         17.04         15.94         1.09 o                         
   3   8   1       1020.12       1081.01        12.35 o                         
   5   8   1       1905.41       1899.04        21.99 o                         
   7   8   1       1671.85       1677.57        19.93 o                         
   9   8   1         37.19         33.50         4.62 o                         
  11   8   1         70.40         62.40        10.88 o                         
 -12   9   1         44.28         44.99         7.98 o                         
 -10   9   1         83.57         91.24         7.18 o                         
  -8   9   1        335.54        339.93        10.51 o                         
  -6   9   1         28.27         33.21         2.77 o                         
  -4   9   1       1563.79       1610.92        26.28 o                         
  -2   9   1        944.67        977.96        16.72 o                         
   0   9   1          5.17         10.88         5.44 o                         
   2   9   1        634.79        663.91        11.05 o                         
   4   9   1       1770.09       1835.41        18.10 o                         
   6   9   1        922.65        883.53        12.54 o                         
   8   9   1         69.75         84.58        14.88 o                         
  10   9   1        236.13        248.67        10.95 o                         
  12   9   1         49.53         60.22        11.61 o                         
 -11  10   1        294.21        346.23        18.15 o                         
  -9  10   1         62.09         67.77         5.88 o                         
  -7  10   1        574.14        583.46        11.31 o                         
  -5  10   1        423.66        430.48        15.25 o                         
  -3  10   1        153.66        167.72        11.25 o                         
  -1  10   1       2928.62       2988.53        43.54 o                         
   1  10   1       5066.25       5182.43        45.17 o                         
   3  10   1       1281.86       1146.87        14.18 o                         
   5  10   1         83.46         75.14         2.34 o                         
   7  10   1        564.07        520.95         9.24 o                         
   9  10   1        149.72        155.79         8.71 o                         
  11  10   1         21.38         30.47         8.71 o                         
 -12  11   1         70.33         58.77        10.16 o                         
 -10  11   1         88.72         78.37        10.16 o                         
  -8  11   1         15.85         13.00         3.31 o                         
  -6  11   1        143.71        152.03         4.99 o                         
  -4  11   1        719.80        746.51        14.91 o                         
  -2  11   1        492.34        545.48        11.04 o                         
   0  11   1       1886.67       1966.82        30.72 o                         
   2  11   1       1493.49       1604.72        15.79 o                         
   4  11   1        551.14        585.48         7.47 o                         
   6  11   1        613.29        623.06        12.90 o                         
   8  11   1        114.71        131.45         7.18 o                         
  10  11   1        145.94        163.28        13.06 o                         
  12  11   1         52.83         66.75        11.61 o                         
 -11  12   1         95.14         68.21         9.43 o                         
  -9  12   1         65.61         73.28         6.40 o                         
  -7  12   1        193.27        197.36         6.56 o                         
  -5  12   1        249.90        229.40         7.43 o                         
  -3  12   1        151.49        160.78         5.65 o                         
  -1  12   1        954.49        990.08        17.47 o                         
   1  12   1       1940.06       2100.69        20.06 o                         
   3  12   1       1232.65       1223.03        12.98 o                         
   5  12   1        125.25        129.65         2.96 o                         
   7  12   1        497.25        501.30        12.58 o                         
   9  12   1          6.02          4.30         6.53 o                         
  11  12   1        130.79        118.29        14.51 o                         
 -10  13   1        313.77        301.97        16.70 o                         
  -8  13   1        100.17        112.00         7.43 o                         
  -6  13   1        895.38        867.29        17.73 o                         
  -4  13   1       1226.09       1145.51        20.83 o                         
  -2  13   1        114.05        124.91         4.86 o                         
   0  13   1       1941.79       2175.13        34.30 o                         
   2  13   1        287.57        302.08         6.18 o                         
   4  13   1        398.06        398.28         5.75 o                         
   6  13   1       2418.22       2382.56        27.85 o                         
   8  13   1        506.62        536.07        12.29 o                         
  10  13   1         90.31         78.37        10.88 o                         
 -11  14   1         38.02         29.02         7.98 o                         
  -9  14   1        237.88        236.61        13.79 o                         
  -7  14   1       1216.00       1159.05        23.14 o                         
  -5  14   1         48.60         54.79         4.62 o                         
  -3  14   1        584.11        584.28        12.52 o                         
  -1  14   1        933.69        975.03        38.19 o                         
   1  14   1       2807.47       3089.12        28.67 o                         
   3  14   1        570.02        572.71         7.52 o                         
   5  14   1        405.54        407.31         9.64 o                         
   7  14   1        150.24        155.14         5.21 o                         
   9  14   1        222.93        227.17        14.52 o                         
  11  14   1         99.57        137.87        15.24 o                         
 -10  15   1        138.85        118.29        12.34 o                         
  -8  15   1          6.60          6.13         4.35 o                         
  -6  15   1        801.66        779.94        19.26 o                         
  -4  15   1        219.58        208.57         7.43 o                         
  -2  15   1       3531.88       3515.97        52.50 o                         
   0  15   1        454.90        492.41        11.26 o                         
   2  15   1        336.47        348.92         5.33 o                         
   4  15   1        329.65        318.34         8.38 o                         
   6  15   1         10.46         16.93         2.20 o                         
   8  15   1        243.10        235.61         8.36 o                         
  10  15   1         93.66         86.35        11.61 o                         
 -11  16   1         49.67         47.89         9.43 o                         
  -9  16   1         58.42         39.91         7.26 o                         
  -7  16   1        405.63        431.27        17.43 o                         
  -5  16   1       1020.92       1003.21        20.30 o                         
  -3  16   1         20.55         17.12         2.57 o                         
  -1  16   1        238.98        259.61         8.35 o                         
   1  16   1        172.61        186.82         3.73 o                         
   3  16   1        124.20        122.46         3.83 o                         
   5  16   1        328.33        314.04         7.23 o                         
   7  16   1        804.08        821.79        13.37 o                         
   9  16   1        197.63        186.52        13.06 o                         
 -10  17   1        133.81        153.12        14.51 o                         
  -8  17   1         55.70         48.62         7.98 o                         
  -6  17   1        561.03        567.59        14.38 o                         
  -4  17   1        523.05        480.81        18.88 o                         
  -2  17   1        626.69        643.68        26.52 o                         
   0  17   1        260.08        246.02         7.94 o                         
   2  17   1         33.26         31.35         1.88 o                         
   4  17   1        398.14        407.73         7.94 o                         
   6  17   1        113.50        108.21         4.61 o                         
   8  17   1        433.89        424.38        12.11 o                         
  -9  18   1         57.40         70.38         9.43 o                         
  -7  18   1        141.35        140.06        10.16 o                         
  -5  18   1        673.93        691.56        23.25 o                         
  -3  18   1       3409.50       3379.89        52.10 o                         
  -1  18   1        397.73        404.63        11.62 o                         
   1  18   1        194.22        185.24         4.55 o                         
   3  18   1         29.20         26.39         2.28 o                         
   5  18   1        950.11        916.14        13.95 o                         
   7  18   1        400.99        415.11        26.05 o                         
 -10  19   1         13.08         10.16         5.80 o                         
  -8  19   1          3.52         -0.73         4.35 o                         
  -6  19   1        989.84        988.36        30.52 o                         
  -4  19   1        233.35        219.93        13.07 o                         
  -2  19   1        145.23        152.92         6.61 o                         
   0  19   1         14.22         14.13         2.57 o                         
   2  19   1        162.46        142.33         4.28 o                         
   4  19   1         26.60         25.25         3.05 o                         
   6  19   1        163.09        160.88         8.44 o                         
   8  19   1        215.66        213.38        14.52 o                         
  -9  20   1         34.09         29.75         7.26 o                         
  -7  20   1        175.87        168.37        11.61 o                         
  -5  20   1        270.19        275.11        14.52 o                         
  -3  20   1       1296.58       1256.50        24.02 o                         
  -1  20   1        463.23        494.33        12.71 o                         
   1  20   1        830.74        741.19        13.65 o                         
   3  20   1        188.93        188.53         6.39 o                         
   5  20   1        219.95        210.26         9.36 o                         
   7  20   1         39.87         37.44         7.62 o                         
  -6  21   1        113.98        119.01        11.61 o                         
  -4  21   1        610.91        577.41        22.52 o                         
  -2  21   1        599.43        571.08        14.27 o                         
   0  21   1       1439.91       1278.66        24.91 o                         
   2  21   1        359.98        333.14         8.78 o                         
   4  21   1        294.82        266.98         8.19 o                         
   6  21   1        332.79        357.09        10.19 o                         
   8  21   1        339.53        341.90        17.42 o                         
  -5  22   1        166.15        185.79        13.06 o                         
  -3  22   1        159.49        177.08        12.34 o                         
  -1  22   1       1256.39       1206.12        24.10 o                         
   1  22   1        783.46        699.92        13.53 o                         
   3  22   1          6.55         12.21         2.44 o                         
   5  22   1        126.74        128.75         6.70 o                         
   7  22   1         69.25         76.92         9.43 o                         
  -6  23   1         49.06         45.71         7.98 o                         
  -4  23   1        282.54        256.96        15.24 o                         
  -2  23   1        327.69        329.58        16.70 o                         
   0  23   1        127.49        109.12         5.18 o                         
   2  23   1         44.91         47.56         4.03 o                         
   4  23   1        125.03        128.43         6.58 o                         
   6  23   1         45.44         43.54         7.26 o                         
   8  23   1         79.15         80.54        10.88 o                         
  -5  24   1        125.59        120.46        12.34 o                         
  -3  24   1        169.04        149.50        12.34 o                         
  -1  24   1        159.95        144.42        11.61 o                         
   1  24   1       1859.63       1637.26        27.32 o                         
   3  24   1        248.69        232.16         9.60 o                         
   5  24   1        209.47        241.68        15.24 o                         
   7  24   1         18.39         11.61         5.80 o                         
  -6  25   1         95.45         99.41        12.34 o                         
  -4  25   1        260.86        244.60        15.97 o                         
  -2  25   1         86.02         60.23         8.71 o                         
   0  25   1         98.80         94.83         5.84 o                         
   2  25   1         49.95         42.89         4.03 o                         
   4  25   1         21.83         25.85         3.90 o                         
   6  25   1         75.02        111.02        13.06 o                         
  -5  26   1          4.66          7.26         5.08 o                         
  -3  26   1        145.71        136.43        13.79 o                         
  -1  26   1        116.70         98.69        11.61 o                         
   1  26   1          5.91          5.39         2.11 o                         
   3  26   1         80.32         72.06         5.45 o                         
   5  26   1        183.99        197.40        14.51 o                         
   7  26   1         21.16         33.38         7.98 o                         
  -6  27   1         94.38        115.38        17.42 o                         
  -4  27   1         48.85         47.16         9.43 o                         
  -2  27   1         36.82         36.28         7.98 o                         
   0  27   1         21.43         26.59         4.53 o                         
   2  27   1         53.53         50.21         4.80 o                         
   4  27   1          2.30         -0.73         4.35 o                         
   6  27   1         80.09        102.31        12.34 o                         
  -5  28   1        136.78        156.02        15.96 o                         
  -3  28   1        206.29        206.12        15.97 o                         
  -1  28   1         14.16         13.79         3.48 o                         
   1  28   1          0.89          3.89         2.79 o                         
   3  28   1         34.26         14.51         6.53 o                         
   5  28   1        126.85        162.55        15.96 o                         
  -4  29   1        163.21        187.96        18.14 o                         
  -2  29   1        101.37        103.04        13.06 o                         
   0  29   1         73.50         70.45         7.98 o                         
   2  29   1        167.27        153.85        15.24 o                         
   4  29   1          1.09         -2.18         4.35 o                         
  -3  30   1          9.48         22.49         7.98 o                         
  -1  30   1          8.83          7.20         5.44 o                         
   1  30   1          8.11          7.26         5.80 o                         
   3  30   1         89.31         94.33        13.06 o                         
  -2  31   1         18.21         23.22         7.98 o                         
   0  31   1        199.03        227.88        17.42 o                         
   2  31   1        196.53        243.12        18.14 o                         
 -12   0   2        919.37        917.55        30.51 o                         
 -10   0   2       1532.55       1597.99        42.19 o                         
  -8   0   2         87.05         86.35         7.98 o                         
  -6   0   2       1524.74       1491.61        34.96 o                         
  -4   0   2         95.16         95.80         5.08 o                         
  -2   0   2      14619.41      13391.77       285.76 o                         
   0   0   2      17271.08      16074.64       244.28 o                         
   2   0   2      89663.46     100243.27      1204.11 o                         
   4   0   2       2365.83       2361.58        49.00 o                         
   6   0   2       1283.15       1388.68        32.75 o                         
   8   0   2         99.09         98.69         7.26 o                         
  10   0   2         89.12         95.06         9.43 o                         
 -11   1   2         71.20         63.01         5.88 o                         
  -9   1   2       3063.71       3135.13        49.26 o                         
  -7   1   2        189.36        182.60         8.71 o                         
  -5   1   2        389.63        420.80        21.43 o                         
  -3   1   2       3480.12       3737.32        51.04 o                         
  -1   1   2       4982.06       5127.32        99.80 o                         
   1   1   2      30167.06      30392.96       282.64 o                         
   3   1   2       1846.72       1825.44        19.14 o                         
   5   1   2        161.08        176.15         5.13 o                         
   7   1   2         30.98         30.15         3.08 o                         
   9   1   2         62.43         73.00         7.62 o                         
 -12   2   2         74.84         72.56         9.43 o                         
 -10   2   2       1115.07       1133.37        23.13 o                         
  -8   2   2        152.84        159.44         6.40 o                         
  -6   2   2        352.53        397.97         9.24 o                         
  -4   2   2       6160.32       6370.26        87.23 o                         
  -2   2   2       5479.71       5322.73        88.30 o                         
   0   2   2       6616.81       6701.38       180.53 o                         
   2   2   2      53961.41      55708.05       563.75 o                         
   4   2   2        610.47        620.72         7.93 o                         
   6   2   2       1501.72       1507.62        24.70 o                         
   8   2   2         76.44         89.75         4.85 o                         
  10   2   2         46.70         49.34         7.26 o                         
 -11   3   2         56.24         40.52         4.85 o                         
  -9   3   2        164.98        151.13         6.67 o                         
  -7   3   2        192.65        200.60        13.43 o                         
  -5   3   2       1557.99       1569.75        32.80 o                         
  -3   3   2       9828.77       9492.14       302.09 o                         
  -1   3   2        374.01        309.07        10.18 o                         
   1   3   2       5651.53       5971.04        66.37 o                         
   3   3   2       1619.40       1737.04        18.57 o                         
   5   3   2        418.05        427.19         5.84 o                         
   7   3   2        260.41        261.68        10.69 o                         
   9   3   2        114.41        118.05         7.11 o                         
  11   3   2        115.95        101.59        12.34 o                         
 -12   4   2         44.27         43.54         7.98 o                         
 -10   4   2        441.42        434.11        12.57 o                         
  -8   4   2         18.77         20.84         3.08 o                         
  -6   4   2       2089.85       2147.54        33.77 o                         
  -4   4   2       7286.75       7659.90        85.92 o                         
  -2   4   2        544.20        514.63         6.82 o                         
   0   4   2        885.15        858.21        11.65 o                         
   2   4   2       1773.06       1629.40        18.79 o                         
   4   4   2        694.22        739.30         8.47 o                         
   6   4   2        356.51        372.80         6.13 o                         
   8   4   2        189.20        182.53         5.87 o                         
  10   4   2        192.13        195.96        12.34 o                         
 -11   5   2         27.58         29.75         6.53 o                         
  -9   5   2        394.25        389.36        13.43 o                         
  -7   5   2        734.93        728.40        15.15 o                         
  -5   5   2       4043.95       4115.86        48.42 o                         
  -3   5   2       3252.66       3568.38        35.50 o                         
  -1   5   2        919.61        866.87        14.68 o                         
   1   5   2       2641.72       2472.39        30.32 o                         
   3   5   2       2451.31       2425.57        22.20 o                         
   5   5   2        218.19        225.50         3.93 o                         
   7   5   2        771.95        756.87        12.92 o                         
   9   5   2         12.21          7.26         3.99 o                         
  11   5   2        119.11        116.83        11.61 o                         
 -12   6   2          9.93          4.35         5.08 o                         
 -10   6   2        240.76        253.62         9.48 o                         
  -8   6   2        999.36       1007.74        31.26 o                         
  -6   6   2       2668.86       2701.28        34.00 o                         
  -4   6   2       4919.00       5357.90        61.22 o                         
  -2   6   2        290.27        266.60        10.17 o                         
   0   6   2       1226.22       1151.77        19.10 o                         
   2   6   2        362.93        312.81         9.86 o                         
   4   6   2         60.47         53.38         1.64 o                         
   6   6   2        351.57        373.54         5.75 o                         
   8   6   2        874.78        910.48        20.02 o                         
  10   6   2         35.76         23.94         5.80 o                         
 -11   7   2        161.10        165.46        12.34 o                         
  -9   7   2        384.34        370.82        11.62 o                         
  -7   7   2       1119.51       1112.48        20.82 o                         
  -5   7   2        479.81        491.50         8.79 o                         
  -3   7   2       1330.82       1485.51        23.93 o                         
  -1   7   2        335.21        334.71         7.95 o                         
   1   7   2       2947.55       2722.99        32.94 o                         
   3   7   2       2714.04       2798.06        29.35 o                         
   5   7   2        467.95        395.18         5.65 o                         
   7   7   2        515.10        501.44        13.33 o                         
   9   7   2        155.28        162.08         8.46 o                         
 -12   8   2         52.37         54.42         9.43 o                         
 -10   8   2         59.85         52.97         7.98 o                         
  -8   8   2        355.69        334.20        10.00 o                         
  -6   8   2        348.00        353.23         7.40 o                         
  -4   8   2         41.90         66.64         3.99 o                         
  -2   8   2         75.36         69.26         5.81 o                         
   0   8   2       1202.84       1224.12        20.36 o                         
   2   8   2       1011.93        973.61        11.75 o                         
   4   8   2        603.81        565.02        11.87 o                         
   6   8   2         65.81         63.41         2.29 o                         
   8   8   2        809.57        809.81        45.78 o                         
  10   8   2        103.89        133.20         8.54 o                         
 -11   9   2         46.75         34.10         7.26 o                         
  -9   9   2        196.17        193.22         7.94 o                         
  -7   9   2        278.72        293.60         7.26 o                         
  -5   9   2       1658.84       1729.65        23.25 o                         
  -3   9   2       2970.85       3271.75        70.28 o                         
  -1   9   2       1686.15       1743.16        27.61 o                         
   1   9   2       2994.38       3005.92        33.45 o                         
   3   9   2       1139.24       1202.54        14.34 o                         
   5   9   2        530.50        537.20         9.41 o                         
   7   9   2        128.74        120.77         5.24 o                         
   9   9   2         28.19         27.21         4.62 o                         
 -12  10   2        120.82        112.48        12.34 o                         
 -10  10   2        322.90        333.19        16.70 o                         
  -8  10   2        103.82        105.48         6.28 o                         
  -6  10   2        581.34        589.48        10.73 o                         
  -4  10   2        355.81        376.32         9.49 o                         
  -2  10   2         23.49         42.25         9.80 o                         
   0  10   2       1416.54       1450.07        27.34 o                         
   2  10   2      11984.25      12843.39       194.30 o                         
   4  10   2        699.42        703.09        10.28 o                         
   6  10   2         10.73          7.69         1.70 o                         
   8  10   2        434.88        449.51        13.35 o                         
  10  10   2         86.33        100.00        14.51 o                         
 -11  11   2          5.47          2.18         5.08 o                         
  -9  11   2        269.09        287.44        14.52 o                         
  -7  11   2        245.87        265.86         7.10 o                         
  -5  11   2         43.61         35.83         3.99 o                         
  -3  11   2       2265.68       2399.59        53.29 o                         
  -1  11   2       2009.52       2097.92        33.03 o                         
   1  11   2        625.32        581.16         7.66 o                         
   3  11   2         19.69         17.40         1.68 o                         
   5  11   2        213.44        227.50         5.29 o                         
   7  11   2        159.28        157.30         5.87 o                         
   9  11   2        195.52        184.71         9.24 o                         
  11  11   2         54.50         71.83        11.61 o                         
 -10  12   2        330.60        323.75        16.70 o                         
  -8  12   2        146.51        126.28         9.43 o                         
  -6  12   2        323.81        311.42         7.71 o                         
  -4  12   2        536.73        561.43        12.58 o                         
  -2  12   2        394.61        422.16        10.01 o                         
   0  12   2       2345.82       2370.53        37.45 o                         
   2  12   2       4410.75       4434.14        45.03 o                         
   4  12   2        900.63        913.74        12.57 o                         
   6  12   2        271.50        262.67         6.09 o                         
   8  12   2        660.37        654.72        14.09 o                         
  10  12   2        132.28        154.57        13.06 o                         
 -11  13   2         60.85         55.15         8.71 o                         
  -9  13   2        280.94        263.49        14.52 o                         
  -7  13   2        211.24        183.69         6.14 o                         
  -5  13   2        720.53        693.95        19.26 o                         
  -3  13   2         68.06         55.15         5.81 o                         
  -1  13   2       1011.93       1134.69        20.56 o                         
   1  13   2        888.27        982.48        12.83 o                         
   3  13   2        261.50        251.67         5.17 o                         
   5  13   2        163.42        203.34         5.94 o                         
   7  13   2          1.86          0.86         1.44 o                         
   9  13   2         26.95         19.59         4.34 o                         
  11  13   2         46.14         47.89         9.43 o                         
 -10  14   2         24.42         13.79         5.80 o                         
  -8  14   2        445.85        469.04        18.88 o                         
  -6  14   2        852.46        841.53        18.24 o                         
  -4  14   2       1509.75       1406.39        37.13 o                         
  -2  14   2        374.83        356.03         9.72 o                         
   0  14   2        364.64        421.47        10.52 o                         
   2  14   2         56.20         52.01         5.90 o                         
   4  14   2        267.32        259.92         5.82 o                         
   6  14   2        173.13        168.27         6.29 o                         
   8  14   2        132.22        131.53         8.51 o                         
  10  14   2         44.54         38.46        10.16 o                         
 -11  15   2         63.41         45.71         8.71 o                         
  -9  15   2         30.00         26.85         6.53 o                         
  -7  15   2        196.95        189.61         8.21 o                         
  -5  15   2       1576.94       1517.46        40.03 o                         
  -3  15   2        508.50        443.31        13.80 o                         
  -1  15   2        180.12        181.67         6.91 o                         
   1  15   2        155.90        187.13         3.96 o                         
   3  15   2        215.77        232.87         5.76 o                         
   5  15   2       1455.17       1403.07        18.50 o                         
   7  15   2       1992.77       1995.29        33.10 o                         
   9  15   2         10.71          4.35         4.35 o                         
 -10  16   2         35.63         42.08         7.98 o                         
  -8  16   2         49.09         39.91         6.53 o                         
  -6  16   2         68.81         65.83         7.62 o                         
  -4  16   2      11013.53      10796.06       217.27 o                         
  -2  16   2         90.66         85.43         5.22 o                         
   0  16   2        230.50        203.26        10.16 o                         
   2  16   2         23.93         26.13         1.95 o                         
   4  16   2        135.42        116.69         3.98 o                         
   6  16   2         93.51         94.87         4.94 o                         
   8  16   2       2268.01       2237.27        56.43 o                         
  -9  17   2          7.16          8.71         5.08 o                         
  -7  17   2        539.68        529.90        14.63 o                         
  -5  17   2        400.05        379.74        16.70 o                         
  -3  17   2        746.62        674.97        15.62 o                         
  -1  17   2        130.71        130.82        11.97 o                         
   1  17   2        139.91        141.33         5.66 o                         
   3  17   2        156.16        147.42         5.58 o                         
   5  17   2       1300.26       1314.10        21.12 o                         
   7  17   2       1383.10       1400.54        23.16 o                         
   9  17   2         46.77         37.01         7.98 o                         
 -10  18   2         19.77         24.67         6.53 o                         
  -8  18   2         13.21         16.69         5.80 o                         
  -6  18   2        344.16        348.46        16.70 o                         
  -4  18   2       6910.03       6902.79       141.83 o                         
  -2  18   2        622.03        577.27        17.07 o                         
   0  18   2        466.00        448.20        12.29 o                         
   2  18   2        151.16        124.73         4.88 o                         
   4  18   2         79.81         74.94         5.94 o                         
   6  18   2        108.50         92.29         5.72 o                         
   8  18   2        736.67        759.76        29.05 o                         
  -9  19   2        180.24        162.56        13.06 o                         
  -7  19   2         34.33         37.00         7.26 o                         
  -5  19   2        551.57        530.88        21.06 o                         
  -3  19   2       2390.08       2241.48        38.33 o                         
  -1  19   2        768.51        710.06        23.98 o                         
   1  19   2         56.00         50.68         3.84 o                         
   3  19   2        665.07        662.30        13.28 o                         
   5  19   2         83.38         82.31         5.45 o                         
   7  19   2       1198.64       1161.97        25.41 o                         
   9  19   2         37.97         46.44        10.16 o                         
  -6  20   2         28.04         26.12         6.53 o                         
  -4  20   2        522.42        532.31        21.79 o                         
  -2  20   2       1440.84       1394.46        26.69 o                         
   0  20   2        905.52        923.61        16.06 o                         
   2  20   2         10.19          7.26         2.09 o                         
   4  20   2         45.37         39.48         3.90 o                         
   6  20   2        224.80        224.20         8.05 o                         
   8  20   2        254.06        236.61        15.97 o                         
  -5  21   2         52.05         58.05         8.71 o                         
  -3  21   2        829.47        852.70        19.44 o                         
  -1  21   2        314.45        317.32        13.07 o                         
   1  21   2        735.03        686.74        15.11 o                         
   3  21   2        160.16        147.04        13.62 o                         
   5  21   2        594.87        604.09        13.68 o                         
   7  21   2         11.58         15.93         3.82 o                         
  -6  22   2         33.67         41.36         7.98 o                         
  -4  22   2         66.94         80.54        10.16 o                         
  -2  22   2        387.77        382.65        11.99 o                         
   0  22   2        320.01        279.18         8.05 o                         
   2  22   2        829.24        786.42        15.33 o                         
   4  22   2         19.43         32.74         3.90 o                         
   6  22   2        152.41        164.74         9.43 o                         
  -5  23   2        285.96        290.35        16.69 o                         
  -3  23   2        316.97        319.40        17.42 o                         
  -1  23   2        567.20        592.39        20.33 o                         
   1  23   2         57.66         68.85         7.85 o                         
   3  23   2        183.74        161.50        10.35 o                         
   5  23   2         26.60         19.58         4.34 o                         
   7  23   2         82.48         93.61        11.61 o                         
  -6  24   2         99.69        108.12        13.06 o                         
  -4  24   2        141.65        160.38        15.24 o                         
  -2  24   2        291.74        301.24        17.42 o                         
   0  24   2         50.63         56.79         4.57 o                         
   2  24   2         89.71         84.80         5.78 o                         
   4  24   2         40.32         46.87         5.88 o                         
   6  24   2         60.92         56.51         6.40 o                         
  -5  25   2        665.87        713.90        29.05 o                         
  -3  25   2        109.39         87.81        11.61 o                         
  -1  25   2        151.52        142.17        19.59 o                         
   1  25   2        480.15        423.32        11.00 o                         
   3  25   2        372.64        357.11        10.46 o                         
   5  25   2         82.87         83.67         7.70 o                         
   7  25   2         37.41         52.24         9.43 o                         
  -6  26   2        315.30        328.09        19.60 o                         
  -4  26   2         85.69        107.39        13.06 o                         
  -2  26   2         96.26        110.30        13.06 o                         
   0  26   2         19.36         20.35         3.19 o                         
   2  26   2          0.52          7.00         2.63 o                         
   4  26   2         91.04        138.36         9.71 o                         
   6  26   2         40.79         50.79         9.43 o                         
  -5  27   2         99.10        103.77        13.06 o                         
  -3  27   2         43.56         55.14        10.16 o                         
  -1  27   2        257.17        249.74        10.63 o                         
   1  27   2        170.07        174.30        11.83 o                         
   3  27   2        602.49        605.73        17.67 o                         
   5  27   2        181.58        215.54        15.97 o                         
  -4  28   2        363.40        434.09        23.23 o                         
  -2  28   2         35.94         35.55         8.71 o                         
   0  28   2         68.28         70.38         6.97 o                         
   2  28   2        125.40        133.91        11.25 o                         
   4  28   2        184.82        238.77        16.69 o                         
  -3  29   2        173.67        216.26        16.69 o                         
  -1  29   2        160.34        218.06        10.63 o                         
   1  29   2         19.02         13.40         4.34 o                         
   3  29   2         73.32         89.25        12.34 o                         
  -2  30   2         46.06         50.79        10.16 o                         
   0  30   2         34.77         38.43         5.75 o                         
   2  30   2         14.43         23.94         7.98 o                         
  -1  31   2        134.59        143.01        10.43 o                         
   1  31   2         34.56         55.60        14.87 o                         
 -10   1   3        207.44        211.05        16.33 o                         
  -8   1   3          8.18          9.49         2.05 o                         
  -6   1   3        434.00        452.79         9.49 o                         
  -4   1   3       1817.19       1871.68        27.09 o                         
   0   1   3       3914.24       3788.65        43.71 o                         
   2   1   3        880.35        850.05        10.19 o                         
   4   1   3       3501.95       3641.88        36.98 o                         
   6   1   3        177.88        179.35         5.89 o                         
   8   1   3        249.46        247.70         8.21 o                         
 -11   2   3         78.29         68.93         8.71 o                         
  -9   2   3         55.05         47.83         5.08 o                         
  -7   2   3       1681.34       1695.57        27.54 o                         
  -5   2   3        295.66        326.11        11.98 o                         
  -3   2   3       1865.66       1889.27        22.79 o                         
  -1   2   3        901.81        908.60        18.95 o                         
   1   2   3       1196.77       1202.67        12.07 o                         
   3   2   3        980.87        963.32        11.59 o                         
   5   2   3        289.22        304.63         6.59 o                         
   7   2   3         69.76         68.72         3.82 o                         
   9   2   3         33.24         31.20         5.80 o                         
 -10   3   3        660.39        685.63        23.24 o                         
  -8   3   3       1575.68       1598.63        27.01 o                         
  -6   3   3       1199.54       1338.39        25.47 o                         
  -4   3   3       1320.09       1394.78        21.71 o                         
  -2   3   3       1471.53       1481.17        35.04 o                         
   0   3   3       2843.66       2786.16        43.42 o                         
   2   3   3        836.91        788.88         9.67 o                         
   4   3   3       3264.22       3287.18        34.10 o                         
   6   3   3         66.85         73.22         2.75 o                         
   8   3   3         84.30         87.21         5.44 o                         
  10   3   3        119.12        130.62        10.16 o                         
 -11   4   3         79.30         65.31         8.71 o                         
  -9   4   3         47.46         45.29         5.44 o                         
  -7   4   3         15.57         16.23         5.08 o                         
  -5   4   3       4685.83       4857.60       101.73 o                         
  -3   4   3       5383.90       5707.34        80.72 o                         
  -1   4   3        790.93        742.69        10.39 o                         
   1   4   3        164.05        167.41         4.04 o                         
   3   4   3        582.98        565.78         7.60 o                         
   5   4   3        369.72        373.89         6.36 o                         
   7   4   3        232.52        240.42         7.32 o                         
   9   4   3        228.66        211.21        12.34 o                         
 -12   5   3         38.29         44.99         7.98 o                         
 -10   5   3         32.36         20.32         5.08 o                         
  -8   5   3        801.82        775.85        15.90 o                         
  -6   5   3       1615.54       1601.18        32.77 o                         
  -4   5   3       1966.21       2155.84        27.31 o                         
  -2   5   3       4008.46       4105.81        86.92 o                         
   0   5   3       1844.45       1830.64        28.15 o                         
   2   5   3       2398.43       2513.20        30.99 o                         
   4   5   3       2961.66       3080.95        32.12 o                         
   6   5   3        390.78        379.85         7.34 o                         
   8   5   3        504.44        515.61        18.88 o                         
  10   5   3        107.32         95.06        10.16 o                         
 -11   6   3        121.54        108.85        10.89 o                         
  -9   6   3        501.48        506.86        18.88 o                         
  -7   6   3       2272.02       2247.11        35.55 o                         
  -5   6   3       3295.02       3547.44        42.45 o                         
  -3   6   3       5516.81       6077.48        68.12 o                         
  -1   6   3        142.42        139.75         4.86 o                         
   1   6   3         77.42         81.81         2.93 o                         
   3   6   3        194.18        217.57         5.42 o                         
   5   6   3         70.21         79.17         3.14 o                         
   7   6   3         82.89         86.92         5.68 o                         
   9   6   3        962.67        993.39        30.52 o                         
  11   6   3         14.64         19.59         6.53 o                         
 -12   7   3         38.03         28.30         7.26 o                         
 -10   7   3        144.63        148.77        10.89 o                         
  -8   7   3       1370.24       1302.41        23.64 o                         
  -6   7   3         28.25         27.41         2.35 o                         
  -4   7   3        198.72        243.29         5.09 o                         
  -2   7   3        186.60        204.01         9.44 o                         
   0   7   3       1167.22       1189.15        16.53 o                         
   2   7   3        153.52        170.53         4.61 o                         
   4   7   3        927.68       1010.17        18.49 o                         
   6   7   3         76.28         68.32         3.53 o                         
   8   7   3        276.63        251.16        13.07 o                         
  10   7   3         85.85         76.19         9.43 o                         
 -11   8   3        144.64        154.57        11.61 o                         
  -9   8   3        739.07        693.01        22.52 o                         
  -7   8   3       1596.65       1638.77        22.92 o                         
  -5   8   3         20.95         21.59         3.21 o                         
  -3   8   3       3933.65       4135.87        89.54 o                         
  -1   8   3       2729.83       2797.65        42.45 o                         
   1   8   3       1447.26       1530.41        34.20 o                         
   3   8   3        157.92        175.93         4.88 o                         
   5   8   3         26.65         23.87         2.72 o                         
   7   8   3        220.36        214.88         8.68 o                         
   9   8   3        210.38        187.98        12.34 o                         
 -12   9   3         38.69         56.60         9.43 o                         
 -10   9   3        781.07        741.66        25.42 o                         
  -8   9   3        457.95        436.40        16.70 o                         
  -6   9   3        189.78        330.63        18.74 o                         
  -4   9   3        355.00        352.48         8.33 o                         
  -2   9   3       1464.41       1495.78        25.51 o                         
   0   9   3        755.78        823.96        12.85 o                         
   2   9   3       1729.07       1868.90        24.98 o                         
   4   9   3        336.94        357.88         7.94 o                         
   6   9   3         90.68        212.90         7.32 o                         
   8   9   3         44.16         36.46         6.89 o                         
  10   9   3         66.99         71.11        10.16 o                         
 -11  10   3         52.88         49.34         8.71 o                         
  -9  10   3        653.42        601.38        21.79 o                         
  -7  10   3         85.79         99.29         5.57 o                         
  -5  10   3         13.11         18.35         2.27 o                         
  -3  10   3        129.10        119.03         7.98 o                         
  -1  10   3        306.70        313.46         8.46 o                         
   1  10   3       2052.72       2084.65        36.37 o                         
   3  10   3       1124.12       1092.14        16.66 o                         
   5  10   3        337.76        336.36         6.68 o                         
   7  10   3        119.25        115.16         5.60 o                         
   9  10   3         19.66         21.77         5.80 o                         
 -10  11   3        220.78        234.43        13.79 o                         
  -8  11   3         37.74         34.10         5.80 o                         
  -6  11   3        356.65        351.85         7.88 o                         
  -4  11   3        755.40        757.37        23.99 o                         
  -2  11   3        205.10        195.81         6.92 o                         
   0  11   3       2240.34       2316.22        30.20 o                         
   2  11   3        660.17        690.72        12.02 o                         
   4  11   3        311.93        294.41         5.89 o                         
   6  11   3        607.99        596.26        10.19 o                         
   8  11   3         47.01         43.18         6.76 o                         
 -11  12   3        181.92        196.67        13.79 o                         
  -9  12   3        206.62        191.61        11.61 o                         
  -7  12   3        126.02        120.50         6.89 o                         
  -5  12   3         12.44         16.69         4.35 o                         
  -3  12   3        477.10        485.96        18.16 o                         
  -1  12   3        462.48        535.77        12.58 o                         
   1  12   3       1390.23       1495.62        21.01 o                         
   3  12   3       2517.04       2647.65        28.91 o                         
   5  12   3        246.06        254.22         6.79 o                         
   7  12   3        171.12        174.80         5.41 o                         
   9  12   3        183.04        201.76        13.79 o                         
 -10  13   3        146.85        146.59        13.06 o                         
  -8  13   3       1433.28       1349.79        37.09 o                         
  -6  13   3       1783.57       1740.48        30.83 o                         
  -4  13   3        196.25        157.51        10.16 o                         
  -2  13   3       3093.07       2876.31        45.48 o                         
   0  13   3        181.62        185.13         5.30 o                         
   2  13   3        472.44        534.09        11.86 o                         
   4  13   3        922.21        927.03        13.15 o                         
   6  13   3        409.96        397.83         9.75 o                         
   8  13   3        241.13        243.97         8.36 o                         
 -11  14   3          6.56          9.43         5.08 o                         
  -9  14   3         56.04         55.87         7.98 o                         
  -7  14   3         94.54        104.83         7.13 o                         
  -5  14   3         24.09         39.18         6.53 o                         
  -3  14   3        386.67        365.26        15.25 o                         
  -1  14   3         50.18         54.24         4.34 o                         
   1  14   3         28.44         20.65         3.33 o                         
   3  14   3        286.37        272.46         6.81 o                         
   5  14   3        100.42         88.30         3.75 o                         
   7  14   3        123.78        117.25         7.09 o                         
   9  14   3        221.21        216.28        15.24 o                         
 -10  15   3         12.00         12.33         5.80 o                         
  -8  15   3        266.90        278.00        14.52 o                         
  -6  15   3        335.78        349.20        16.70 o                         
  -4  15   3        647.76        608.08        22.52 o                         
  -2  15   3        768.45        718.97        16.42 o                         
   0  15   3        366.59        355.21         8.22 o                         
   2  15   3        206.13        227.73         7.82 o                         
   4  15   3        642.75        668.43        13.28 o                         
   6  15   3        497.79        449.86        11.02 o                         
   8  15   3        389.90        392.63        14.11 o                         
  -9  16   3         64.48         67.48         8.71 o                         
  -7  16   3        795.82        796.24        28.33 o                         
  -5  16   3        691.71        690.88        24.70 o                         
  -3  16   3        122.55        126.57         6.40 o                         
  -1  16   3        282.57        255.59         8.97 o                         
   1  16   3        294.86        285.35         8.39 o                         
   3  16   3       1521.78       1454.58        23.27 o                         
   5  16   3        881.44        805.67        18.44 o                         
   7  16   3        305.16        297.22         9.50 o                         
   9  16   3        111.51        103.04        13.06 o                         
 -10  17   3         35.78         45.71         7.98 o                         
  -6  17   3        398.61        393.51        18.15 o                         
  -4  17   3        769.78        700.44        24.70 o                         
  -2  17   3        514.66        498.32        13.54 o                         
   0  17   3         68.87         63.35         9.12 o                         
   2  17   3         42.91         38.98         5.43 o                         
   4  17   3        111.93         98.41         5.72 o                         
   6  17   3        217.09        213.06         7.65 o                         
   8  17   3         20.78         19.59         6.53 o                         
  -7  18   3         35.02         23.22         6.53 o                         
  -5  18   3        994.60        989.90        32.71 o                         
  -3  18   3        364.66        386.37        11.77 o                         
  -1  18   3       1568.32       1539.70        38.57 o                         
   1  18   3       1147.74       1102.90        18.44 o                         
   3  18   3       2325.20       2192.70        35.04 o                         
   5  18   3        290.58        278.44         8.49 o                         
   7  18   3         58.07         70.78         6.61 o                         
   9  18   3        222.17        222.81        16.69 o                         
  -6  19   3        315.19        325.94        17.42 o                         
  -4  19   3        159.05        191.60        12.34 o                         
  -2  19   3       2043.19       1940.41        35.21 o                         
   0  19   3         62.60         48.81         3.81 o                         
   2  19   3          4.89          3.85         1.92 o                         
   4  19   3        146.47        125.05         6.39 o                         
   6  19   3        335.60        328.25         9.88 o                         
   8  19   3        168.39        185.78        14.51 o                         
  -7  20   3          7.36          2.90         4.35 o                         
  -5  20   3        374.14        358.64        18.15 o                         
  -3  20   3        419.50        429.27        18.15 o                         
  -1  20   3        103.63        123.67        16.33 o                         
   1  20   3        658.71        654.55        13.37 o                         
   3  20   3        201.38        196.39         7.23 o                         
   5  20   3         55.77         60.28         4.99 o                         
   7  20   3        240.16        243.10        24.68 o                         
   9  20   3        287.86        328.80        20.32 o                         
  -6  21   3         95.55        108.12        12.34 o                         
  -4  21   3        200.26        195.24        13.79 o                         
  -2  21   3        793.13        734.85        39.23 o                         
   0  21   3        380.67        366.33        10.36 o                         
   2  21   3        602.75        522.39        12.15 o                         
   4  21   3        438.74        418.14        11.17 o                         
   6  21   3        270.24        278.41        11.54 o                         
   8  21   3         32.49         33.38         7.98 o                         
  -7  22   3         39.24         30.47         7.26 o                         
  -5  22   3         62.48         63.13         9.43 o                         
  -3  22   3        274.45        275.44        10.44 o                         
  -1  22   3        484.68        465.52        14.35 o                         
   1  22   3        710.81        661.56        15.53 o                         
   3  22   3       1125.11       1059.18        25.90 o                         
   5  22   3         73.21         60.15         8.71 o                         
   7  22   3         58.12         64.38         7.18 o                         
  -6  23   3          3.02          1.45         4.35 o                         
  -4  23   3        292.15        280.91        17.42 o                         
  -2  23   3        213.91        209.78         9.40 o                         
   0  23   3        424.75        381.82        10.27 o                         
   2  23   3        278.73        264.61         8.78 o                         
   4  23   3         70.37         60.27         5.45 o                         
   6  23   3        128.48        145.94        10.00 o                         
  -5  24   3         12.75          2.90         4.35 o                         
  -3  24   3        112.03        129.89        14.51 o                         
  -1  24   3        215.05        231.62         7.97 o                         
   1  24   3         30.41         38.55         4.03 o                         
   3  24   3        665.64        620.35        14.37 o                         
   5  24   3         81.38         85.42         7.94 o                         
   7  24   3        189.32        216.90        14.15 o                         
  -6  25   3        184.33        214.09        15.97 o                         
  -4  25   3        189.06        185.07        15.24 o                         
  -2  25   3          6.36          0.73         5.08 o                         
   0  25   3          3.07          6.60         2.44 o                         
   2  25   3         38.09         32.48         4.15 o                         
   4  25   3         99.13        105.94         8.72 o                         
   6  25   3        101.98        126.44        11.25 o                         
  -5  26   3        212.33        218.45        16.69 o                         
  -3  26   3         94.27         97.96        12.34 o                         
  -1  26   3         98.61        100.50         6.53 o                         
   1  26   3        406.80        370.53        11.36 o                         
   3  26   3         17.80         19.06         7.26 o                         
   5  26   3         88.45        102.40         8.68 o                         
  -6  27   3         60.23         64.58        11.61 o                         
  -4  27   3        100.27        149.48        15.96 o                         
  -2  27   3         16.67         33.38         8.71 o                         
   0  27   3         30.02         31.60         4.03 o                         
   2  27   3        149.32        165.36        10.95 o                         
   4  27   3         14.22         14.15         4.10 o                         
  -5  28   3         32.28         37.00         9.43 o                         
  -3  28   3         27.37         36.28         8.71 o                         
  -1  28   3        196.29        208.67        27.94 o                         
   1  28   3        220.11        215.75        10.63 o                         
   3  28   3         36.67         38.13         5.88 o                         
   5  28   3         40.35         36.28         9.43 o                         
  -4  29   3        195.56        236.59        18.87 o                         
  -2  29   3        186.19        231.40        11.33 o                         
   0  29   3         30.24         42.10         6.09 o                         
   2  29   3        217.78        249.84        12.19 o                         
   4  29   3        184.10        203.48        12.80 o                         
  -3  30   3         55.94        101.58        14.51 o                         
  -1  30   3        122.65        166.62        11.50 o                         
   1  30   3        127.63        151.81        10.95 o                         
  -8   0   4       3745.18       3803.18        78.17 o                         
  -6   0   4          1.31          0.73         1.45 o                         
   0   0   4       3879.17       3850.68        78.07 o                         
   2   0   4       1657.85       1586.23        25.78 o                         
   4   0   4      12710.60      12342.21       173.30 o                         
   6   0   4        751.49        768.14        21.80 o                         
   8   0   4         22.27         24.67         4.35 o                         
  -9   1   4         30.06         29.02         5.08 o                         
  -7   1   4       2614.95       2596.17        38.94 o                         
  -5   1   4        441.07        446.42         9.81 o                         
  -1   1   4        257.44        257.92         5.37 o                         
   1   1   4       2891.72       3025.77        28.27 o                         
   3   1   4      15177.91      14949.02       441.25 o                         
   5   1   4        530.05        541.69        10.90 o                         
   7   1   4         18.91         26.92         3.08 o                         
   9   1   4         30.54         28.30         5.80 o                         
 -10   2   4        162.67        176.35        11.61 o                         
  -8   2   4       3636.96       3640.69        53.45 o                         
  -6   2   4        342.40        333.46         7.43 o                         
  -4   2   4        462.66        489.66        11.62 o                         
  -2   2   4       1022.37       1053.53        17.15 o                         
   0   2   4       3168.14       3130.87        32.38 o                         
   2   2   4       2421.67       2508.37        24.00 o                         
   4   2   4       9519.87       9483.78       119.08 o                         
   6   2   4          6.32         11.26         2.54 o                         
   8   2   4        141.50        140.07         8.71 o                         
  -9   3   4         68.06         68.93         7.26 o                         
  -7   3   4        478.07        475.91        10.23 o                         
  -5   3   4        621.65        661.33        14.53 o                         
  -3   3   4        696.54        732.21        21.81 o                         
  -1   3   4       1405.10       1354.60        17.56 o                         
   1   3   4         54.36         83.21         3.25 o                         
   3   3   4       2547.28       2621.86        28.01 o                         
   5   3   4        567.31        612.67         9.08 o                         
   7   3   4        376.65        372.56         9.71 o                         
   9   3   4         22.85         30.47         5.80 o                         
 -10   4   4          0.48         -0.73         2.90 o                         
  -8   4   4        326.49        336.13        13.07 o                         
  -6   4   4        979.62        977.95        16.66 o                         
  -4   4   4       2178.71       2283.52        40.51 o                         
  -2   4   4       2614.04       2784.34        40.33 o                         
   0   4   4       1833.80       1940.09        21.13 o                         
   2   4   4       1927.78       2112.16        27.11 o                         
   4   4   4        490.61        528.13         7.96 o                         
   6   4   4         87.28         92.93         6.08 o                         
   8   4   4        438.25        446.55        17.43 o                         
  10   4   4         79.86         79.09         9.43 o                         
 -11   5   4         31.18         23.94         7.26 o                         
  -9   5   4        404.75        368.82        15.25 o                         
  -7   5   4       1121.64       1076.03        18.72 o                         
  -5   5   4        144.95        148.16         3.81 o                         
  -3   5   4       2328.27       2675.27        59.17 o                         
  -1   5   4        642.48        694.40        13.44 o                         
   1   5   4        879.72        855.00        13.16 o                         
   3   5   4         55.93         45.56         2.51 o                         
   5   5   4        854.82        829.31        11.25 o                         
   7   5   4         30.50         34.10         4.34 o                         
   9   5   4        652.57        649.32        23.24 o                         
 -10   6   4         85.59         89.98         9.43 o                         
  -8   6   4        724.85        690.16        21.07 o                         
  -6   6   4         11.74         11.77         2.26 o                         
  -4   6   4        560.36        596.36        11.42 o                         
  -2   6   4       4280.60       4654.57        97.05 o                         
   0   6   4       2169.73       2282.81        49.39 o                         
   2   6   4       1251.16       1342.15        20.97 o                         
   4   6   4        382.99        370.96         6.31 o                         
   6   6   4        518.61        520.47         8.38 o                         
   8   6   4        242.78        249.69        13.07 o                         
  10   6   4         85.59         76.92         9.43 o                         
 -11   7   4         89.67         92.16         9.43 o                         
  -9   7   4       1117.83       1058.32        30.53 o                         
  -7   7   4         77.87         92.88         7.26 o                         
  -5   7   4        480.40        509.20         9.90 o                         
  -3   7   4        114.51        116.85         7.98 o                         
  -1   7   4       2654.50       2733.50       114.50 o                         
   1   7   4        462.70        479.60         8.94 o                         
   3   7   4       1267.99       1269.72        18.63 o                         
   5   7   4        550.17        552.91         8.26 o                         
   7   7   4        179.59        194.82         8.68 o                         
   9   7   4        350.26        382.57        17.42 o                         
 -10   8   4        330.36        290.36        14.52 o                         
  -8   8   4         49.41         47.16         6.53 o                         
  -6   8   4         57.18         63.80         5.44 o                         
  -4   8   4        850.49        830.31        26.17 o                         
  -2   8   4       3710.89       3982.29        87.26 o                         
   0   8   4       1492.55       1620.24        22.14 o                         
   2   8   4         47.75         56.93         3.19 o                         
   4   8   4        421.43        415.06        20.80 o                         
   6   8   4        193.87        178.87        11.37 o                         
   8   8   4         47.87         49.70         7.26 o                         
  10   8   4         68.83         77.64        10.16 o                         
 -11   9   4        383.60        362.97        17.42 o                         
  -9   9   4        494.03        481.41        18.88 o                         
  -7   9   4        292.30        256.68         8.88 o                         
  -5   9   4        215.00        212.68        11.61 o                         
  -3   9   4       1074.92       1146.63        32.01 o                         
  -1   9   4       1044.19       1038.63        20.05 o                         
   1   9   4        242.90        213.49         6.51 o                         
   3   9   4        372.72        339.33         8.77 o                         
   5   9   4        450.30        444.20         9.57 o                         
   7   9   4        554.51        584.07        39.58 o                         
   9   9   4        149.38        132.81        10.89 o                         
 -10  10   4        727.46        607.93        22.52 o                         
  -8  10   4         42.73         40.89         4.85 o                         
  -6  10   4         24.84         39.18         6.53 o                         
  -4  10   4        406.84        450.19         8.87 o                         
  -2  10   4        300.47        302.16         9.20 o                         
   0  10   4       2191.45       2346.10        33.42 o                         
   2  10   4       1100.08       1122.12        17.36 o                         
   4  10   4       3237.48       3190.00        41.05 o                         
   6  10   4        349.49        373.01         9.08 o                         
   8  10   4        274.72        266.63        10.74 o                         
 -11  11   4         45.38         31.93         7.26 o                         
  -9  11   4         28.25         36.28         6.53 o                         
  -7  11   4        749.48        683.05        16.34 o                         
  -5  11   4         25.29         37.00         6.53 o                         
  -3  11   4        108.97        108.86         7.98 o                         
  -1  11   4       2524.34       2777.23        59.15 o                         
   1  11   4        448.14        457.56         9.36 o                         
   3  11   4       1067.41       1146.70        18.19 o                         
   5  11   4         72.16         62.11         4.46 o                         
   7  11   4         38.28         29.39         4.62 o                         
   9  11   4         21.20         25.81         6.17 o                         
 -10  12   4        350.04        352.79        16.70 o                         
  -8  12   4        355.96        317.92        10.96 o                         
  -6  12   4         74.25         57.33         7.98 o                         
  -4  12   4        232.49        223.58        12.34 o                         
  -2  12   4        888.43        876.97        25.45 o                         
   0  12   4        216.55        240.18         6.26 o                         
   2  12   4        194.44        189.00         7.12 o                         
   4  12   4       1110.67       1071.26        17.91 o                         
   6  12   4        172.47        167.55         6.30 o                         
   8  12   4         72.62         87.29         7.70 o                         
 -11  13   4        106.80        109.57        11.61 o                         
  -9  13   4          1.82          0.73         3.63 o                         
  -7  13   4         93.50        106.67        10.88 o                         
  -5  13   4        392.55        328.20        15.97 o                         
  -3  13   4        754.89        758.73        24.71 o                         
  -1  13   4        754.99        793.21        38.16 o                         
   1  13   4        188.56        203.60         9.32 o                         
   3  13   4        200.68        174.77         6.00 o                         
   5  13   4         45.93         39.94         3.48 o                         
   7  13   4        225.79        245.25        10.51 o                         
   9  13   4        553.77        546.06        25.41 o                         
 -10  14   4        303.70        318.65        16.69 o                         
  -8  14   4        719.51        694.41        29.78 o                         
  -6  14   4         78.32         84.90         9.43 o                         
  -4  14   4        611.55        589.14        22.52 o                         
  -2  14   4        765.85        690.12        21.44 o                         
   0  14   4        229.21        220.02         6.50 o                         
   2  14   4        950.69        954.36        16.50 o                         
   4  14   4         61.94         53.18         4.19 o                         
   6  14   4        220.76        202.91         7.23 o                         
   8  14   4         21.12         15.94        10.16 o                         
  -7  15   4        195.46        203.22        13.06 o                         
  -5  15   4         40.42         51.52         7.98 o                         
  -3  15   4       2018.48       2010.00        51.00 o                         
  -1  15   4       1320.77       1305.35        37.47 o                         
   1  15   4       1224.16       1208.46        19.44 o                         
   3  15   4        522.20        531.83        11.74 o                         
   5  15   4        129.73        124.59         6.03 o                         
   7  15   4        183.65        179.84        15.24 o                         
   9  15   4        417.97        439.94        23.23 o                         
  -6  16   4        841.51        819.58        29.06 o                         
  -4  16   4       1507.50       1533.06        42.93 o                         
  -2  16   4       6541.72       6175.59        91.99 o                         
   0  16   4          2.45          0.29         1.49 o                         
   2  16   4        344.95        334.17         8.78 o                         
   4  16   4        166.15        153.42         6.29 o                         
   6  16   4        152.21        181.20         7.10 o                         
   8  16   4         99.15         85.63        11.61 o                         
  -7  17   4        195.53        177.81        13.06 o                         
  -5  17   4        422.10        408.06        18.88 o                         
  -3  17   4       2021.79       1884.16        51.71 o                         
  -1  17   4       1624.35       1501.63        29.05 o                         
   1  17   4        670.32        658.67        13.25 o                         
   3  17   4        521.71        485.40        11.46 o                         
   5  17   4         10.04         10.96         2.63 o                         
   7  17   4         99.31        113.20        13.06 o                         
   9  17   4        673.52        657.24        29.78 o                         
  -6  18   4         25.94         15.96         5.80 o                         
  -4  18   4        371.53        381.16        18.88 o                         
  -2  18   4       4235.18       4056.67        64.88 o                         
   0  18   4         66.14         59.83         7.45 o                         
   2  18   4         20.92         14.33         4.06 o                         
   4  18   4         42.55         42.34         4.19 o                         
   6  18   4         81.62         72.63         5.41 o                         
   8  18   4         92.60         82.00        11.61 o                         
  -7  19   4        141.16        142.24        14.51 o                         
  -5  19   4         35.55         33.38         7.26 o                         
  -3  19   4        171.20        178.81         8.68 o                         
  -1  19   4       1119.42       1089.54        23.87 o                         
   1  19   4        872.04        774.36        15.22 o                         
   3  19   4        679.72        635.30        13.70 o                         
   5  19   4        268.64        264.13         9.07 o                         
   7  19   4        177.85        178.99        14.88 o                         
   9  19   4        185.56        183.61        18.14 o                         
  -6  20   4         31.80         31.20         7.26 o                         
  -4  20   4        146.92        153.85        12.34 o                         
  -2  20   4        952.65        906.13        33.07 o                         
   0  20   4        890.41        843.57        16.27 o                         
   2  20   4         82.71         59.94         4.88 o                         
   4  20   4         65.46         59.20         5.12 o                         
   6  20   4         22.89         18.05         4.34 o                         
   8  20   4          1.53          7.98         6.53 o                         
  -7  21   4        144.52        140.78        14.51 o                         
  -5  21   4         82.83        107.39        12.34 o                         
  -3  21   4        188.15        189.91         8.97 o                         
  -1  21   4       1388.35       1336.51        22.30 o                         
   1  21   4        411.29        414.45        10.88 o                         
   3  21   4        350.14        338.18        10.19 o                         
   5  21   4         10.65         11.97         3.59 o                         
   7  21   4         77.32         68.08         7.70 o                         
  -6  22   4         14.13         19.59         6.53 o                         
  -4  22   4         60.26         56.60         9.43 o                         
  -2  22   4        156.54        152.46         8.36 o                         
   0  22   4         57.97         65.85         5.12 o                         
   2  22   4         63.19         51.19         4.74 o                         
   4  22   4        329.13        325.02        10.69 o                         
   6  22   4         21.45         22.72         4.85 o                         
   8  22   4         78.41         78.37        12.34 o                         
  -7  23   4         91.57         96.51        13.06 o                         
  -5  23   4         47.48         65.30        10.88 o                         
  -3  23   4        553.58        591.10        17.37 o                         
  -1  23   4        108.17         97.05         7.31 o                         
   1  23   4         11.55         13.79         2.87 o                         
   3  23   4         40.88         44.43         4.74 o                         
   5  23   4         11.69          9.34         3.82 o                         
   7  23   4         78.70         64.71         7.65 o                         
  -6  24   4         36.52         51.52        10.16 o                         
  -4  24   4         40.51         42.81         8.71 o                         
  -2  24   4        159.94        163.95         9.92 o                         
   0  24   4         75.74         78.55         5.84 o                         
   2  24   4         78.58         80.36         6.13 o                         
   4  24   4        148.59        133.45        10.00 o                         
   6  24   4          0.99          2.40         3.31 o                         
  -7  25   4         48.89         54.42        10.88 o                         
  -5  25   4        128.38        139.33        15.96 o                         
  -3  25   4        111.55        150.94        15.96 o                         
  -1  25   4          4.71          4.77         2.29 o                         
   1  25   4         46.50         46.22         4.84 o                         
   3  25   4        170.80        156.40        10.74 o                         
   5  25   4        144.92        150.39        10.78 o                         
  -6  26   4        121.55        150.94        17.42 o                         
  -4  26   4         30.57         42.81         9.43 o                         
  -2  26   4        154.40        184.09        10.60 o                         
   0  26   4         10.98          7.52         2.72 o                         
   2  26   4         25.19         18.77         4.53 o                         
   4  26   4        111.29        130.62        10.26 o                         
   6  26   4          6.17         13.06         4.62 o                         
  -5  27   4         19.92         36.28         9.43 o                         
  -3  27   4         87.34         97.23        13.79 o                         
  -1  27   4         39.74         47.74         5.09 o                         
   1  27   4        144.10        137.93        10.52 o                         
   3  27   4          2.41          1.56         3.31 o                         
   5  27   4        279.23        335.23        14.62 o                         
  -4  28   4          7.29         20.32         7.98 o                         
  -2  28   4        287.21        305.24        22.86 o                         
   0  28   4        149.39        175.46        16.33 o                         
   2  28   4        107.34        106.48         9.40 o                         
   4  28   4        138.97        162.15        11.80 o                         
  -3  29   4        154.72        214.81        21.05 o                         
  -1  29   4         82.68         91.27         8.36 o                         
   1  29   4         70.79         63.21         7.65 o                         
   3  29   4          4.97          2.54         4.10 o                         
   0  30   4        190.82        220.15        12.72 o                         
  -8   1   5        356.65        350.66        13.79 o                         
  -6   1   5        684.81        710.39        12.58 o                         
  -2   1   5       1250.38       1300.50        25.49 o                         
   0   1   5       1169.89       1314.90        21.11 o                         
   2   1   5       1449.86       1611.77        19.62 o                         
   4   1   5        883.68        947.35        12.92 o                         
   6   1   5          6.69          6.17         2.05 o                         
   8   1   5        253.18        249.69        12.34 o                         
  -7   2   5        182.25        184.35         7.98 o                         
  -1   2   5       2424.03       2623.28        32.24 o                         
   1   2   5       1988.93       2239.33        24.98 o                         
   3   2   5       1071.81       1098.80        12.59 o                         
   5   2   5        770.50        757.76        16.38 o                         
   7   2   5         15.46         10.77         2.27 o                         
  -8   3   5        669.34        661.75        19.61 o                         
  -6   3   5       2760.01       2615.22        58.38 o                         
  -2   3   5        892.40        935.87        16.40 o                         
   0   3   5       1271.20       1319.51        18.13 o                         
   2   3   5       1500.93       1410.67        17.90 o                         
   4   3   5        261.07        241.17         5.22 o                         
   6   3   5       1337.20       1335.49        19.84 o                         
   8   3   5        202.98        211.21        11.61 o                         
  -9   4   5        148.91        152.40         9.43 o                         
  -7   4   5        273.63        255.52        10.16 o                         
  -3   4   5        285.43        283.70        11.98 o                         
  -1   4   5       3932.13       4254.13        49.75 o                         
   1   4   5       1132.84       1234.56        15.26 o                         
   3   4   5        675.93        684.23        10.93 o                         
   5   4   5       1225.26       1257.86        17.86 o                         
   7   4   5        348.83        360.47        11.67 o                         
   9   4   5        437.46        443.61        18.88 o                         
  -8   5   5        144.64        161.11         8.71 o                         
  -4   5   5        291.54        338.34        15.25 o                         
  -2   5   5        504.28        546.19        10.45 o                         
   0   5   5       1013.12       1078.77        13.64 o                         
   2   5   5        183.09        201.16         5.72 o                         
   4   5   5        267.16        281.39         5.73 o                         
   6   5   5        865.05        866.54        21.44 o                         
   8   5   5         94.05         87.80         9.43 o                         
  -9   6   5        124.49        124.82         8.71 o                         
  -5   6   5        143.48        163.30        10.89 o                         
  -3   6   5        640.66        709.29        23.98 o                         
  -1   6   5       4123.93       4414.46        53.35 o                         
   1   6   5        996.07       1003.99        15.81 o                         
   3   6   5        236.06        237.06         7.70 o                         
   5   6   5        890.83        873.34        19.30 o                         
   7   6   5        505.38        506.22        14.57 o                         
   9   6   5        388.88        400.01        18.15 o                         
 -10   7   5        230.92        211.93        11.61 o                         
  -8   7   5        171.77        154.59         9.43 o                         
  -6   7   5        405.88        415.34        18.15 o                         
  -4   7   5        745.48        829.27        26.89 o                         
  -2   7   5       4413.54       4807.29       103.49 o                         
   0   7   5        111.37        159.99         5.09 o                         
   2   7   5       1056.40       1090.46        17.08 o                         
   4   7   5        950.00        972.45        16.22 o                         
   6   7   5       1098.85       1087.38        18.44 o                         
   8   7   5        177.63        158.98        13.43 o                         
  10   7   5        328.76        345.52        18.15 o                         
  -9   8   5        281.54        283.81        13.07 o                         
  -5   8   5         55.72         60.23         7.98 o                         
  -3   8   5       1473.66       1530.52        40.78 o                         
  -1   8   5        772.02        744.60        13.21 o                         
   1   8   5        422.43        453.23         9.50 o                         
   3   8   5        423.88        400.06         8.94 o                         
   5   8   5        137.09        126.49         5.09 o                         
   7   8   5        161.10        150.80         9.43 o                         
   9   8   5        241.44        242.42        14.52 o                         
 -10   9   5        138.81        140.06        10.16 o                         
  -6   9   5        153.13        132.81        10.89 o                         
  -4   9   5        300.04        307.83        15.25 o                         
  -2   9   5        604.99        669.95        23.25 o                         
   0   9   5        807.32        870.04        14.64 o                         
   2   9   5        225.18        202.86         6.14 o                         
   4   9   5        360.34        339.99        10.06 o                         
   6   9   5         70.48         74.79         4.99 o                         
   8   9   5          1.80          4.35         4.35 o                         
 -11  10   5        283.73        246.78        23.95 o                         
  -7  10   5        555.05        476.42        20.33 o                         
  -5  10   5        193.88        195.97        12.34 o                         
  -3  10   5       1051.86       1117.10        32.73 o                         
  -1  10   5        120.72        132.91         4.80 o                         
   1  10   5        137.74        154.23         5.30 o                         
   3  10   5        956.86        944.91        16.09 o                         
   5  10   5        308.80        325.19         8.61 o                         
   7  10   5         47.85         45.19         5.80 o                         
   9  10   5         20.63         13.42         4.10 o                         
  -8  11   5         91.68        105.22        11.61 o                         
  -6  11   5        310.42        287.48        15.97 o                         
  -4  11   5        182.34        173.47        11.61 o                         
  -2  11   5         10.57         11.26         2.57 o                         
   0  11   5        295.34        304.99         7.63 o                         
   2  11   5         34.86         29.41         4.70 o                         
   4  11   5        673.58        687.78        13.69 o                         
   6  11   5         20.99         22.03         3.19 o                         
   8  11   5          9.13          7.98         3.59 o                         
  -7  12   5         76.58         66.03         9.43 o                         
  -5  12   5        302.02        256.99        14.52 o                         
  -3  12   5         93.30        103.77        10.16 o                         
  -1  12   5          7.43          6.29         1.68 o                         
   1  12   5        426.68        425.62         9.63 o                         
   3  12   5        501.46        478.72        12.52 o                         
   5  12   5       1177.34       1151.74        19.57 o                         
   7  12   5        245.51        240.67        10.51 o                         
   9  12   5         39.02         51.52        10.16 o                         
  -8  13   5        257.16        242.43        15.97 o                         
  -6  13   5        165.48        144.43        11.61 o                         
  -4  13   5        525.57        499.69        21.06 o                         
  -2  13   5       1563.26       1550.47        29.57 o                         
   0  13   5       2886.66       2818.52        37.35 o                         
   2  13   5       1144.77       1053.24        18.19 o                         
   4  13   5        531.04        506.99        13.36 o                         
   6  13   5        734.58        746.52        15.30 o                         
   8  13   5         75.06         71.83         8.16 o                         
  -7  14   5        477.45        445.83        21.06 o                         
  -5  14   5        364.65        341.96        17.42 o                         
  -3  14   5        105.53        104.50        11.61 o                         
  -1  14   5        796.82        817.52        14.89 o                         
   1  14   5        270.08        251.25         7.52 o                         
   3  14   5        392.20        383.05         9.78 o                         
   5  14   5         71.27         69.08         9.44 o                         
   7  14   5          8.48         10.16         3.59 o                         
   9  14   5         94.22         96.51        13.06 o                         
  -8  15   5         34.82         48.61         8.71 o                         
  -6  15   5        517.81        467.66        21.79 o                         
  -4  15   5        376.51        343.42        17.43 o                         
  -2  15   5        328.30        303.68        10.74 o                         
   0  15   5         44.17         36.56         3.48 o                         
   2  15   5        437.43        406.27        10.20 o                         
   4  15   5        735.42        728.18        14.96 o                         
   6  15   5        278.87        276.46         8.91 o                         
   8  15   5        493.55        518.41        25.41 o                         
  10  15   5          3.00         -0.73         5.80 o                         
  -7  16   5         61.90         47.89         8.71 o                         
  -5  16   5        133.38        119.74        12.34 o                         
  -3  16   5       1800.85       1715.84        48.05 o                         
  -1  16   5        431.49        412.84        10.12 o                         
   1  16   5       1684.63       1616.96        25.19 o                         
   3  16   5         55.79         50.32         4.32 o                         
   5  16   5        102.23        100.67        12.27 o                         
   7  16   5         50.00         60.95        10.16 o                         
   9  16   5         65.62         49.34        10.16 o                         
  -8  17   5         28.46         33.38         7.98 o                         
  -6  17   5        138.02        135.71        13.79 o                         
  -4  17   5        182.20        178.54        13.06 o                         
  -2  17   5        368.44        354.43        12.29 o                         
   0  17   5        138.93        130.68         6.03 o                         
   2  17   5        277.13        257.05        12.68 o                         
   4  17   5        108.94        110.32         6.81 o                         
   6  17   5         14.39         11.78         2.87 o                         
   8  17   5        200.12        185.79        17.42 o                         
  -7  18   5         44.71         51.52         9.43 o                         
  -5  18   5        209.74        214.11        15.24 o                         
  -3  18   5        105.72        100.14        11.61 o                         
  -1  18   5        528.20        496.91        11.68 o                         
   1  18   5       1703.44       1663.79        26.45 o                         
   3  18   5        273.28        248.12        13.72 o                         
   5  18   5          8.43         12.33         2.93 o                         
   7  18   5        187.03        199.58        15.24 o                         
   9  18   5        145.80        158.93        17.42 o                         
  -6  19   5         51.15         63.85        10.16 o                         
  -4  19   5        206.87        171.29        13.79 o                         
  -2  19   5        662.56        637.37        17.67 o                         
   0  19   5       1308.65       1263.38        21.92 o                         
   2  19   5         49.33         48.81         5.60 o                         
   4  19   5         39.58         35.98         6.74 o                         
   6  19   5         49.43         59.26         9.80 o                         
   8  19   5         29.72         29.02         8.71 o                         
  -7  20   5        164.39        185.06        18.14 o                         
  -5  20   5         51.23         62.40         9.43 o                         
  -3  20   5        847.66        820.28        31.24 o                         
  -1  20   5        310.55        317.87         9.57 o                         
   1  20   5        903.71        851.33        17.19 o                         
   3  20   5         21.53         25.27         3.77 o                         
   5  20   5        282.95        287.48        18.51 o                         
   7  20   5         25.21         26.12         7.98 o                         
  -6  21   5         45.30         65.30        10.88 o                         
  -4  21   5          6.87         10.16         5.80 o                         
  -2  21   5        545.73        496.96        16.12 o                         
   0  21   5       1517.65       1437.04        26.86 o                         
   2  21   5        139.58        107.52         6.79 o                         
   4  21   5         32.64         43.64        14.15 o                         
   6  21   5          5.13          3.26         3.08 o                         
   8  21   5          7.29          2.18         5.80 o                         
  -7  22   5        508.14        556.89        27.59 o                         
  -5  22   5        136.85        155.30        16.69 o                         
  -3  22   5        321.81        315.04        19.60 o                         
  -1  22   5         49.29         36.35         4.03 o                         
   1  22   5         26.41         22.41         4.98 o                         
   3  22   5         30.17         25.30         4.32 o                         
   5  22   5        129.45        135.04        10.26 o                         
   7  22   5         30.04         20.32         6.53 o                         
  -6  23   5        100.37         98.69        13.79 o                         
  -4  23   5         26.47         41.36         8.71 o                         
  -2  23   5        535.79        563.39        15.77 o                         
   0  23   5         39.67         33.82         4.15 o                         
   2  23   5        184.87        193.47         8.91 o                         
   4  23   5        256.26        241.19        11.54 o                         
   6  23   5          0.06          0.00         3.08 o                         
  -7  24   5        128.58        174.89        18.14 o                         
  -5  24   5        191.67        198.85        18.87 o                         
  -3  24   5        173.39        170.55        17.42 o                         
  -1  24   5         20.75         18.73         3.48 o                         
   1  24   5         21.68         20.97         3.95 o                         
   3  24   5        154.27        170.74        16.69 o                         
   5  24   5        175.76        162.57        11.80 o                         
  -6  25   5         31.51         26.12         8.71 o                         
  -4  25   5         18.29         30.47         8.71 o                         
  -2  25   5        123.82        129.98         7.79 o                         
   0  25   5          1.50          3.20         2.95 o                         
   2  25   5         17.20         20.44         5.08 o                         
   4  25   5        102.80         97.32         9.19 o                         
   6  25   5         54.40         53.69        10.16 o                         
  -5  26   5        589.58        654.97        31.22 o                         
  -3  26   5         26.88         14.51         6.53 o                         
  -1  26   5        145.54        166.05        10.29 o                         
   1  26   5         97.58        100.86         9.07 o                         
   3  26   5         28.03         23.61         5.37 o                         
   5  26   5          4.82          4.85         4.72 o                         
  -4  27   5         25.90         18.14         7.98 o                         
  -2  27   5         45.07         57.61         6.80 o                         
   0  27   5          0.98         -1.58         2.52 o                         
   2  27   5         27.81         29.42         5.88 o                         
   4  27   5         17.96         30.01         5.88 o                         
  -3  28   5        157.66        189.18        17.05 o                         
  -1  28   5        103.97        133.53        21.04 o                         
   1  28   5         55.48         60.45         7.43 o                         
   3  28   5          8.11         22.20         5.80 o                         
  -2  29   5         43.99         45.71        10.88 o                         
   0  29   5         19.63         28.44         5.57 o                         
  -2   0   6        678.70        658.49        17.44 o                         
   0   0   6        657.52        723.91        19.62 o                         
   2   0   6        291.03        284.39         8.46 o                         
   4   0   6        895.81        899.75        18.42 o                         
   6   0   6       6498.07       6544.06       132.17 o                         
  -3   1   6        718.38        725.58        12.58 o                         
  -1   1   6        274.07        288.23         9.08 o                         
   1   1   6        613.64        671.04        15.83 o                         
   3   1   6        758.78        786.04        11.59 o                         
   5   1   6       2884.72       2829.70        36.87 o                         
   7   1   6         74.28         83.45         8.71 o                         
  -2   2   6        240.75        251.09         6.10 o                         
   0   2   6        195.57        227.21         9.07 o                         
   2   2   6          1.05          5.88         1.49 o                         
   4   2   6        830.94        793.78        12.01 o                         
   6   2   6        850.02        842.00        19.07 o                         
  -3   3   6        448.60        479.37        12.35 o                         
  -1   3   6       1269.21       1295.96        18.30 o                         
   1   3   6        482.03        472.29         8.21 o                         
   3   3   6        118.71        263.16        12.08 o                         
   5   3   6        717.98        730.66        12.98 o                         
   7   3   6        235.60        253.32        13.07 o                         
  -4   4   6        357.90        311.51         8.71 o                         
  -2   4   6        430.42        392.55         7.48 o                         
   0   4   6       1029.04       1059.91        14.07 o                         
   2   4   6        156.40        163.42         4.62 o                         
   4   4   6        158.19        156.07         4.48 o                         
   6   4   6        766.04        819.16        19.14 o                         
   8   4   6        531.24        525.74        20.33 o                         
  -3   5   6        881.28        883.35        15.85 o                         
  -1   5   6        452.25        447.14         8.35 o                         
   1   5   6         13.64         13.94         1.70 o                         
   3   5   6         62.15         51.55         3.90 o                         
   5   5   6        105.09         89.14         4.50 o                         
   7   5   6        765.96        777.30        19.14 o                         
  -4   6   6        771.90        811.78        27.62 o                         
  -2   6   6         65.34         57.21         4.65 o                         
   0   6   6       2268.61       2261.64        37.85 o                         
   2   6   6         42.79         37.14         3.19 o                         
   4   6   6        338.15        338.41         8.64 o                         
   6   6   6        634.04        765.92        24.70 o                         
   8   6   6        121.46        126.34         8.71 o                         
  -5   7   6        497.46        470.62        21.06 o                         
  -3   7   6        210.88        221.40        13.07 o                         
  -1   7   6       1120.84       1208.77        22.99 o                         
   1   7   6        298.91        291.51        13.09 o                         
   3   7   6         96.10         95.78         4.99 o                         
   5   7   6       1248.25       1242.17        20.24 o                         
   7   7   6        834.84        809.85        21.07 o                         
   9   7   6         88.62         97.96        11.61 o                         
  -6   8   6        145.25        150.95        11.61 o                         
  -4   8   6         77.20         93.61        10.88 o                         
  -2   8   6        881.99        898.95        19.99 o                         
   0   8   6        776.31        774.89        14.08 o                         
   2   8   6        103.18         91.96         5.01 o                         
   4   8   6        414.98        419.00        24.33 o                         
   6   8   6        621.33        661.92        22.88 o                         
   8   8   6         70.46         67.52         6.91 o                         
  -5   9   6        135.33        122.65        12.34 o                         
  -3   9   6         69.96         61.68         8.71 o                         
  -1   9   6        604.86        609.16        12.16 o                         
   1   9   6        831.02        797.09        14.65 o                         
   3   9   6        682.33        684.32        13.56 o                         
   5   9   6        700.10        669.93        13.95 o                         
   7   9   6        255.37        236.30        17.78 o                         
   9   9   6         32.48         37.73         8.71 o                         
  -6  10   6        157.81        137.89        13.79 o                         
  -4  10   6        334.44        349.22        17.42 o                         
  -2  10   6        180.86        200.79         7.84 o                         
   0  10   6        604.69        585.17        12.11 o                         
   2  10   6       2599.59       2525.56        34.81 o                         
   4  10   6       2040.36       2003.42        35.54 o                         
   6  10   6        148.09        154.65         8.71 o                         
   8  10   6        132.11        138.88         9.80 o                         
  -7  11   6         94.45        108.85        12.34 o                         
  -5  11   6       1174.90       1124.84        36.36 o                         
  -3  11   6         13.62          8.71         4.35 o                         
  -1  11   6         78.38         90.80         6.31 o                         
   1  11   6       2038.73       1903.87        28.31 o                         
   3  11   6       1225.40       1152.54        29.02 o                         
   5  11   6       1669.58       1667.88        26.44 o                         
   7  11   6        132.26        124.91        13.79 o                         
   9  11   6         15.48         21.04         7.26 o                         
  -8  12   6         40.64         33.38         7.98 o                         
  -6  12   6        733.31        642.91        26.88 o                         
  -4  12   6        614.93        667.55        26.15 o                         
  -2  12   6        471.22        453.18        12.91 o                         
   0  12   6        151.50        151.79        13.83 o                         
   2  12   6        313.35        297.71         9.59 o                         
   4  12   6        896.99        881.34        22.91 o                         
   6  12   6        287.40        305.65        13.67 o                         
   8  12   6          5.26          3.63         4.35 o                         
  -7  13   6         51.31         46.44         8.71 o                         
  -5  13   6        233.86        224.29        14.52 o                         
  -3  13   6        220.66        198.88        13.79 o                         
  -1  13   6       1353.83       1306.08        21.23 o                         
   1  13   6        790.99        770.98        16.78 o                         
   3  13   6        327.56        341.11         9.64 o                         
   5  13   6          5.37         12.13         3.13 o                         
   7  13   6        284.93        308.34        22.14 o                         
   9  13   6        190.84        186.51        18.14 o                         
  -8  14   6        142.82        160.38        15.97 o                         
  -6  14   6        361.50        309.26        18.15 o                         
  -4  14   6        472.37        460.38        21.78 o                         
  -2  14   6        649.36        607.68        14.30 o                         
   0  14   6       2658.94       2543.07        35.75 o                         
   2  14   6        700.06        723.37        14.82 o                         
   4  14   6        207.95        198.22         7.54 o                         
   6  14   6        237.06        215.79         8.19 o                         
   8  14   6         20.40         17.41         7.26 o                         
  -7  15   6         69.92         61.68        10.16 o                         
  -5  15   6        107.32        116.83        13.06 o                         
  -3  15   6        743.99        640.79        26.88 o                         
  -1  15   6        425.87        394.91        10.41 o                         
   1  15   6         49.25         42.60         4.15 o                         
   3  15   6         10.13         16.23         2.93 o                         
   5  15   6         22.01         28.77         3.81 o                         
   7  15   6         37.16         35.55         8.71 o                         
   9  15   6         96.96         99.41        14.51 o                         
  -8  16   6         60.07         49.34        10.16 o                         
  -6  16   6        281.35        248.25        16.69 o                         
  -4  16   6        259.65        219.94        15.24 o                         
  -2  16   6       1107.80       1009.98        18.52 o                         
   0  16   6       1386.42       1379.40        36.75 o                         
   2  16   6        334.40        325.76        10.22 o                         
   4  16   6         29.28         22.56         3.48 o                         
   6  16   6         84.10        100.25         8.45 o                         
   8  16   6        106.42        121.18        14.51 o                         
  -7  17   6        131.13        114.66        14.51 o                         
  -5  17   6         55.96         62.40        10.16 o                         
  -3  17   6         97.83         82.00        10.88 o                         
  -1  17   6       5279.36       5006.94       128.63 o                         
   1  17   6       1031.01        994.49        18.72 o                         
   3  17   6        100.73         91.26         6.13 o                         
   5  17   6        155.47        168.46         8.40 o                         
   7  17   6         18.79         25.39         7.26 o                         
  -8  18   6         30.96         52.24        10.16 o                         
  -6  18   6         32.25         43.53         9.43 o                         
  -4  18   6         94.49         76.92        10.88 o                         
  -2  18   6        934.85        908.05        17.81 o                         
   0  18   6       3420.89       3350.36        61.63 o                         
   2  18   6         88.99         97.76         6.36 o                         
   4  18   6         11.93          8.45         3.14 o                         
   6  18   6          5.58          9.79         3.59 o                         
   8  18   6          3.13          7.26         6.53 o                         
  -7  19   6         73.38         86.35        12.34 o                         
  -5  19   6         99.57        109.57        13.79 o                         
  -3  19   6        177.30        190.15        14.52 o                         
  -1  19   6        148.74        138.78        11.16 o                         
   1  19   6         97.08         90.13         6.26 o                         
   3  19   6        217.62        229.73         8.80 o                         
   5  19   6         35.77         59.42         6.91 o                         
   7  19   6          6.48         13.79         6.53 o                         
  -8  20   6         94.68        131.34        15.96 o                         
  -6  20   6        146.11        143.69        15.97 o                         
  -4  20   6        336.64        325.21        20.33 o                         
  -2  20   6         19.38         14.41         3.05 o                         
   0  20   6        627.13        580.87        13.90 o                         
   2  20   6        131.38        149.98         7.89 o                         
   4  20   6        121.00        141.08        10.51 o                         
   6  20   6         96.98        101.34        15.60 o                         
  -7  21   6         59.80         86.35        13.06 o                         
  -5  21   6          6.90          5.80         5.80 o                         
  -3  21   6        202.26        212.65        15.97 o                         
  -1  21   6        645.20        660.55        15.27 o                         
   1  21   6        133.96        150.41         7.87 o                         
   3  21   6         96.32         93.58         8.45 o                         
   5  21   6        173.58        175.33        11.77 o                         
   7  21   6         57.01         50.79        10.16 o                         
  -6  22   6         49.90         68.21        12.34 o                         
  -4  22   6        568.22        543.16        26.87 o                         
  -2  22   6         83.26         91.18         7.58 o                         
   0  22   6        327.84        332.61        10.72 o                         
   2  22   6        162.20        163.97        19.59 o                         
   4  22   6         13.20         10.88         4.10 o                         
   6  22   6         27.17         44.31         6.67 o                         
  -5  23   6        152.05        125.55        15.24 o                         
  -3  23   6         94.11         94.12        10.52 o                         
  -1  23   6         98.74        117.54         7.87 o                         
   1  23   6        116.82        102.17        22.13 o                         
   3  23   6         21.20         29.60        13.79 o                         
   5  23   6         89.42        102.73        19.23 o                         
  -6  24   6        321.46        377.45        23.95 o                         
  -4  24   6        547.85        582.34        29.04 o                         
  -2  24   6        189.48        201.00        11.13 o                         
   0  24   6         20.15         29.44         5.13 o                         
   2  24   6          7.85         10.07         4.01 o                         
   4  24   6         70.91         80.86         8.45 o                         
  -5  25   6        107.67        135.70        16.69 o                         
  -3  25   6        243.97        258.41        12.38 o                         
  -1  25   6          7.44         14.21         4.34 o                         
   1  25   6         84.18        102.21        15.60 o                         
   3  25   6         34.09         37.02        11.25 o                         
   5  25   6          6.17         -1.97         3.48 o                         
  -4  26   6        112.87        108.85        15.24 o                         
  -2  26   6          3.48          1.04         3.48 o                         
   0  26   6        173.26        185.27        26.85 o                         
   2  26   6         18.83         30.85         5.64 o                         
   4  26   6          9.02         10.23         4.85 o                         
  -3  27   6         58.08         62.40        12.34 o                         
  -1  27   6        171.32        149.82        11.25 o                         
   1  27   6         12.71          7.51         4.72 o                         
   3  27   6          7.56         18.88         5.37 o                         
   0  28   6        143.74        158.20        18.14 o                         
  -4   1   7        946.24        937.97        16.19 o                         
  -2   1   7        455.44        435.52         9.49 o                         
   0   1   7        414.83        413.24        10.27 o                         
   2   1   7       1322.79       1296.63        19.74 o                         
   4   1   7        154.26        147.01         4.74 o                         
   6   1   7        105.16        108.04         6.97 o                         
  -3   2   7       1156.22       1149.93        19.01 o                         
  -1   2   7        247.89        260.74         7.43 o                         
   1   2   7        244.73        237.23         7.94 o                         
   3   2   7         12.75          6.13         1.68 o                         
   5   2   7         17.92         25.33         2.95 o                         
   7   2   7        119.04        140.78        10.16 o                         
  -4   3   7       3719.90       3704.71        76.02 o                         
  -2   3   7        754.22        772.44        14.36 o                         
   0   3   7         35.23         39.31         3.31 o                         
   2   3   7        424.43        398.57        13.15 o                         
   4   3   7       1128.64       1034.82        17.12 o                         
   6   3   7        304.70        282.60        14.16 o                         
  -3   4   7        468.21        470.93         9.60 o                         
  -1   4   7        339.21        343.07         7.48 o                         
   1   4   7       1149.71       1193.57        20.07 o                         
   3   4   7        119.32        115.00         5.16 o                         
   5   4   7        772.08        769.43        18.70 o                         
   7   4   7         90.98         88.57         7.32 o                         
  -2   5   7        527.60        551.00        10.00 o                         
   0   5   7         84.70         82.98         4.68 o                         
   2   5   7        333.11        334.43         8.78 o                         
   4   5   7        173.63        155.63         8.97 o                         
   6   5   7        372.81        337.14        12.19 o                         
   8   5   7        184.14        190.87        13.06 o                         
  -3   6   7        234.72        226.53        15.24 o                         
  -1   6   7        575.60        548.13        10.13 o                         
   1   6   7        581.01        559.88        11.96 o                         
   3   6   7          0.16          0.87         1.49 o                         
   5   6   7         72.17         72.78         5.16 o                         
   7   6   7        124.24        111.03         8.36 o                         
  -4   7   7         34.22         42.81         7.98 o                         
  -2   7   7         92.51         83.83         5.60 o                         
   0   7   7       2637.10       2605.09        35.89 o                         
   2   7   7        782.55        801.65        15.24 o                         
   4   7   7        354.12        364.06         9.83 o                         
   6   7   7         68.33         48.51         5.37 o                         
   8   7   7         20.13         13.06         3.82 o                         
  -5   8   7        204.03        182.90        13.79 o                         
  -3   8   7          8.66         12.99         2.95 o                         
  -1   8   7        184.08        157.56         7.32 o                         
   1   8   7        175.79        180.45         6.68 o                         
   3   8   7       1573.02       1551.91        24.23 o                         
   5   8   7       1245.71       1207.65        20.81 o                         
   7   8   7         18.43         22.06         4.53 o                         
  -6   9   7         88.23         56.60         9.43 o                         
  -4   9   7        567.11        482.27        22.52 o                         
  -2   9   7         42.19         39.30         4.53 o                         
   0   9   7        510.99        521.25        11.68 o                         
   2   9   7        280.66        274.13         8.24 o                         
   4   9   7         58.40         49.84         5.93 o                         
   6   9   7        280.08        287.58        11.47 o                         
   8   9   7          2.61          7.98         5.08 o                         
  -5  10   7        414.66        332.54        18.88 o                         
  -3  10   7        169.92        145.88        11.61 o                         
  -1  10   7        162.95        167.14         6.50 o                         
   1  10   7        466.01        468.72        13.77 o                         
   3  10   7        824.79        787.75        20.71 o                         
   5  10   7        188.50        175.23         7.10 o                         
   7  10   7         83.14         89.86         8.21 o                         
   9  10   7          8.79          7.26         5.80 o                         
  -6  11   7        460.23        412.42        21.78 o                         
  -4  11   7        400.53        379.01        19.60 o                         
  -2  11   7         78.22         68.87         8.35 o                         
   0  11   7        340.00        327.58         9.15 o                         
   2  11   7        928.33        863.59        16.77 o                         
   4  11   7        306.03        293.01         9.07 o                         
   6  11   7        243.79        238.56        10.74 o                         
   8  11   7         29.24         35.55         8.71 o                         
  -7  12   7        151.38        144.42        15.24 o                         
  -5  12   7        107.29        100.87        12.34 o                         
  -3  12   7        434.38        398.64        20.33 o                         
  -1  12   7        164.35        167.30         6.72 o                         
   1  12   7        899.56        820.02        16.48 o                         
   3  12   7        149.33        173.22         7.12 o                         
   5  12   7         37.30         28.07         3.90 o                         
   7  12   7         73.95         82.72        11.61 o                         
   9  12   7         11.73         23.22         8.71 o                         
  -6  13   7        554.10        533.75        25.42 o                         
  -4  13   7        191.23        168.38        15.97 o                         
  -2  13   7        165.67        146.88        12.70 o                         
   0  13   7        961.99        954.37        18.01 o                         
   2  13   7         20.69         27.68         3.72 o                         
   4  13   7         57.23         62.83         5.30 o                         
   6  13   7         95.76         80.19         7.70 o                         
   8  13   7         12.75         21.77         7.26 o                         
  -7  14   7         66.05         66.03        10.88 o                         
  -5  14   7        331.71        320.14        18.87 o                         
  -3  14   7        532.45        522.88        23.97 o                         
  -1  14   7        760.25        734.43        15.55 o                         
   1  14   7        634.87        622.87        14.07 o                         
   3  14   7        623.95        592.69        19.69 o                         
   5  14   7         21.12         17.76         3.35 o                         
   7  14   7        375.87        437.02        23.96 o                         
  -8  15   7         42.73         44.99        10.16 o                         
  -6  15   7         53.75         58.05        10.88 o                         
  -4  15   7        755.22        653.08        28.33 o                         
  -2  15   7         25.91         30.81         4.69 o                         
   0  15   7        430.81        396.64        10.97 o                         
   2  15   7        230.91        215.49         8.19 o                         
   4  15   7          1.11         -1.84         1.92 o                         
   6  15   7         20.58         16.69         6.53 o                         
   8  15   7         35.21         26.12         8.71 o                         
  -7  16   7          6.20          7.26         5.80 o                         
  -5  16   7         19.96         16.69         6.53 o                         
  -3  16   7          8.90          3.83         2.79 o                         
  -1  16   7        768.40        755.93        16.26 o                         
   1  16   7         84.91         82.00         6.50 o                         
   3  16   7         96.15         82.10         6.13 o                         
   5  16   7         58.60         54.92         6.61 o                         
   7  16   7         66.13         74.01        11.61 o                         
  -8  17   7         94.80         76.19        12.34 o                         
  -6  17   7         75.29         85.62        13.06 o                         
  -4  17   7         22.35         37.73         8.71 o                         
  -2  17   7        264.29        286.27        14.30 o                         
   0  17   7        280.42        308.47         9.99 o                         
   2  17   7         61.03         73.47         6.00 o                         
   4  17   7          6.31         10.16         3.59 o                         
   6  17   7         18.29         33.38         9.43 o                         
   8  17   7          5.60         17.41         8.71 o                         
  -7  18   7         33.09         32.65         8.71 o                         
  -5  18   7         31.96         35.55         8.71 o                         
  -3  18   7        324.55        326.29        12.38 o                         
  -1  18   7        115.87        133.86         8.46 o                         
   1  18   7         12.76         11.22         4.71 o                         
   3  18   7        203.07        204.57        16.74 o                         
   5  18   7          0.06          0.22         3.31 o                         
   7  18   7          0.11         -2.90         4.35 o                         
  -8  19   7         58.62         81.99        13.79 o                         
  -6  19   7         70.28         76.19        12.34 o                         
  -4  19   7         32.46         24.67         7.26 o                         
  -2  19   7        147.13        136.80         7.90 o                         
   0  19   7        232.62        222.16         8.78 o                         
   2  19   7        319.17        320.65        13.32 o                         
   4  19   7         45.75         60.44         7.18 o                         
   6  19   7         30.24         31.20         8.71 o                         
  -7  20   7          5.83          7.26         6.53 o                         
  -5  20   7        426.81        465.36        25.41 o                         
  -3  20   7        368.84        376.57        14.13 o                         
  -1  20   7        190.33        192.18         8.21 o                         
   1  20   7         83.41         97.85        15.24 o                         
   3  20   7         52.90         54.49         6.91 o                         
   5  20   7          5.32          2.51         3.31 o                         
  -6  21   7        109.15        112.48        15.24 o                         
  -4  21   7         15.82         26.85         7.98 o                         
  -2  21   7        325.51        275.79        12.19 o                         
   0  21   7        240.25        231.57        11.47 o                         
   2  21   7        478.90        466.12        27.95 o                         
   4  21   7         37.25         53.00         6.91 o                         
   6  21   7         87.14         84.90        13.06 o                         
  -5  22   7        161.55        236.58        22.50 o                         
  -3  22   7         91.87         82.39         8.02 o                         
  -1  22   7          5.40          9.38         3.82 o                         
   1  22   7        244.39        258.56        11.99 o                         
   3  22   7        120.14        123.79        10.26 o                         
   5  22   7        168.79        208.60        13.43 o                         
  -6  23   7        276.98        304.12        22.50 o                         
  -4  23   7         47.53         45.34         7.98 o                         
  -2  23   7         53.03         53.61         9.80 o                         
   0  23   7          0.69          1.45         3.31 o                         
   2  23   7         94.46        121.10        10.11 o                         
   4  23   7         90.35        111.75        10.26 o                         
  -5  24   7        424.80        528.50        29.04 o                         
  -3  24   7         13.81         12.21         5.44 o                         
  -1  24   7         46.37         43.81         6.80 o                         
   1  24   7         20.80         21.82         5.37 o                         
   3  24   7          0.97          3.63         4.10 o                         
  -4  25   7        101.93         84.90        13.79 o                         
  -2  25   7          8.39         10.32         5.80 o                         
   0  25   7        102.69        110.81         9.71 o                         
   2  25   7         14.49         23.72         5.57 o                         
  -3  26   7        302.54        333.16        23.23 o                         
  -1  26   7         20.00         25.92         5.88 o                         
   1  26   7         28.42         36.92         6.61 o                         
  -4   0   8       1034.56       1041.71        25.44 o                         
  -2   0   8        523.02        514.22        15.98 o                         
   0   0   8        610.96        605.86        19.61 o                         
   2   0   8        813.35        816.81        26.16 o                         
   4   0   8        452.78        439.18        13.80 o                         
  -5   1   8        947.98        925.90        26.16 o                         
  -3   1   8        835.62        844.70        15.67 o                         
  -1   1   8        281.03        261.61         7.94 o                         
   1   1   8         55.73         78.61         5.64 o                         
   3   1   8         95.73        109.31         8.32 o                         
   5   1   8        205.12        185.84         6.09 o                         
  -4   2   8       3324.24       3193.09        67.89 o                         
  -2   2   8        313.51        305.43         8.17 o                         
   0   2   8        321.22        299.09        13.79 o                         
   2   2   8        388.63        384.11         9.50 o                         
   4   2   8        816.10        795.91        13.12 o                         
   6   2   8         10.77         16.40         3.48 o                         
  -3   3   8        103.03        114.66         7.26 o                         
  -1   3   8         38.80         41.23         7.26 o                         
   1   3   8        228.08        239.43         8.46 o                         
   3   3   8        174.32        152.13         7.97 o                         
   5   3   8         63.43         76.79        11.25 o                         
   7   3   8        178.98        177.08        16.69 o                         
  -4   4   8       1697.63       1617.91        38.57 o                         
  -2   4   8         58.03         55.15         5.81 o                         
   0   4   8        883.05        867.75        17.68 o                         
   2   4   8        814.34        802.20        14.94 o                         
   4   4   8        246.31        244.44         9.92 o                         
   6   4   8        100.30         94.87         7.65 o                         
  -3   5   8         82.58         91.43         6.53 o                         
  -1   5   8        218.56        218.48         6.16 o                         
   1   5   8       1072.11       1004.56        15.09 o                         
   3   5   8        115.15        122.41         6.96 o                         
   5   5   8         72.55         71.84         6.61 o                         
   7   5   8        146.06        161.18         9.39 o                         
  -4   6   8        409.57        370.30        14.52 o                         
  -2   6   8       1297.77       1235.65        26.55 o                         
   0   6   8        893.88        872.94        20.18 o                         
   2   6   8         20.57         13.78         3.76 o                         
   4   6   8          7.21          6.79         2.21 o                         
   6   6   8         62.45         60.25         8.34 o                         
   8   6   8        261.70        232.26        17.42 o                         
  -3   7   8        729.82        709.29        17.28 o                         
  -1   7   8       1142.60       1150.09        24.42 o                         
   1   7   8        706.54        671.23        18.00 o                         
   3   7   8        454.92        431.89        11.17 o                         
   5   7   8         79.73         82.37         5.84 o                         
   7   7   8          2.94         -0.99         2.79 o                         
  -4   8   8        166.72        143.65        11.61 o                         
  -2   8   8        667.47        629.96        16.41 o                         
   0   8   8        145.74        145.00        12.97 o                         
   2   8   8        201.40        218.92         9.82 o                         
   4   8   8        119.03        126.85         6.62 o                         
   6   8   8         66.26         73.98         7.13 o                         
   8   8   8         34.89         60.95        11.61 o                         
  -5   9   8        198.51        198.14        15.24 o                         
  -3   9   8        353.60        315.11        11.14 o                         
  -1   9   8        183.51        194.77        14.15 o                         
   1   9   8       1124.60       1105.61        19.69 o                         
   3   9   8        166.92        149.41         6.84 o                         
   5   9   8         84.10        109.59         6.79 o                         
   7   9   8        169.70        155.00        14.88 o                         
  -4  10   8        101.74         87.55         6.97 o                         
  -2  10   8        503.23        519.61        22.51 o                         
   0  10   8        832.08        827.01        20.40 o                         
   2  10   8       2833.50       2767.89        39.69 o                         
   4  10   8        179.51        173.76         7.39 o                         
   6  10   8         13.50          9.07         3.59 o                         
   8  10   8          2.28         -1.45         5.08 o                         
  -5  11   8        216.49        185.08        15.24 o                         
  -3  11   8        149.83        135.33        16.33 o                         
  -1  11   8        398.99        369.96        12.71 o                         
   1  11   8       1101.95       1068.49        19.97 o                         
   3  11   8        177.31        167.65         7.23 o                         
   5  11   8         69.95         59.33         5.52 o                         
   7  11   8        191.44        196.68        18.87 o                         
  -6  12   8         84.50         91.43        12.34 o                         
  -4  12   8        600.90        574.02        16.40 o                         
  -2  12   8        136.21        135.60         8.18 o                         
   0  12   8        247.22        254.43         8.72 o                         
   2  12   8         21.36         27.60         4.28 o                         
   4  12   8        351.50        359.28        11.03 o                         
   6  12   8         20.91         23.94         7.98 o                         
   8  12   8         22.65         30.47         8.71 o                         
  -7  13   8         70.31         71.84        11.61 o                         
  -5  13   8        357.33        338.29        21.05 o                         
  -3  13   8        425.62        429.38        16.34 o                         
  -1  13   8        518.94        480.39        12.45 o                         
   1  13   8         93.19         92.68         6.42 o                         
   3  13   8        322.75        316.19        10.19 o                         
   5  13   8        168.04        176.60         9.98 o                         
   7  13   8         26.33         17.41         7.98 o                         
  -6  14   8        220.15        219.19        16.69 o                         
  -4  14   8        130.38        107.00         8.02 o                         
  -2  14   8        158.52        169.53        20.32 o                         
   0  14   8        521.53        500.59        12.94 o                         
   2  14   8        592.45        615.11        17.30 o                         
   4  14   8         46.83         53.23         8.10 o                         
   6  14   8        169.01        150.22        15.97 o                         
  -7  15   8        138.13        134.98        16.69 o                         
  -5  15   8        267.52        208.32        16.69 o                         
  -3  15   8        371.63        340.77        12.72 o                         
  -1  15   8        361.25        369.30        10.94 o                         
   1  15   8       1456.70       1439.84        25.44 o                         
   3  15   8         19.92         14.99         3.48 o                         
   5  15   8         66.69         64.53         7.43 o                         
   7  15   8          9.91         12.33         6.53 o                         
  -8  16   8         12.83         18.86         7.98 o                         
  -6  16   8         38.01         34.10         9.43 o                         
  -4  16   8        315.41        316.89        23.59 o                         
  -2  16   8         84.64         84.53         9.07 o                         
   0  16   8         84.57         84.66         6.53 o                         
   2  16   8       1081.03       1100.86        32.25 o                         
   4  16   8         32.42         34.47         5.64 o                         
   6  16   8         81.42        108.12        13.79 o                         
  -7  17   8         58.36         69.66        12.34 o                         
  -5  17   8         63.58         80.54        13.06 o                         
  -3  17   8        236.35        226.63        10.63 o                         
  -1  17   8        192.46        198.16         8.39 o                         
   1  17   8        310.27        290.89        11.85 o                         
   3  17   8         42.72         40.42         6.09 o                         
   5  17   8        114.97        114.88        10.00 o                         
  -6  18   8         26.89         42.08        10.88 o                         
  -4  18   8         61.61         49.42         6.61 o                         
  -2  18   8         49.04         33.15         5.37 o                         
   0  18   8         21.15         28.30         5.44 o                         
   2  18   8       1049.79       1011.63        25.92 o                         
   4  18   8         69.49         96.96        15.60 o                         
   6  18   8         74.35         79.82        12.34 o                         
  -7  19   8        135.42        147.31        18.14 o                         
  -5  19   8        224.32        283.78        21.05 o                         
  -3  19   8        121.87        115.80         9.40 o                         
  -1  19   8         78.59         74.18         7.84 o                         
   1  19   8        188.19        182.97        17.78 o                         
   3  19   8        128.08        156.53        11.29 o                         
   5  19   8          1.95         -2.90         9.43 o                         
  -6  20   8         13.28         12.33         7.98 o                         
  -4  20   8         61.90         57.54         7.13 o                         
  -2  20   8         32.43         30.33         5.75 o                         
   0  20   8         11.31          9.43         4.62 o                         
   2  20   8        646.66        651.16        20.46 o                         
   4  20   8        163.81        184.05        12.83 o                         
  -5  21   8         38.92         50.79        10.88 o                         
  -3  21   8         11.02         14.15         4.62 o                         
  -1  21   8         78.23         74.02        11.97 o                         
   1  21   8         88.74         79.08         8.36 o                         
   3  21   8         63.57         55.95        14.15 o                         
   5  21   8         62.13         69.66        12.34 o                         
  -4  22   8        254.83        261.88        13.79 o                         
  -2  22   8         12.64         17.34         6.89 o                         
   0  22   8         35.40         23.27         6.89 o                         
   2  22   8        189.43        211.04        28.30 o                         
   4  22   8        115.87        132.06        14.15 o                         
  -3  23   8          8.64          9.21         4.01 o                         
  -1  23   8         36.51         29.32         6.17 o                         
   1  23   8         68.92         97.24        11.25 o                         
   3  23   8         49.98         40.58         6.91 o                         
  -2  24   8         25.59         33.69         6.40 o                         
   0  24   8         66.31         83.28         9.19 o                         
   2  24   8        231.77        277.24        21.05 o                         
  -1  25   8        244.91        261.28        20.32 o                         
   1  25   8         50.29         49.34        10.88 o                         
  -2   1   9       1750.64       1732.15        31.19 o                         
   0   1   9        921.08        868.70        18.50 o                         
   2   1   9        701.83        679.98        16.95 o                         
   4   1   9          5.26          7.58         2.44 o                         
   6   1   9         34.45         28.30         7.26 o                         
  -3   2   9        111.31        107.40         7.98 o                         
  -1   2   9        602.79        590.02        13.84 o                         
   1   2   9         52.07         39.82         4.62 o                         
   3   2   9        572.54        495.51        15.70 o                         
   5   2   9         47.63         45.71         5.57 o                         
  -4   3   9       1656.96       1597.78        40.02 o                         
  -2   3   9         20.30         26.85         5.08 o                         
   0   3   9        219.07        249.53        14.15 o                         
   2   3   9        343.04        306.11        10.74 o                         
   4   3   9        126.42        117.16        15.97 o                         
   6   3   9         28.72         39.18         8.71 o                         
  -5   4   9         81.28         98.69         9.43 o                         
  -3   4   9       1756.56       1731.35        42.94 o                         
  -1   4   9        733.84        722.87        23.25 o                         
   1   4   9         61.80         59.35         5.80 o                         
   3   4   9        378.86        395.93        15.61 o                         
   5   4   9        151.38        143.49         8.71 o                         
   7   4   9         12.75         15.24         6.53 o                         
  -4   5   9        401.41        418.92        15.97 o                         
  -2   5   9        593.96        610.82        21.06 o                         
   0   5   9         19.12         13.06         4.35 o                         
   2   5   9        486.71        429.40        13.60 o                         
   4   5   9         41.50         38.87         5.44 o                         
   6   5   9         11.26         12.54         8.71 o                         
  -5   6   9         93.30         97.96         8.71 o                         
  -3   6   9        420.58        460.33        17.43 o                         
  -1   6   9       1250.14       1178.71        33.45 o                         
   1   6   9        448.78        430.17        18.88 o                         
   3   6   9        160.09        170.92         8.72 o                         
   5   6   9         24.63         31.40        12.70 o                         
   7   6   9        124.80        159.65        16.69 o                         
  -4   7   9        154.94        130.63         8.71 o                         
  -2   7   9        576.22        578.19        16.40 o                         
   0   7   9        212.37        177.50         8.88 o                         
   2   7   9        459.48        480.82        17.77 o                         
   4   7   9         16.80         13.01         3.94 o                         
   6   7   9         27.80         28.17         5.05 o                         
   8   7   9         65.33         63.13        11.61 o                         
  -5   8   9         61.99         69.66         7.98 o                         
  -3   8   9         39.13         40.70         4.94 o                         
  -1   8   9        640.81        603.59        16.93 o                         
   1   8   9         85.85         83.86         7.11 o                         
   3   8   9         42.58         34.21         4.25 o                         
   5   8   9         58.19         63.31         6.91 o                         
   7   8   9        170.87        199.57        18.87 o                         
  -4   9   9       1065.66        974.32        22.88 o                         
  -2   9   9        160.19        146.38         8.45 o                         
   0   9   9        461.76        489.15        29.04 o                         
   2   9   9        344.20        342.62        10.94 o                         
   4   9   9          0.29          1.95         2.35 o                         
   6   9   9         34.41         50.07        10.16 o                         
   8   9   9         18.63         16.69         7.98 o                         
  -5  10   9          7.41          9.43         3.63 o                         
  -3  10   9         65.80         57.72         5.75 o                         
  -1  10   9         23.52         19.96         5.08 o                         
   1  10   9         55.79         70.57         5.84 o                         
   3  10   9         42.03         31.40         4.27 o
[truncated: 22,114 more chars]
